# Supplementary material for: Metabolomics Study of Different Germplasm Resources for Three Polygonatum Species Using UPLC-Q-TOF-MS/MS
Source: Front Plant Sci. 2022 Mar 11;13:826902. doi: 10.3389/fpls.2022.826902 (PMC8963481; doi:10.3389/fpls.2022.826902)
Supplement: Supplementary Table 1 — List of the specific location data of different germplasms. [file Table_1.XLS]

## Sheet: edges
compoundA	compoundB	correlation	fdr
L-Tryptophan	L-Valine	0.711725	8.85988e-05
L-Tyrosine	L-Valine	0.705288	0.000100992
Citric acid	L-Valine	0.603971	0.00172903
Glucose 1-phosphate	L-Valine	-0.721951	6.5469e-05
L-Tryptophan	L-Pipecolic acid	0.658629	0.000437875
L-Threonine	L-Pipecolic acid	0.64965	0.000548529
N-Acetyl-L-phenylalanine	L-Pipecolic acid	0.707116	9.98896e-05
Pantothenic Acid	L-Pipecolic acid	0.618831	0.00120827
N-Acetylserotonin	Guanine	0.704468	0.000101855
Adenosine	Guanine	0.976436	0
Succinic acid	Guanine	0.93431	4.55191e-12
L-Threonine	Guanine	0.858061	3.38934e-08
Pyroglutamic acid	Guanine	0.849563	6.68335e-08
L-Aspartic Acid	Guanine	-0.760791	1.32717e-05
Aconitic acid	Guanine	0.6189	0.00120827
N-Acetyl-L-phenylalanine	Guanine	0.899693	5.87873e-10
Pantothenic Acid	Guanine	0.613011	0.0013755
Glucose 1-phosphate	Guanine	-0.623472	0.00109132
Sucrose	Guanine	-0.636385	0.000791095
m-Coumaric acid	L-Tryptophan	0.682123	0.000215403
L-Phenylalanine	L-Tryptophan	0.657253	0.00044973
L-Tyrosine	L-Tryptophan	0.730484	4.74488e-05
Adenosine	N-Acetylserotonin	0.69227	0.000150138
Succinic acid	N-Acetylserotonin	0.706819	9.98896e-05
Pyroglutamic acid	N-Acetylserotonin	0.703561	0.000103134
N-Acetyl-L-phenylalanine	N-Acetylserotonin	0.721698	6.5469e-05
Succinic acid	Adenosine	0.92673	1.50213e-11
L-Threonine	Adenosine	0.811195	9.56061e-07
Pyroglutamic acid	Adenosine	0.86849	1.49467e-08
L-Aspartic Acid	Adenosine	-0.732831	4.41873e-05
Aconitic acid	Adenosine	0.670356	0.000316024
N-Acetyl-L-phenylalanine	Adenosine	0.886149	2.77906e-09
Pantothenic Acid	Adenosine	0.647839	0.000561924
Glucose 1-phosphate	Adenosine	-0.624762	0.00109132
Sucrose	Adenosine	-0.636063	0.000791095
L-Phenylalanine	Maleic acid	0.624235	0.00109132
L-Tyrosine	Maleic acid	0.751325	1.97797e-05
L-Threonine	Succinic acid	0.884762	2.90093e-09
Pyroglutamic acid	Succinic acid	0.942168	1.19904e-12
L-Aspartic Acid	Succinic acid	-0.76299	1.23518e-05
Aconitic acid	Succinic acid	0.706955	9.98896e-05
N-Acetyl-L-phenylalanine	Succinic acid	0.917255	6.2137e-11
Pantothenic Acid	Succinic acid	0.617276	0.00123281
Glucose 1-phosphate	Succinic acid	-0.693013	0.000149212
Sucrose	Succinic acid	-0.623438	0.00109132
Pyroglutamic acid	L-Threonine	0.785193	4.16163e-06
L-Aspartic Acid	L-Threonine	-0.618465	0.00120827
N-Acetyl-L-phenylalanine	L-Threonine	0.907965	2.16605e-10
L-Aspartic Acid	Pyroglutamic acid	-0.717461	7.1626e-05
Malic acid	Pyroglutamic acid	0.653782	0.000487191
Aconitic acid	Pyroglutamic acid	0.768598	9.59133e-06
N-Acetyl-L-phenylalanine	Pyroglutamic acid	0.864221	2.06742e-08
Glucose 1-phosphate	Pyroglutamic acid	-0.791514	3.00811e-06
L-Aspartic Acid	L-Asparagine	0.663297	0.000380607
L-Glutamine	L-Asparagine	0.705785	0.000100992
L-Glutamine	L-Aspartic Acid	0.680632	0.000222748
Aconitic acid	L-Aspartic Acid	-0.604127	0.00172903
Glucose 1-phosphate	L-Aspartic Acid	0.668335	0.000332436
Sucrose	L-Aspartic Acid	0.769527	9.55802e-06
L-Phenylalanine	Malic acid	0.717731	7.1626e-05
Aconitic acid	Malic acid	0.754854	1.72492e-05
L-Tyrosine	Malic acid	0.748012	2.2413e-05
L-Arginine	L-Glutamine	0.83535	2.00209e-07
Sucrose	L-Glutamine	0.817264	7.13838e-07
Aconitic acid	L-Phenylalanine	0.665887	0.000354902
L-Tyrosine	L-Phenylalanine	0.65672	0.00044973
Citric acid	Aconitic acid	0.813042	8.9608e-07
Glucose 1-phosphate	Aconitic acid	-0.694581	0.000143691
Sucrose	Aconitic acid	-0.648283	0.000561924
Sucrose	L-Arginine	0.799069	1.99161e-06
Pantothenic Acid	N-Acetyl-L-phenylalanine	0.720462	6.69079e-05

## Sheet: nodes
names	degree	p	fdr
L-Tryptophan	5	1.7711e-09	3.6897e-09
L-Tyrosine	5	9.556e-13	3.9817e-12
Citric acid	2	0.043512	0.045325
Glucose 1-phosphate	7	1.0329e-11	2.869e-11
L-Threonine	7	4.2932e-15	3.5777e-14
N-Acetyl-L-phenylalanine	8	7.0103e-18	1.7526e-16
Pantothenic Acid	5	0.00027834	0.00034793
N-Acetylserotonin	5	5.691e-05	8.8921e-05
Adenosine	11	5.7348e-10	1.3034e-09
Succinic acid	11	2.4541e-17	3.0676e-16
Pyroglutamic acid	10	9.8248e-14	6.1405e-13
L-Aspartic Acid	10	5.9769e-12	1.8678e-11
Aconitic acid	10	0.00048604	0.00057862
Sucrose	7	0.0014318	0.0016271
m-Coumaric acid	1	8.8633e-13	3.9817e-12
L-Phenylalanine	5	0.00011246	0.00015619
Malic acid	4	6.0657e-05	8.9202e-05
L-Glutamine	4	7.6803e-07	1.3715e-06
L-Arginine	2	0.055467	0.055467
L-Valine	4	9.9319e-06	1.6553e-05
L-Pipecolic acid	4	5.5269e-10	1.3034e-09
Guanine	11	3.1392e-12	1.1211e-11
Maleic acid	2	6.016e-07	1.1569e-06
L-Asparagine	2	0.00024798	0.00032629

## Sheet: GraphAttr
numNodes	numEdges	MeanDegree	GraphDensity	Transitivity	diameter
24	71	5.91667	0.257246	0.588486	5

## Sheet: cytoedges
compoundA	compoundB	correlation	fdr
L-Tryptophan	L-Valine	red	8.85988e-05
L-Tyrosine	L-Valine	red	0.000100992
Citric acid	L-Valine	red	0.00172903
Glucose 1-ph...	L-Valine	blue	6.5469e-05
L-Tryptophan	L-Pipecolic ...	red	0.000437875
L-Threonine	L-Pipecolic ...	red	0.000548529
N-Acetyl-L-p...	L-Pipecolic ...	red	9.98896e-05
Pantothenic ...	L-Pipecolic ...	red	0.00120827
N-Acetylsero...	Guanine	red	0.000101855
Adenosine	Guanine	red	0
Succinic acid	Guanine	red	4.55191e-12
L-Threonine	Guanine	red	3.38934e-08
Pyroglutamic...	Guanine	red	6.68335e-08
L-Aspartic Acid	Guanine	blue	1.32717e-05
Aconitic acid	Guanine	red	0.00120827
N-Acetyl-L-p...	Guanine	red	5.87873e-10
Pantothenic ...	Guanine	red	0.0013755
Glucose 1-ph...	Guanine	blue	0.00109132
Sucrose	Guanine	blue	0.000791095
m-Coumaric acid	L-Tryptophan	red	0.000215403
L-Phenylalanine	L-Tryptophan	red	0.00044973
L-Tyrosine	L-Tryptophan	red	4.74488e-05
Adenosine	N-Acetylsero...	red	0.000150138
Succinic acid	N-Acetylsero...	red	9.98896e-05
Pyroglutamic...	N-Acetylsero...	red	0.000103134
N-Acetyl-L-p...	N-Acetylsero...	red	6.5469e-05
Succinic acid	Adenosine	red	1.50213e-11
L-Threonine	Adenosine	red	9.56061e-07
Pyroglutamic...	Adenosine	red	1.49467e-08
L-Aspartic Acid	Adenosine	blue	4.41873e-05
Aconitic acid	Adenosine	red	0.000316024
N-Acetyl-L-p...	Adenosine	red	2.77906e-09
Pantothenic ...	Adenosine	red	0.000561924
Glucose 1-ph...	Adenosine	blue	0.00109132
Sucrose	Adenosine	blue	0.000791095
L-Phenylalanine	Maleic acid	red	0.00109132
L-Tyrosine	Maleic acid	red	1.97797e-05
L-Threonine	Succinic acid	red	2.90093e-09
Pyroglutamic...	Succinic acid	red	1.19904e-12
L-Aspartic Acid	Succinic acid	blue	1.23518e-05
Aconitic acid	Succinic acid	red	9.98896e-05
N-Acetyl-L-p...	Succinic acid	red	6.2137e-11
Pantothenic ...	Succinic acid	red	0.00123281
Glucose 1-ph...	Succinic acid	blue	0.000149212
Sucrose	Succinic acid	blue	0.00109132
Pyroglutamic...	L-Threonine	red	4.16163e-06
L-Aspartic Acid	L-Threonine	blue	0.00120827
N-Acetyl-L-p...	L-Threonine	red	2.16605e-10
L-Aspartic Acid	Pyroglutamic...	blue	7.1626e-05
Malic acid	Pyroglutamic...	red	0.000487191
Aconitic acid	Pyroglutamic...	red	9.59133e-06
N-Acetyl-L-p...	Pyroglutamic...	red	2.06742e-08
Glucose 1-ph...	Pyroglutamic...	blue	3.00811e-06
L-Aspartic Acid	L-Asparagine	red	0.000380607
L-Glutamine	L-Asparagine	red	0.000100992
L-Glutamine	L-Aspartic Acid	red	0.000222748
Aconitic acid	L-Aspartic Acid	blue	0.00172903
Glucose 1-ph...	L-Aspartic Acid	red	0.000332436
Sucrose	L-Aspartic Acid	red	9.55802e-06
L-Phenylalanine	Malic acid	red	7.1626e-05
Aconitic acid	Malic acid	red	1.72492e-05
L-Tyrosine	Malic acid	red	2.2413e-05
L-Arginine	L-Glutamine	red	2.00209e-07
Sucrose	L-Glutamine	red	7.13838e-07
Aconitic acid	L-Phenylalanine	red	0.000354902
L-Tyrosine	L-Phenylalanine	red	0.00044973
Citric acid	Aconitic acid	red	8.9608e-07
Glucose 1-ph...	Aconitic acid	blue	0.000143691
Sucrose	Aconitic acid	blue	0.000561924
Sucrose	L-Arginine	red	1.99161e-06
Pantothenic ...	N-Acetyl-L-p...	red	6.69079e-05
