# Supplementary material for: Metabolomics Study of Different Germplasm Resources for Three Polygonatum Species Using UPLC-Q-TOF-MS/MS
Source: Front Plant Sci. 2022 Mar 11;13:826902. doi: 10.3389/fpls.2022.826902 (PMC8963481; doi:10.3389/fpls.2022.826902)
Supplement: Supplementary Table 2 — Raw LC/MS data of 30 test samples. [file Data_Sheet_1.ZIP]

Archive with 13 entries (11 files):
- Supplementary Material/
- Supplementary Material/MSMS_final.xlsx
- Supplementary Material/neg_custom_pick.xlsx
- Supplementary Material/pos_custom_pick.xlsx
- Supplementary Material/Supplementary Figure 1.docx
- Supplementary Material/Supplementary table 1.xlsx
- Supplementary Material/Supplementary table 2.xlsx
- Supplementary Material/Supplementary table 3.xlsx
- Supplementary Material/Supplementary table 4.xlsx
- Supplementary Material/Supplementary table 5.xlsx
- Supplementary Material/VIP value/
- Supplementary Material/VIP value/Negative-VIP.txt
- Supplementary Material/VIP value/Positive-VIP.txt
