# Supplementary material for: Metabolomics Study of Different Germplasm Resources for Three Polygonatum Species Using UPLC-Q-TOF-MS/MS
Source: Front Plant Sci. 2022 Mar 11;13:826902. doi: 10.3389/fpls.2022.826902 (PMC8963481; doi:10.3389/fpls.2022.826902)
Supplement: Supplementary Table 2 — Raw LC/MS data of 30 test samples. [file Data_Sheet_1.ZIP › Supplementary Material/MSMS_final.xlsx]

## Sheet: Sheet2
mz	rt	rt(mins)	exact_mass	Type	mass_error	Metabolite	formula	KEGG	PC vs PK.meanA	PC vs PK.meanB	PC vs PK.sdA	PC vs PK.sdB	PC vs PK.vip	PC vs PK.p	PC vs PK.pcorr	PC vs PK.pvalue	PC vs PK.qvalue	PC vs PK.fold_change	PC vs PS.meanA	PC vs PS.meanB	PC vs PS.sdA	PC vs PS.sdB	PC vs PS.vip	PC vs PS.p	PC vs PS.pcorr	PC vs PS.pvalue	PC vs PS.qvalue	PC vs PS.fold_change	PK vs PS.meanA	PK vs PS.meanB	PK vs PS.sdA	PK vs PS.sdB	PK vs PS.vip	PK vs PS.p	PK vs PS.pcorr	PK vs PS.pvalue	PK vs PS.qvalue	PK vs PS.fold_change	PSLC vs PS.meanA	PSLC vs PS.meanB	PSLC vs PS.sdA	PSLC vs PS.sdB	PSLC vs PS.vip	PSLC vs PS.p	PSLC vs PS.pcorr	PSLC vs PS.pvalue	PSLC vs PS.qvalue	PSLC vs PS.fold_change	PSLC vs PSLY.meanA
118.086	79.876	1.33	117.079	[M+H]+	1	L-Valine	C5H11NO2	C00183	0.481333	0.547788	0.0980459	0.1038	0.611659	0.0109413	0.329229	0.280835	1	-0.186583	0.481333	0.546386	0.0980459	0.0802971	0.500579	0.00929146	0.370313	0.26601	1	0.0801484	0.547788	0.546386	0.1038	0.0802971	0.0127439	-0.00026686	-0.00932069	0.980903	1	0.266732	0.338493	0.546386	0.089267	0.0802971	1.42269	-0.0264218	-0.807778	0.00301654	1	-0.427759	0.338493
130.049	53.6875	0.89	129.043	[M+H]+	4	(R)-(+)-2-Pyrrolidone-5-carboxylic acid	C5H7NO3	C02237	0.455321	0.318315	0.108485	0.0122084	1.25907	-0.023007	-0.691217	0.0117586	1	0.516432	0.455321	0.143438	0.108485	0.0334089	1.71353	-0.031507	-0.896577	0.000170552	0.377261	1.92949	0.318315	0.143438	0.0122084	0.0334089	1.5478	-0.0285659	-0.971536	7.68138e-07	0.00213466	1.41306	0.601261	0.143438	0.410344	0.0334089	1.87914	0.0347401	0.637018	0.0358351	1	2.33059	0.601261
130.086	83.116	1.39	129.079	[M+H]+	1	L-Pipecolic acid	C6H11NO2	C00408	0.758921	0.284201	0.0561517	0.0275916	2.78721	-0.0513918	-0.986449	4.38977e-09	1.28269e-05	1.41704	0.758921	0.955034	0.0561517	0.12222	1.25172	0.0230779	0.762917	0.006357	1	-0.0685694	0.284201	0.955034	0.0275916	0.12222	3.03916	0.0560232	0.975288	3.44345e-07	0.000969331	-1.48561	0.333176	0.955034	0.146802	0.12222	2.64906	-0.0488996	-0.930602	3.58707e-05	0.0986444	-1.25624	0.333176
152.056	203.535	3.39	151.049	[M+H]+	3	Guanine	C5H5N5O	C00242	0.0890634	0.216415	0.0150146	0.0415448	1.38902	0.0257399	0.917823	3.45007e-05	0.0888049	-1.2809	0.0890634	0.658044	0.0150146	0.110568	2.40822	0.0444082	0.973518	5.06572e-07	0.00138142	-2.62225	0.216415	0.658044	0.0415448	0.110568	2.43392	0.0448029	0.948814	7.64628e-06	0.0202474	-1.34135	0.109561	0.658044	0.0384124	0.110568	2.5388	-0.0468978	-0.969787	1.1433e-06	0.00328356	-2.32341	0.109561
205.096	253.37	4.22	204.09	[M+H]+	3	L-Tryptophan	C11H12N2O2	C00078	6.24511	3.4275	0.26822	0.619384	6.68456	-0.122875	-0.953026	1.29549e-06	0.00361702	0.865571	6.24511	5.24674	0.26822	1.0243	2.5287	-0.0463405	-0.607927	0.0456956	1	0.514338	3.4275	5.24674	0.619384	1.0243	4.4536	0.0819405	0.770805	0.0053601	1	-0.351233	1.58366	5.24674	0.927368	1.0243	6.33148	-0.116912	-0.902769	0.000154002	0.410414	-1.46512	1.58366
219.112	328.527	5.48	218.106	[M+H]+	5	N-Acetylserotonin	C12H14N2O2	C00978	0.106022	0.0768408	0.015067	0.0309358	0.515703	-0.00942831	-0.544727	0.0644917	1	0.464418	0.106022	0.251778	0.015067	0.115814	1.04637	0.0192523	0.715849	0.0130312	1	-0.984754	0.0768408	0.251778	0.0309358	0.115814	1.37641	0.025277	0.764217	0.00588181	1	-1.44917	0.0874084	0.251778	0.046679	0.115814	1.20741	-0.0222943	-0.731617	0.0107391	1	-1.26327	0.0874084
268.103	200.032	3.33	267.097	[M+H]+	2	Adenosine	C10H13N5O4	C00212	0.9281	1.89237	0.137562	0.138536	3.93526	0.0726021	0.968662	2.70563e-07	0.000768128	-1.02784	0.9281	6.14527	0.137562	1.351	7.22002	0.132993	0.953267	5.45232e-06	0.0139143	-2.46409	1.89237	6.14527	0.138536	1.351	7.48343	0.137687	0.930967	2.8579e-05	0.0727335	-1.43625	0.80316	6.14527	0.601243	1.351	7.83594	-0.144314	-0.94568	1.05505e-05	0.0295203	-2.67268	0.80316
115.004	60.308	1.01	116.011	[M-H]-	1	Maleic acid	C4H4O4	C01384	0.655089	0.65367	0.0128163	0.104998	0.0182267	-0.000562779	-0.0199741	0.97444	1	0.00312753	0.655089	0.401343	0.0128163	0.154578	1.65291	-0.0267165	-0.790013	0.00248935	1	0.706854	0.65367	0.401343	0.104998	0.154578	1.75904	-0.0284697	-0.728219	0.00791177	1	0.703727	0.316764	0.401343	0.135562	0.154578	0.660208	-0.0105898	-0.303777	0.337374	1	-0.34143	0.316764
117.02	105.863	1.76	118.027	[M-H]-	2	Succinic acid	C4H6O4	C00042	0.0161209	0.0597425	0.00286309	0.0152598	0.945311	0.0152419	0.912408	4.28734e-05	0.146713	-1.88983	0.0161209	0.193577	0.00286309	0.0276869	1.54453	0.0248219	0.980716	2.37281e-08	8.72009e-05	-3.58591	0.0597425	0.193577	0.0152598	0.0276869	1.47371	0.0236002	0.953514	1.13846e-06	0.00397094	-1.69608	0.0200205	0.193577	0.00590346	0.0276869	1.69785	-0.027272	-0.980449	3.45809e-08	0.000130439	-3.27336	0.0200205
118.051	50.63	0.84	119.058	[M-H]-	2	L-Threonine	C4H9NO3	C00188	0.0548421	0.0573324	0.00647953	0.00687928	0.105964	0.00170029	0.19985	0.533148	1	-0.0640669	0.0548421	0.155151	0.00647953	0.0125188	1.1635	0.0186876	0.983976	8.19451e-09	3.05246e-05	-1.50032	0.0573324	0.155151	0.00687928	0.0125188	1.27703	0.0205252	0.983186	1.18914e-08	4.43787e-05	-1.43625	0.048758	0.155151	0.0176085	0.0125188	1.32169	-0.021193	-0.967519	2.78232e-07	0.00102807	-1.66996	0.048758
128.036	95.9335	1.6	129.043	[M-H]-	5	Pyroglutamic acid	C5H7NO3	C01879	1.37881	2.6894	0.244426	0.369267	5.20406	0.0829171	0.90949	2.7606e-05	0.0956272	-0.963859	1.37881	5.94587	0.244426	1.15377	7.70883	0.123926	0.949554	2.57388e-06	0.00861992	-2.10846	2.6894	5.94587	0.369267	1.15377	7.05705	0.1134	0.90169	6.19707e-05	0.191551	-1.14461	1.17462	5.94587	0.527868	1.15377	8.75202	-0.140895	-0.949782	3.35733e-06	0.0119252	-2.3397	1.17462
131.046	49.84	0.83	132.054	[M-H]-	0	L-Asparagine	C4H8N2O3	C00152	0.0774591	0.0179944	0.0397525	0.00357472	1.00656	-0.0162615	-0.760356	0.00446677	1	2.10589	0.0774591	0.0316413	0.0397525	0.0134152	0.637074	-0.0102791	-0.648805	0.0232916	1	1.29162	0.0179944	0.0316413	0.00357472	0.0134152	0.374509	0.00596266	0.600393	0.0368221	1	-0.814263	0.0510067	0.0316413	0.0214235	0.0134152	0.409572	0.00635064	0.493599	0.0900252	1	0.688875	0.0510067
132.03	50.219	0.84	133.037	[M-H]-	1	L-Aspartic Acid	C4H7NO4	C00049	0.0998561	0.0429725	0.0150107	0.00204293	1.10125	-0.0177827	-0.950981	3.40236e-06	0.0123233	1.21644	0.0998561	0.0302872	0.0150107	0.00473045	0.957046	-0.0154203	-0.962978	7.63459e-07	0.00262019	1.72114	0.0429725	0.0302872	0.00204293	0.00473045	0.436571	-0.00699396	-0.883174	0.00012689	0.379019	0.504704	0.0862236	0.0302872	0.0127339	0.00473045	0.951825	0.0150937	0.94386	1.46885e-06	0.00529669	1.50938	0.0862236
133.014	60.8935	1.01	134.022	[M-H]-	1	Malic acid	C4H6O5	C00149	3.75167	3.80975	0.764343	0.706537	0.237774	0.00201475	0.0227854	0.894001	1	-0.0221624	3.75167	4.20368	0.764343	0.836904	1.35273	0.0215516	0.292782	0.351672	1	-0.164121	3.80975	4.20368	0.706537	0.836904	1.33928	0.0215479	0.268793	0.398991	1	-0.141958	2.58263	4.20368	0.912018	0.836904	4.42662	-0.0718104	-0.720634	0.00936589	1	-0.70281	2.58263
145.062	50.63	0.84	146.069	[M-H]-	2	L-Glutamine	C5H10N2O3	C00064	0.290774	0.142598	0.0241872	0.0112698	1.80383	-0.0291206	-0.979255	8.91759e-08	0.000337174	1.02794	0.290774	0.127395	0.0241872	0.0113128	1.48075	-0.0238509	-0.981289	3.52476e-08	0.000128654	1.19058	0.142598	0.127395	0.0112698	0.0113128	0.39125	-0.00634846	-0.599484	0.0419064	1	0.162639	0.327646	0.127395	0.140335	0.0113128	1.58646	0.0248733	0.72417	0.00588194	1	1.36282	0.327646
163.04	327.084	5.45	164.047	[M-H]-	0	m-Coumaric acid	C9H8O3	C12621	0.111634	0.0437828	0.0168203	0.00622585	1.2032	-0.0195161	-0.955993	3.18062e-06	0.0115393	1.35033	0.111634	0.0573025	0.0168203	0.010351	0.821345	-0.0132223	-0.907381	5.11524e-05	0.156322	0.9621	0.0437828	0.0573025	0.00622585	0.010351	0.387622	0.00631934	0.664783	0.0207748	1	-0.388234	0.0178791	0.0573025	0.0093125	0.010351	0.780296	-0.0125374	-0.911931	4.01711e-05	0.133649	-1.68033	0.0178791
164.072	190.541	3.18	165.079	[M-H]-	0	L-Phenylalanine	C9H11NO2	C00079	1.2091	1.2731	0.359731	0.210835	0.412763	0.00601165	0.107092	0.714768	1	-0.074418	1.2091	1.40973	0.359731	0.356244	0.898624	0.0141512	0.287725	0.354589	1	-0.221487	1.2731	1.40973	0.210835	0.356244	0.757708	0.0117301	0.238692	0.437642	1	-0.147069	0.580038	1.40973	0.349582	0.356244	3.33506	-0.0542791	-0.801811	0.0022436	1	-1.28119	0.580038
173.009	86.6635	1.44	174.016	[M-H]-	2	Aconitic acid	C6H6O6	C00417	0.38288	0.552379	0.0732868	0.125387	1.60081	0.0256349	0.668777	0.0169938	1	-0.528764	0.38288	0.623812	0.0732868	0.159651	1.55121	0.0249414	0.728963	0.00724834	1	-0.704217	0.552379	0.623812	0.125387	0.159651	0.564529	0.00868381	0.251806	0.408921	1	-0.175452	0.361175	0.623812	0.150826	0.159651	1.74051	-0.0283383	-0.690154	0.0150628	1	-0.788412	0.361175
173.105	49.901	0.83	174.112	[M-H]-	4	L-Arginine	C6H14N4O2	C00062	0.252582	0.15807	0.0326592	0.0382298	1.32529	-0.0213271	-0.826097	0.000973695	1	0.676191	0.252582	0.165253	0.0326592	0.034429	0.990233	-0.0158796	-0.817385	0.00112969	1	0.612072	0.15807	0.165253	0.0382298	0.034429	0.114478	0.00183825	0.107485	0.739413	1	-0.0641189	0.231396	0.165253	0.153352	0.034429	0.589872	0.00861018	0.28219	0.326908	1	0.485682	0.231396
180.067	111.728	1.86	181.074	[M-H]-	0	L-Tyrosine	C9H11NO3	C00082	1.23761	1.28923	0.225995	0.103142	0.430094	0.00633886	0.145874	0.621757	1	-0.0589604	1.23761	1.02281	0.225995	0.18928	1.20338	-0.0193281	-0.491545	0.104604	1	0.275017	1.28923	1.02281	0.103142	0.18928	1.768	-0.0283592	-0.690506	0.0127311	1	0.333978	0.348583	1.02281	0.105184	0.18928	3.25138	-0.0518413	-0.918731	1.785e-05	0.0606721	-1.55296	0.348583
191.019	85.0565	1.42	192.027	[M-H]-	3	Citric acid	C6H8O7	C00158	11.3663	15.848	1.66138	3.57514	8.17157	0.131361	0.661611	0.0192959	1	-0.479542	11.3663	15.0625	1.66138	5.07184	4.89547	0.0779157	0.468458	0.120662	1	-0.406197	15.848	15.0625	3.57514	5.07184	1.14045	-0.0212149	-0.113008	0.762857	1	0.0733443	11.8896	15.0625	5.75522	5.07184	4.05362	-0.0690828	-0.324346	0.334877	1	-0.34126	11.8896
206.082	335.722	5.6	207.089	[M-H]-	1	N-Acetyl-L-phenylalanine	C11H13NO3	C03519	0.0727108	0.0218856	0.0174756	0.00420157	1.02095	-0.0165597	-0.918875	4.06087e-05	0.139085	1.73219	0.0727108	0.37915	0.0174756	0.0569363	2.01909	0.0325361	0.973155	1.8396e-07	0.000650849	-2.38253	0.0218856	0.37915	0.00420157	0.0569363	2.43642	0.039188	0.980581	2.83891e-08	0.000104784	-4.11471	0.0339414	0.37915	0.0156938	0.0569363	2.39199	-0.0385759	-0.9823	5.46514e-08	0.000205216	-3.48165	0.0339414
218.103	198.158	3.3	219.111	[M-H]-	0	Pantothenic Acid	C9H17NO5	C00864	0.255077	0.168949	0.0678505	0.0311631	1.13744	-0.0185792	-0.677776	0.0179882	1	0.594346	0.255077	0.368501	0.0678505	0.0438793	1.07008	0.0168985	0.723712	0.00634866	1	-0.530735	0.168949	0.368501	0.0311631	0.0438793	1.78808	0.0285488	0.938613	3.81286e-06	0.0128837	-1.12508	0.208342	0.368501	0.106771	0.0438793	1.41074	-0.0228013	-0.738087	0.00678851	1	-0.822712	0.208342
259.023	49.565	0.83	260.03	[M-H]-	0	Glucose 1-phosphate	C6H13O9P	C00103	0.0512159	0.0223431	0.00596211	0.00995203	0.760142	-0.0121386	-0.88278	0.000116277	0.38441	1.19676	0.0512159	0.0119168	0.00596211	0.00162192	0.72681	-0.0116744	-0.980113	2.4275e-08	8.91864e-05	2.1036	0.0223431	0.0119168	0.00995203	0.00162192	0.332536	-0.00539665	-0.631538	0.0297272	1	0.906836	0.0374097	0.0119168	0.0112836	0.00162192	0.612167	0.00983552	0.867957	0.000270082	0.809975	1.65042	0.0374097
341.108	58.8255	0.98	342.116	[M-H]-	1	Sucrose	C12H22O11	C00089	8.8094	6.18424	0.856083	0.555208	7.27305	-0.117766	-0.901279	8.88553e-05	0.296955	0.510447	8.8094	4.46795	0.856083	0.404741	7.57087	-0.121835	-0.964471	5.43573e-07	0.0018775	0.979432	6.18424	4.46795	0.555208	0.404741	5.086	-0.0813563	-0.884591	0.000112866	0.339857	0.468985	8.80671	4.46795	3.87678	0.404741	6.93474	0.109143	0.641077	0.0213186	1	0.978992	8.80671
[truncated: 53 more columns]
