# Supplementary material for: Metabolomics Study of Different Germplasm Resources for Three Polygonatum Species Using UPLC-Q-TOF-MS/MS
Source: Front Plant Sci. 2022 Mar 11;13:826902. doi: 10.3389/fpls.2022.826902 (PMC8963481; doi:10.3389/fpls.2022.826902)
Supplement: Supplementary Table 2 — Raw LC/MS data of 30 test samples. [file Data_Sheet_1.ZIP › Supplementary Material/neg_custom_pick.xlsx]

## Sheet: pick_MSMS
mz	rt	rt(mins)	exact_mass	Type	mass_error	Metabolite	formula	KEGG
115.004	60.308	1.01	116.011	[M-H]-	1	Maleic acid	C4H4O4	C01384
117.02	105.863	1.76	118.027	[M-H]-	2	Succinic acid	C4H6O4	C00042
118.051	50.63	0.84	119.058	[M-H]-	2	L-Threonine	C4H9NO3	C00188
128.036	95.9335	1.6	129.043	[M-H]-	5	Pyroglutamic acid	C5H7NO3	C01879
131.046	49.84	0.83	132.054	[M-H]-	0	L-Asparagine	C4H8N2O3	C00152
132.03	50.219	0.84	133.037	[M-H]-	1	L-Aspartic Acid	C4H7NO4	C00049
133.014	60.8935	1.01	134.022	[M-H]-	1	Malic acid	C4H6O5	C00149
133.014	60.8935	1.01	134.022	[M-H]-	1	Malic acid	C4H6O5	C00149
145.062	50.63	0.84	146.069	[M-H]-	2	L-Glutamine	C5H10N2O3	C00064
163.04	327.084	5.45	164.047	[M-H]-	0	m-Coumaric acid	C9H8O3	C12621
164.072	190.541	3.18	165.079	[M-H]-	0	L-Phenylalanine	C9H11NO2	C00079
173.009	86.6635	1.44	174.016	[M-H]-	2	Aconitic acid	C6H6O6	C00417
173.105	49.901	0.83	174.112	[M-H]-	4	L-Arginine	C6H14N4O2	C00062
180.067	111.728	1.86	181.074	[M-H]-	0	L-Tyrosine	C9H11NO3	C00082
191.019	85.0565	1.42	192.027	[M-H]-	3	Citric acid	C6H8O7	C00158
206.082	335.722	5.6	207.089	[M-H]-	1	N-Acetyl-L-phenylalanine	C11H13NO3	C03519
218.103	198.158	3.3	219.111	[M-H]-	0	Pantothenic Acid	C9H17NO5	C00864
259.023	49.565	0.83	260.03	[M-H]-	0	Glucose 1-phosphate	C6H13O9P	C00103
341.108	58.8255	0.98	342.116	[M-H]-	1	Sucrose	C12H22O11	C00089

## Sheet: Maleic acid
115.004	60.308	1.01	116.011	[M-H]-	1	Maleic acid	C4H4O4	C01384

## Sheet: Succinic acid
117.02	105.863	1.76	118.027	[M-H]-	2	Succinic acid	C4H6O4	C00042

## Sheet: L-Threonine
118.051	50.63	0.84	119.058	[M-H]-	2	L-Threonine	C4H9NO3	C00188

## Sheet: Pyroglutamic acid
128.036	95.9335	1.6	129.043	[M-H]-	5	Pyroglutamic acid	C5H7NO3	C01879

## Sheet: L-Asparagine
131.046	49.84	0.83	132.054	[M-H]-	0	L-Asparagine	C4H8N2O3	C00152

## Sheet: L-Aspartic Acid
132.03	50.219	0.84		[M-H]-	1	L-Aspartic Acid	C4H7NO4	C00049

## Sheet: Malic acid
133.014	60.8935	1.01	134.022	[M-H]-	1	Malic acid	C4H6O5	C00149

## Sheet: L-Glutamine
145.062	50.63	0.84	146.069	[M-H]-	2	L-Glutamine	C5H10N2O3	C00064

## Sheet: m-Coumaric acid
163.04	327.084	5.45	164.047	[M-H]-	0	m-Coumaric acid	C9H8O3	C12621

[truncated: 9 more sheets: L-Phenylalanine, Aconitic acid, L-Arginine, L-Tyrosine, Citric acid, N-Acetyl-L-phenylalanine, Pantothenic Acid, Glucose 1-phosphate, Sucrose]
