# Supplementary material for: Metabolomics Study of Different Germplasm Resources for Three Polygonatum Species Using UPLC-Q-TOF-MS/MS
Source: Front Plant Sci. 2022 Mar 11;13:826902. doi: 10.3389/fpls.2022.826902 (PMC8963481; doi:10.3389/fpls.2022.826902)
Supplement: Supplementary Table 2 — Raw LC/MS data of 30 test samples. [file Data_Sheet_1.ZIP › Supplementary Material/pos_custom_pick.xlsx]

## Sheet: pos_MSMS
mz	rt	rt(mins)	exact_mass	Type	mass_error	Metabolite	formula	KEGG
118.086	79.876	1.33	117.079	[M+H]+	1	L-Valine	C5H11NO2	C00183
130.049	53.6875	0.89	129.043		4	(R)-(+)-2-Pyrrolidone-5-carboxylic acid	C5H7NO3	C02237
130.086	83.116	1.39	129.079		1	L-Pipecolic acid	C6H11NO2	C00408
152.056	203.535	3.39	151.049		3	Guanine	C5H5N5O	C00242
205.096	253.37	4.22	204.09		3	L-Tryptophan	C11H12N2O2	C00078
219.112	328.527	5.48	218.106		5	N-Acetylserotonin	C12H14N2O2	C00978
268.103	200.032	3.33	267.097		2	Adenosine	C10H13N5O4	C00212

## Sheet: L-Valine
118.086	79.876	1.33	117.079	[M+H]+	1	L-Valine	C5H11NO2	C00183

## Sheet: carboxylic acid
130.049	53.6875	0.89	129.043		4	(R)-(+)-2-Pyrrolidone-5-carboxylic acid	C5H7NO3	C02237

## Sheet: L-Pipecolic acid
130.086	83.116	1.39	129.079		1	L-Pipecolic acid	C6H11NO2	C00408

## Sheet: Guanine
152.056	203.535	3.39	151.049		3	Guanine	C5H5N5O	C00242

## Sheet: L-Tryptophan
205.096	253.37	4.22	204.09		3	L-Tryptophan	C11H12N2O2	C00078

## Sheet: N-Acetylserotonin
219.112	328.527	5.48	218.106		5	N-Acetylserotonin	C12H14N2O2	C00978

## Sheet: Adenosine
268.103	200.032	3.33	267.097		2	Adenosine	C10H13N5O4	C00212
