# Supplementary material for: Metabolomics Study of Different Germplasm Resources for Three Polygonatum Species Using UPLC-Q-TOF-MS/MS
Source: Front Plant Sci. 2022 Mar 11;13:826902. doi: 10.3389/fpls.2022.826902 (PMC8963481; doi:10.3389/fpls.2022.826902)
Supplement: Supplementary Table 2 — Raw LC/MS data of 30 test samples. [file Data_Sheet_1.ZIP › Supplementary Material/Supplementary table 1.xlsx]

## Sheet: Sheet1
Supplementary table 1. List of the specific location data of different germplasms
No	Origin	Abbreviation	Longitude	Latitude	Elevation(m)	Specimen number
1	XiakouYi,ShaanXi, China	SXXKY	33°12′31″	106°25′32″	909	SXXKY-087
2	Shangluo, ShaanXi, China	SXSL	34°02′18″	109°81′18″	1044	SXSL-031
3	ZhenAn, ShaanXi, China	SXZA	33°48′84″	109°02′02″	1086	SXZA-037
4	Danfeng, ShaanXi, China	SXDF	33°68′24″	110°29′66″	953	SXDF-054
5	Liuba, ShaanXi, China	SXLB	33°37′27″	106°54′55″	1288	SXLB-073
6	Lueyang, ShaanXi, China	SXLY	33°17′56″	105°51′12″	1192	SXLY-107
7	Foping, ShaanXi, China	SXFP	33°52′86″	108°01′71″	1494	SXFP-129
8	Luoyang, HeNan, China	HNLY	34°39′41″	112°24′7″	1193	HNLY-001
9	Anyang, HeNan, China	HNAY	33°30′00″	112°43′50″	820	HNAY-017
10	Yingshan, HuBei, China	HBYS	30°73′79″	115°69′55″	291	HBYS-143
11	Shiyan, HuBei, China	HBSY	32°45′46″	111°11′54″	705	HBSY-158
12	Tiantai, ZheJiang, China	ZJTT	29°12′83″	120°98′97″	426	ZZTT-175
13	Jiangxian, ShanXi, China	SXJX	35° 27′1″	111°40′38″	1085	SXJX-244
14	Meishan, Sichuan, China	SCMS	30°06′02″	103°86′13″	1278	SCMS-026
15	Guilin, Guangxi,China	GXGL	25°90′28″	111°08′90″	1184	GXGL-116
16	Lincang, Yunnan, China	YNLC	23°87′58″	100°06′94″	1572	YNLC-058
17	Wenshan, Yunnan, China	YNWS	23°43′67″	104°20′47″	1448	YNWS-091
