# Supplementary material for: Metabolomics Study of Different Germplasm Resources for Three Polygonatum Species Using UPLC-Q-TOF-MS/MS
Source: Front Plant Sci. 2022 Mar 11;13:826902. doi: 10.3389/fpls.2022.826902 (PMC8963481; doi:10.3389/fpls.2022.826902)
Supplement: Supplementary Table 2 — Raw LC/MS data of 30 test samples. [file Data_Sheet_1.ZIP › Supplementary Material/Supplementary table 2.xlsx]

## Sheet: positive raw data
	mz	rt	rt(mins)	X2QC1	X2QC2	X2QC3	X2QC4	PC1	PC2	PC3	PC4	PC5	PC6	PK1	PK2	PK3	PK4	PK5	PK6	PS1	PS2	PS3	PS4	PS5	PS6	PSLC1	PSLC2	PSLC3	PSLC4	PSLC5	PSLC6	PSLY1	PSLY2	PSLY3	PSLY4	PSLY5	PSLY6
1	100.04	292.039	4.86732	30518.2	32105.4	32817.8	3559.54	13443.7	18872.2	1585.3	26250.3	27293.6	26288	27137	28490.5	28499.5	32419.8	28662.1	30761	36098.5	42335.3	36958.6	3701.03	3941.15	31089.2	1343.74	29546.9	0	3323.76	0	22277.7	53929.3	52566.9	72896.5	55331.6	62990.4	6173.3
2	100.932	882.229	14.7038	37040.2	23606	56858.3	47112.4	49307.2	27954.8	62761.9	53187.4	42390.2	32005.8	68210.4	20486.8	20688.7	43231.8	50721.9	58704.8	53947.1	34966.4	54820.5	18001.3	47936.5	18784.3	54957.2	49813.1	8385.4	28432.3	58819.4	47745.3	48193.8	44029.1	58401	48403.5	65766.9	40154.1
3	100.957	870.735	14.5122	64569.4	58201.6	48441.4	56203.3	57981.1	53622.9	64628.4	58091.9	60431.7	56388.5	57597	52673.1	44891.7	52896	47251.5	50738.2	46389.3	50465.5	58672.6	64706.3	52751.3	61160.1	53540.7	56740.2	55916.6	58643.5	61810.6	62619.9	68395.5	63442.3	63337.4	60225.5	71483.3	69982.5
4	100.969	871.308	14.5218	31166.8	4676.49	6268.15	6621.17	6794.43	2000.24	37514	4756.22	5065.63	29983	35544.9	29889.4	33890.1	3804.67	30271.2	36959.6	30753.4	33377.6	29340.9	38399.5	4508.72	5580.33	35740.3	7589.16	37520	2985.58	37996.7	3382.93	6883.53	4235.76	5328.29	4163.96	3439.1	43855.2
5	101.023	198.376	3.30627	11451.6	21428.6	24533.2	22959.1	17900.3	29652.1	29573.2	25761.7	33537.7	23406.6	23177.9	27275.7	27344.7	15698	21091.8	29235.9	12866.5	18303.9	7797.8	9601.62	18677.6	14143.3	6570.74	25632.8	6273.27	24520.6	6397.64	37655.2	38611.2	29549.2	25499.4	41238.3	31546.3	27047.7
6	101.071	55.697	0.928283	4165.67	6547.11	6385.78	2211.03	6297.79	7359.02	6155.68	6497.42	5898.5	2345.15	3444.1	6986.75	3411.76	1832.53	5915.59	5330.88	1958.1	5439.2	3594.5	1422	6855.35	2522.47	2858.9	4239.52	3095.5	3316.04	3273.51	6463.89	4115.09	3585.47	3259.68	2195.77	4334.08	4348.74
7	101.747	54.12	0.902	11745.4	11009.4	15008.5	16738	12020	13450.6	9069.67	12365.8	14960.9	15230.8	10656.9	11842.9	8241.57	14618.7	13009.4	12980	15676.2	23751.9	18298.7	9048.37	16925.9	16420.3	1067.01	14402.1	1178.72	16243.8	4119.79	19934.7	24326.2	16264.5	20196.1	22281.7	26549.9	25188.3
8	101.964	870.549	14.5091	20791.3	24374.5	18723.9	17249	20121.4	21459.9	22828.8	20047.5	15322	12326.2	15530.9	16129.4	16610.9	15465.2	16562.7	18906.7	26489.8	16526.8	24178.5	21192.7	22170.8	19115.9	13791.7	13384.4	17945.1	17616.4	18853.2	14823	19797.2	15477	25462.5	19630.9	14262.5	18694.5
9	102.055	53.771	0.896183	1.77243e+06	1.49496e+06	2.04056e+06	1.91362e+06	1.42679e+06	1.50228e+06	1.44095e+06	1.45736e+06	1.46583e+06	1.4306e+06	1.50618e+06	1.29198e+06	1.53192e+06	1.47191e+06	1.595e+06	1.3521e+06	1.75567e+06	1.6902e+06	1.90027e+06	1.41008e+06	2.01966e+06	2.04427e+06	73792.3	2.12855e+06	125059	1.98359e+06	524018	2.34841e+06	2.77985e+06	2.92854e+06	2.7659e+06	2.75622e+06	2.88334e+06	2.67297e+06
10	102.067	53.751	0.89585	94624	80046.4	115609	91382.2	81195.5	96680.1	76985	73660.3	82668.8	60764.1	76889.8	75976.1	65388.5	65825.1	80955.5	50478.9	70933.5	119245	129967	50653.5	111405	97432	70435.8	98601.9	6027.59	108595	29592.7	118216	85970.8	108893	144549	116670	106883	93380.4
11	102.125	772.847	12.8808	680639	64976.5	844978	20109.3	467535	149580	709903	596988	49105.1	536479	227092	698351	114807	755472	693511	125226	780107	509283	912966	767217	1.16289e+06	1.01218e+06	48190.8	558413	558279	298744	201228	637091	18932.8	386217	115578	252757	539242	70576.8
12	102.955	870.706	14.5118	11288.7	8467.89	8269.51	10847.3	13938.3	9337.82	10388.7	10336.5	5027.17	10544.7	8989.14	7566.45	7241.26	10716.3	4315.7	9262.99	7305.94	11892.3	7817.76	7370.62	10702.5	10006.4	6901.28	10511.1	8288.84	10849.5	5309.33	9808.68	10546.3	9084.04	13216.5	10634.8	10260.2	8855.58
13	102.971	46.665	0.77775	1606.49	3737.93	2030.33	1608.79	1842.76	2375.75	4464.93	3697.16	3364.88	3100.79	795.18	2987.17	2565.29	1732.08	1216.23	2790.04	4059.44	3322.42	1789.65	2267.56	3059.44	2009.85	1504.24	3390.05	1189.56	1196.56	1048.01	1848	1112.73	2986.27	893.741	2918.31	3726.81	4375
14	103.04	139.758	2.32931	7682.34	4621.37	8371.99	5481.5	5124.33	5179.38	5361.49	4743.78	5365.4	4721.42	4973.77	4413.49	4951.89	4998.99	4111.88	4862.5	15073.6	17203.3	13441.6	3060.77	13931.2	14612.7	3653.37	19475.4	2800.87	17318.3	965.78	14269.1	19045.2	7559.44	13082.8	7323.12	6150.18	8307.69
15	103.059	53.794	0.896567	90065.3	83002.5	96298.6	92086.2	68353	79262.1	66634.4	72787.2	69971	68850.8	64449.2	71195.1	72826.8	68648.9	67089.7	65696.7	100588	104564	105787	64596.1	99054.1	85221.5	4675.89	92845.9	5503.64	109401	22972.5	99665.8	156074	135035	137199	125866	134457	125081
16	103.054	223.003	3.71672	97731	88101.7	102726	112838	73543.1	102332	103291	102248	98237.2	110609	93516.6	82022.5	93246.7	106895	94134.5	94099.1	134297	127325	118649	12270.8	150157	119850	9189.87	78186.8	8146.34	69476	8735.26	56635.5	36492.3	39730.3	52017.8	38920.8	38320.2	45135.1
17	103.071	53.994	0.8999	3105.42	5666.32	9086.57	5749.44	4914.2	46628	5283.22	8067.39	4348.37	5600.47	2892.07	4778.04	4443.81	6545.86	5679.35	4449.93	57153.8	4205.57	37643.1	4476.81	55907.3	6100.82	5699.78	6032.34	6003.64	6627.48	1711.36	5743.9	7077.84	5862.22	5887.64	8213.92	7860.09	6988.28
18	103.067	223.003	3.71672	6435.17	50845.4	4445.7	63067.9	6107.88	7208.82	3712.29	7018.54	11693.4	7999.54	4832.88	54295.2	6547.19	7336.09	6117.34	4262.21	9054.53	9577.48	7377.22	11439.8	14652.4	9609	4443.13	3228.95	4180.21	3475.36	3929.02	1552.49	21912.6	22675.2	3948.37	1595.55	23202.3	29510.7
19	103.793	53.26	0.887667	5128.9	2993.76	3996.19	4367.46	4970.98	5576.42	8212.32	6691.05	6974.15	7163.62	3326.66	1678.51	2377.46	2761.5	5345.78	2408	5548.66	2664.81	1738.19	2176.93	5535.06	3056.65	453.519	3007.75	738.075	2881.52	1672.83	5637.74	3655.93	3295.72	3061.5	2461.7	3442.1	4388.69
20	103.955	876.101	14.6017	61546.7	57513.1	63141.8	75086.2	75019.9	52496.9	52857.3	74747.6	66204.5	56684.9	49526.2	57048.6	48245.9	54115.9	49589.7	49719.8	55305.6	62018.9	65061.6	68093.7	56501.4	52592.1	57223.1	62442.7	70203.7	63954.8	72581.7	62768.6	75983.7	67226.3	67979.9	79707.6	69806.3	70221.3
21	104.053	91.849	1.53082	18176.1	24960.9	25405.5	29841.7	26072.3	34548.2	45106.9	40483.6	43489.1	39073.9	26047.4	19238.7	20974.6	23344.9	21701	24989.5	35644.4	35195.4	30479.5	1169.78	40021.2	31385.6	1974.04	23725.1	2289.67	16872.2	4268.19	17105	8978.02	10877.1	25857.8	7620.58	11373.8	10977.4
22	104.058	223.003	3.71672	11186.6	8495.71	8116.51	11900	5409.21	6165.32	9346.31	5097.15	10520.6	11347.5	11587.5	7379.87	8787.72	8961.78	8740.93	9172.26	11607	12497.9	11479.3	3020.39	14120.7	11906.6	1896.2	6878.71	1419.76	6053.4	1716.03	4847.26	3361.07	2012.08	3259.12	3015.26	1904.74	3854.96
23	104.059	54.299	0.904983	11499.2	5777.97	9236.12	14587	9349.83	10272.6	449558	495770	8074.34	6306.32	204043	9760.31	5189.34	10198.5	8945.98	9537.38	222173	12244	202682	79833.9	237943	10191.4	18820.5	8762.9	698.451	12492.9	2554.98	279605	6991.15	16375.3	15079.3	19760.5	14555.1	9663.93
24	104.071	55.781	0.929683	44837	49972	62663.5	45903.1	51186.6	70637.3	65871.5	61949	62809	50243	47608.3	52785.4	45528.6	45828.3	40206.3	35508.7	61307.3	53754.9	49744.3	18271.1	58066.8	54615.8	1591.35	67533.6	2096.11	56897.9	6557.55	53111.8	38622.3	37684.6	36943.8	41569.2	40334.2	37206
25	104.084	54.97	0.916167	274323	3201.12	268664	258413	5607.34	4483.76	6192.07	5327.31	7214.02	515572	4218.12	196169	168862	3628.04	2207.52	169302	159055	203969	2566.44	982.98	5554.02	3977.98	15107.1	6414.14	7049.52	4684.13	67028.7	4989.28	4487.49	115864	240889	152033	2098	4485.09
26	104.107	53.6845	0.894742	412056	433265	437053	512104	744789	875543	853254	903292	916734	842102	354728	357915	341601	322498	276175	333761	330483	451917	307873	153538	425627	364079	25229.5	615497	29970	526939	100081	510065	384270	381041	391307	375635	369931	376681
27	104.119	53.751	0.89585	22627	26674.8	35371	31582.7	38345.8	47653.4	58898.7	52430.9	45582.6	46217.2	25408.1	15525	24784	13551.1	16000.6	20904.3	17024.7	29221.7	19564.7	7308.66	27021	20414.9	1936.44	27211	1992.15	23301.1	5299.57	21687.4	18483.5	19276.8	19675.6	22835.7	21689.2	25982.5
28	104.953	872.47	14.5412	3643.09	2317.19	7709.23	4218.2	3143.95	1391.27	3327.5	3028	6685.35	2757.12	3727.12	5925.21	3607.85	3199.48	5940.52	5679.6	3273.81	2263.49	6191.04	2258.14	5999.18	5400.54	2811.25	2937.47	6180	1687.32	6615.7	5708.6	3605.57	2101.65	4529.14	1195.51	3791.9	3269.04
29	105.07	626.602	10.4434	20147.4	20867.8	27986.3	36419.1	19283.7	21038.4	20877	33190.5	36120.6	35593.5	24524.3	16805.6	19049.5	25304.6	22756.4	21519	39707.9	49012.4	38809.5	5264.01	51402.4	32529.4	2572.72	17689.9	3455.31	13750.5	5047.33	7189.95	20605.3	9264.32	30812.8	41822.9	31487.9	31770.2
30	105.07	249.033	4.15055	17900.8	17481	19475.3	18997.1	26525.5	26081.9	28011.9	25683.6	28636.9	28758.3	4573.24	12872.1	11015.1	9798.36	7530.89	9839.68	22995.1	23482.2	22324.5	2498.71	34875.4	27000.3	1824.69	20158.5	1330.4	14361.9	2287.44	12692.9	20207.4	21275.4	20933.8	17083.6	18773.7	17370.1
31	105.074	54.807	0.91345	19352.4	3493.11	19064	3118.52	3720.06	3152.48	2390.31	4123.29	3296.35	32677	2559.67	2855.99	2991.76	1940.02	2354.09	15486.1	13737	13815.6	2331.69	5433	3928.77	14564.8	1932.53	3903.54	2102.66	2717.77	5027.4	3662.02	1790.27	10035.8	16759.9	12205.1	2767.76	2148.43
32	105.111	53.632	0.893867	28244.9	19969.8	27986.8	33746.3	37054.7	48702.1	54958.4	49860.4	55985.3	41675.7	20846.9	22072.2	15538.6	23246.9	19812.1	20703.5	23482.5	21676.1	21531.3	6848.74	32369.4	18208.9	2234.46	35206.6	2117.84	29943.7	4687.78	20874.5	21424.7	20088.9	20509.7	17860.1	19971.9	21721.2
33	105.953	876.159	14.6027	28559.4	24794.2	23675.4	25058.6	36453.2	33683.1	27596.8	21367.1	26522.7	23627	27861.2	27198.5	22340.8	32727.9	26765.9	25910.3	14712.2	22645.1	35662.8	29634.3	28592.6	23605.5	25434.4	27804.2	31364.3	29880.5	26773.9	29800.4	34450.1	26577.8	38580.7	30265.2	31707.5	33359.2
34	105.963	46.923	0.78205	3344.31	1839.07	2597.57	1341.36	4539.44	4586.01	4127.9	2776.59	5033.04	3342.13	4759.89	1114.08	3722.05	1132.02	3012.51	3807.61	2432.81	2770.6	1567.29	2501.45	1530.06	1747.17	826.14	3634.18	1662.01	3602.35	2495.74	3570.7	3332	3259.32	2089.49	2321.73	2569.62	4204.06
35	105.966	874.219	14.5703	7477.08	17101.1	12600.9	11429.1	6347.26	4658.88	21961.1	11858.6	3401.39	18759.2	2869.94	22536.3	19221.9	4512.37	1659.83	6585.66	3366.62	18898.4	6290.95	19182	5891.44	20750.7	4647.19	6251.27	6578.35	1807.29	3841.48	12415.8	5830.98	5307.92	5751.6	5690.49	22078.9	10466.8
36	106.05	54.782	0.913033	9623.89	8409.89	9964.2	6920.92	13002.2	9786.53	15346.1	11209.1	15623.3	6938.31	11708.4	12627	7695.84	9825.19	5671.49	12502.3	7420.65	8101.02	6148.25	3297.24	7629.66	7833.03	1251.37	10896.3	3348.49	10471.4	5665.11	9686.65	7144.16	8434.2	1574.44	6414.01	5869.64	4570.48
37	107.049	222.495	3.70825	34160.3	28705.8	29087.6	33500.2	25095.7	29473.3	33836.1	28728.3	29690.7	40615.7	31110.5	28987.1	28484.4	36520.3	29234.6	30154.1	33158.5	48142.1	36172.2	2623.64	40560.8	30344.8	1202.34	32289.2	2977.7	21652.5	1328.8	18196.6	10637.8	12581.8	13356.2	9390.7	16024.7	12680.7
38	107.96	874.057	14.5676	5313.44	3882.76	5097.91	7548.61	4732.91	2653.52	7866.05	7402.2	5806.78	1841.32	7991.89	3039.66	2826.36	4909.94	2990.9	4434.07	5632.02	2681.55	2624.73	4779.97	5601.48	4841.37	3724.59	5300.24	6344.48	4567.18	3768.9	7387.05	5470.23	5809.77	5997	6150.13	8825.76	4950.8
39	107.957	47.3965	0.789942	1934.44	1944.69	1762.77	2687.57	2032.77	2718.34	2998.52	3343.12	4873.59	3805.96	2909.61	3890.74	1462.88	2465.86	3052.6	2272.89	1176.77	1663.44	2077.68	693.153	3205.11	1652.35	450.483	2452.57	707.074	1134.42	462.756	588.855	1158.5	1134.77	2085.83	1051.29	1434.28	1663.22
40	108.045	233.83	3.89717	9083.03	6377.57	6850.85	7604.09	2854.07	2712.33	2850.2	3862.19	3390.09	2832.77	8889.28	6508.72	8135.98	8997.24	8055.23	7198.82	11516.7	12149.5	12750.8	2991.81	11713	15345.5	940.275	2007.28	1318.85	1604.68	1703.36	1990.53	937.86	2364.03	2178.01	1007.6	1973.56	1940.16
41	108.045	76.3155	1.27192	16028.1	18298.5	14460.3	31235.9	3733.26	3587.79	3042.52	5076.16	3798.74	3706.08	18630.2	26716.7	23593.1	17170.7	21704.8	26037.1	39961.2	49816.6	29800.6	8923.73	60830.9	40235.7	2225.04	1299.38	1278.67	2672.95	1684.55	2798.07	2372.57	2526.89	3051.14	2980.63	2780.43	3239.79
42	108.08	238.604	3.97673	7801.89	8222.94	9501.55	9569.58	7305.39	7493.85	7771.84	7428.67	8459.59	7384.75	6034.34	5317.08	9390.62	10250.2	7149.75	8635.92	13451.9	13605.5	18762.2	7080.77	15237.4	15322.8	6023.08	8747.17	5092.77	4328.12	5575.18	7981	17480.4	6570.69	12112	6486.83	5583.84	8950.65
43	108.962	46.0955	0.768258	892.908	3706.6	3738.12	3311.17	2329.29	1382.23	4407.53	2750.5	1575.27	2854.53	3426.35	4904.11	4304.77	2843.89	2642.56	5019.91	1547.46	1755.34	1999.72	1718.61	3158.08	2593.5	1188.37	2954.88	1061.58	2691.07	449.396	3355.22	2976.5	3608.34	3414.48	4090.94	3598.56	4390.4
44	108.963	878.325	14.6387	12900.4	10474.1	3641.65	10131.6	12194.3	6618.14	10935.5	5675.14	11273.8	11012.6	5563.95	8310.77	8339.55	3487.57	11741.5	10106.2	7135.4	6579.39	5083.42	13589.9	3478.65	14825.6	4508.15	4196.66	5036.64	11464.3	9288.84	12522.6	6302.64	2506.67	10052.5	12890.1	5590.11	11731.6
45	109.029	867.951	14.4658	8251.97	9812	5616.47	5581.33	1944.17	6297.11	2446.63	8401.04	8261.63	8038.32	6390.89	3534.01	3782.15	2626.05	2719.32	5670.7	5843.01	6434.12	3701.5	7965.06	4747.99	8383.46	4854.26	3698.38	5997.32	9368.36	2541.71	5839.89	6134.36	5861.07	9793.51	6772.86	3837.64	8930.14
46	109.028	198.228	3.3038	27129.2	25724.6	75651.8	45297.8	35541.1	91201.7	61200.2	47222.5	64230.4	41310.7	40936.6	49548.1	43050.8	11306.2	43202.1	25411.5	25568.6	29027	15901.8	12777.9	28687.7	26705.4	5397.57	73792.9	5998.39	29107.7	1772.46	45489.9	49655.7	77553.1	64957.7	73242.9	48206.1	76765.1
47	109.029	61.432	1.02387	10671.6	16034.2	11653	23294.2	24836.5	38674.9	32315.2	32271.2	34448.4	24577.5	21484.4	15483.9	26391.5	13009.9	6168.49	17117.8	8251.59	10023.1	9594.84	11914.5	9371.39	11154.2	3755.01	15067.4	4021.46	25195.9	9075.71	19339.8	28602.7	33923.4	26323.4	32974.5	29531	31945.7
48	109.028	344.854	5.74757	134244	130971	154067	596766	82508	203893	200370	121179	557920	506667	462790	231121	113582	116547	142168	132872	214284	46389.5	558506	42019	134314	270210	35419.3	333860	27685.5	546130	30665	515257	142377	91787.8	184129	187728	222323	210137
49	109.677	46.5725	0.776208	2610.3	3863.98	2265.98	3716.08	2235.96	2792.82	3612.89	1645.52	2745	1304.06	6188.23	3134.07	3019.77	3631.09	1741.79	2572.32	2583	2615.6	3619.54	1235.57	2821.11	3051.6	147.929	3100.26	363.371	2189	1397.78	3275.98	3002.42	2550.99	1201.04	2199.66	2812.91	2334.83
50	109.944	877.375	14.6229	90282.7	81912	99555	111091	107772	79620.3	107620	75533	97740.9	94190.9	77293.2	74167.8	51298.5	58573.1	91384.4	98846.8	55392.7	99984.6	93161.4	91897.3	104011	89928.6	106519	76956.1	104723	94035.5	77449.1	90846.2	97882.3	99801.7	91726.5	90937.1	80387.1	86030.1
51	109.958	874.988	14.5831	5212.2	6605.02	5262.46	11359	9881.52	6441.82	3153.94	2778.72	10496	12990.4	5472.14	4837.5	6466.32	2895.88	11289	11489.7	3492.46	4972.27	7255.06	11439.8	5599.74	4566.83	8637.89	5631.94	6629.77	6433.84	4897.69	13578.6	5739.63	3563.06	7862.42	5219.72	10407.9	9828.07
52	109.962	46.3775	0.772958	50379.2	1286.73	1883.42	1886.55	228796	2570.18	3259.02	3199.89	1807.8	2115.2	330224	309203	1572.6	6901.05	2033.68	2047.21	266771	2506.26	2498.71	2017.8	3056.86	3039.07	5820.09	2923.74	3165.55	2954.07	19201.2	197806	3251.93	1418.77	2106.55	2144.31	2229.07	1367.81
53	110.009	46.5165	0.775275	465144	536265	504065	571666	363519	465892	424680	405768	368781	375015	617065	643433	551089	642460	709535	660167	437001	468268	398939	160906	511412	522223	8561.81	413056	10377.8	408716	40920	360594	362921	360070	404031	368017	331519	365504
54	110.009	871.462	14.5244	7949.63	7047.39	3146.85	9540.51	7140.96	9203.41	4934.27	10049.5	7251.22	6205.14	7843.13	4105.74	9598.17	6289.96	8413.75	2702.18	2613.14	9723.06	5552.22	5030.27	6653.66	10445.8	9374.77	8442.1	6648.28	8929.03	2060.56	9805.7	3470.17	7963.88	9094.03	9581.12	10291.4	7768.45
55	110.021	46.5025	0.775042	21587.9	21820.6	29284.1	27454.8	19457.8	22259.1	23330.3	18090.6	26113.8	22966.2	27441.7	38949.1	19668.4	31838	26221.6	29090.2	26798.8	19362.9	28378.4	7042.81	16681.2	22974.8	827.489	13615.6	940.1	17658.6	2498.39	16638.8	15637	13980.4	17848.1	16396.9	14223.7	19533.6
56	110.071	51.56	0.859333	22389.8	15828.8	15309.1	18773.9	36376.4	42735.4	37518.7	34748.4	34215.8	33976	14844.5	15995.6	14227.4	14732.9	12254.2	13270	13185.1	14918.8	12446.5	9322.68	14605.4	16144.9	2865.29	13088.1	1733.19	13336.9	4227.34	13442.8	12374.3	12246.7	11129.2	14055.8	15089.1	13337.4
57	110.96	883.847	14.7308	8893.9	4440.46	5207.13	4500.75	7782.17	9258.06	8882.62	2754.58	8500.42	8042.36	9225.07	10705.8	8987.58	8790.42	4486.07	2782.1	11229.4	5360.51	10673.3	7787.02	7470.87	9686.52	3262.46	2822.55	2190.1	6959.14	2173.31	1749.6	2183.97	8870.09	8188.82	1777.4	8098.09	7825.42
58	111.007	98.5155	1.64193	19274.4	31683.4	34242.1	43867.3	21551.6	50800.4	32192.3	30643.1	39517.1	24719	38090.8	31502.9	37030.6	25213.3	54115.2	36955.4	44071.4	37469.1	19417.8	13726	28555.2	31285.4	4183.04	88352.6	5168.86	58156.7	4711.38	58921.1	34088.9	34227.7	21925.6	32692	42876.5	31169.8
59	111.01	46.491	0.77485	67967.9	83639.8	79595.7	82209.4	65255.5	78122.5	65682.1	55845.8	62882.6	63576	94279.9	111375	91356.6	89935	95057.7	114021	71802.6	86381.4	74731.4	23959.9	77101.7	73744.5	2842.56	69971.2	2201.41	70435.2	7191.14	56314.1	47705.2	57199.6	65332.9	48826.5	59860.9	57093.9
60	111.022	46.5995	0.776658	3520.4	6247.68	6417.4	6206.03	1607.29	5187.11	39037.1	3733.02	4480.05	4878.61	7227.02	5857.47	7605.41	6592.29	4501.3	11745.2	5279.91	5120.17	5232.67	14991.4	4481.94	5484.36	1793.44	5017.53	1658.64	4806.75	6460.76	3266.62	4811.64	2152.77	4693.81	4009.87	1398.96	2793.66
61	111.947	873.163	14.5527	4857.6	6336.33	7925.5	5584.29	9498.54	2910.82	5228.9	7944.33	9550.17	3850.47	3301.47	10274.3	5377.13	3413.13	6843.9	5891.35	5102.49	3975.26	7558.09	3390.47	9257.66	7776.43	5639.13	3891.27	4805.53	5272.84	2489.07	6260.26	9927.99	7360.63	9001.27	7506.22	5347.75	4237.51
62	111.968	879.625	14.6604	11869.3	11893.8	5640.91	15042.4	24143.2	11428.5	15262.5	17640	13800.6	17855.6	15219.9	3530.3	4164.66	15410.8	10083.3	5948.41	1565.62	18212.7	12612.4	16114.4	19964.6	7151.05	23326.8	16140.3	18780.4	15473.9	21236.1	16466.4	15622	18151.4	19582.1	11115.2	17825.6	25721.3
63	112.006	46.5025	0.775042	74186.8	81397.4	84434.1	84892.6	60674	77845.9	63716.7	57895.3	63367.7	65514.5	104299	96528.2	97777.8	97650.7	93061.4	104730	78801.3	80260.2	72246.1	25131.4	72536.9	80503.3	1809.69	60691.7	1728.73	66260.2	6563.7	67735.9	54593.2	62294.8	54870.7	63321.2	55062.9	52346.9
64	112.018	46.707	0.77845	9302.43	8137.68	4771.9	4629.69	6839.78	6091.33	4789.79	2289.01	7134.39	6405.12	6967.55	6611.62	6056.98	9096.97	5178.1	10591.4	4763.16	5290.56	5128.56	1606.98	8227.72	9555.44	1641.47	5099.94	1795.99	8580.44	655.35	4542.84	2979.2	3119.04	2873.97	5826.16	2420.04	6133.31
65	112.051	86.3175	1.43862	9758.77	15897.3	28817.8	18744.9	4801.23	14306.8	8632.73	6731.82	10747.7	5488.48	11884.2	10291.8	20902.9	12313.2	10207.5	13772.5	37622.5	4334.1	26674.1	8399.16	51147.4	39095.8	2655.94	15914.5	3026.46	14053.9	1190.23	16286.9	8935.5	7263.6	8941.04	14183.8	5082.37	7973.3
66	112.076	58.352	0.972533	12660	12379.1	14796.9	16128.7	7257.63	6016.28	7243.52	8702.44	8986.71	3382.81	14850.1	14890.6	13277.8	13202	9693.1	14486.2	20644.6	29644.6	24429.3	7188.21	27818.1	26631.7	2565.54	8000.36	1974.26	5228.55	2208.5	4391.72	5534.47	6133.93	7077.79	7616.96	6305.97	8774.91
67	112.087	88.664	1.47773	5746.97	13321.7	7834.59	8260.47	4469.31	8296.35	9271.31	11714.4	10177.2	6747.54	14234.9	17725.7	14623.1	11614.2	10651.6	12169.7	12751.4	20935.5	10598.4	8542.63	20951.8	13361.5	2809.28	3095.95	3285.33	9693.02	4089.08	11816.1	7777.43	7125.39	8702.4	7738.13	5724.67	7504.33
68	112.896	49.8615	0.831025	799.317	11169	9236.35	9955.44	1833.54	3517.32	6290.96	3353.82	5053.83	2663.89	10630	9811.35	11369.5	6762.51	9639.76	9151.36	16853.1	22713.5	14655.3	3541.54	16243.9	19769.7	301.536	13455.4	120.16	12595.5	745.367	11610.9	1468.93	3582.18	2466.91	2554.4	3114.71	2887.21
69	112.955	883.673	14.7279	111952	88589.5	110517	94827.8	134051	98764.8	94243.2	111841	117910	101701	153087	111472	176254	159589	135758	116258	105190	63228.1	99772.1	119064	123065	131955	119596	106508	156838	126935	88434.6	133539	140475	144538	112971	117684	129425	115092
70	112.955	947.989	15.7998	13006.4	14249.4	8612.06	24336.6	13700	17197.8	11428.4	13225.2	14259.1	13333.1	6247.28	15653.8	15901.6	13403.4	16969.4	11419	20918.2	3979.13	18224.1	19963.2	11176.1	15697.4	29029.8	17641.9	24509.2	25158.3	17764.5	47585.8	31976.9	20795.6	28355.4	11875	8937.12	13674.4
71	112.967	875.26	14.5877	18125.2	10744	50252.9	13917.9	30091	8813.21	11794.9	17985.9	16574.1	14964.3	8855.43	10901.2	16276	13136.8	40378.8	10060.4	10189	12841.4	40981.8	9600.63	42998.3	47904.7	10924	16833.8	21193.5	50128.3	19710.6	14388.1	12564	14380.3	15507.8	7991.56	27442.7	10856.2
72	112.987	47.574	0.7929	4389.22	4628	3513.69	4609.75	1583.6	3614.44	2283.34	2497.4	1646.5	2205.15	7166.56	6274.11	6430.4	8259.78	8436.56	10194.8	2973.82	4165.92	1784.1	1860.42	4520.11	1408.26	1659.22	2645.86	2112.37	1039.81	2172.07	641.961	1630.56	690.986	1900.75	1989.65	1321.43	1726.49
73	113.009	46.5995	0.776658	2943.75	260.675	3261.52	4190.7	2318.01	2220.75	4938.96	3683.34	3459.71	2644.9	4025.4	3606.89	4888.79	4269.3	4258.37	4812.05	4396.58	2954.41	2872.84	2693.11	3357.89	3728.54	3606.75	2730.88	938.345	2452.17	1241.48	3290.98	3805.38	1974.21	2338.68	2768.66	3177.24	2658.02
74	113.035	134.824	2.24707	61037.9	54883.5	70926.4	78285.7	23248.3	15426.9	34086.6	30851.8	22786.9	38916.7	62421.5	61311.4	63340.6	54529.7	60229.4	51389.6	224758	152350	138468	27433.4	165600	224560	16951.9	34516	18059.7	34850	1243.54	32659.7	50527.8	54593.9	63990.6	50606	41158.3	49391.7
75	113.047	132.705	2.21175	3960.44	52624.3	55285.6	6215.54	947.43	21366	23657.4	23290	22938.2	851.452	35153	2834.9	37415	4806.21	2146.31	1223.74	15240.2	14746.2	13953.3	1705.77	14142	19336.6	11808.6	25845.1	12102.6	19860.8	7484.24	19476.3	31687.3	29601.5	4354.17	31669.8	1655.3	962.919
76	113.06	608.039	10.134	19466.8	24669.7	21174.3	27527.6	45383.1	7991.42	7177.93	67522.7	9215.86	8734.87	40894.7	6864.51	9217.3	49822.2	8154.23	7511.22	51631.1	10718.6	7632.86	2379.61	7028.08	8241.6	8198.78	10897.9	5699.03	54816.2	5741.76	35778	37479.2	49685.6	1855.25	7908.06	42652	9019.08
77	113.947	871.058	14.5176	29764	25739.1	35874.9	35099	40882.6	29381.8	31166.1	30009.9	32369	34401.4	24818.1	27140.3	25008	19442.9	23423	22920.9	28158.3	22861.1	30225.7	28075.9	29891.4	25205.8	33924.4	35012.1	30868.9	36781.5	33667.2	32316.9	36873.9	29219.5	38571.7	42435.6	35943.6	29433
78	113.963	878.72	14.6453	300036	230246	262287	254956	242940	303583	277274	253778	285834	319023	324984	237332	316639	340094	297836	285792	273774	314813	283212	333551	333219	259277	303532	293028	258431	285609	277204	261715	294807	262503	276376	266319	279402	263001
79	113.975	878.367	14.6395	14190.4	152753	151381	20533.9	20903	19880.7	10343.4	14988.1	13963.6	11966.4	17329.7	14995	17281.2	22248	8212.31	5020.6	15906.4	5960.36	12900.7	22158.4	148395	6272.54	18379.7	10947.9	25043.4	19392.6	18538.2	14210.7	17717.1	11761.9	160422	10225.3	24228.1	10667.7
80	114.055	378.005	6.30008	75322.7	74016.4	82888.6	107118	56567.8	57117.7	78493.7	89561	78759.7	94261.5	75879.2	77213.6	76723.3	79820.3	65050.6	70087.8	124700	153275	115111	10803.5	154736	145224	8459.43	79042.7	9088.76	58905.7	9749.69	45334	82672.5	33396.7	77028	79796.7	65578.2	46458.8
81	114.055	58.758	0.9793	71944.9	80232.7	88168.3	78858.5	29666.5	37438.5	39522.1	43722	47325.8	41121.3	82452.1	72797.1	63750.3	71680.1	70606.5	73288.6	150062	125329	129480	23272	158119	130045	7380.7	55798.7	7453.08	42451.6	6244.41	60720	48634.6	44545.3	61947.6	50949.1	64960.3	57127.6
82	114.068	377.901	6.29835	3252.4	4015.49	5889.14	5902.83	3468.4	33906.7	2807.74	6197.91	3473.91	4188.18	5454.53	5274.22	3163.08	6812.74	4335.59	3205.55	8632.98	10582.7	9589.52	8817.91	11752.8	11251.1	4983.21	6136.77	4746.34	3156.67	5261.16	3566.7	6047.95	3000.43	5303.36	5156.98	6458.87	1680.32
83	114.067	59.32	0.988667	4339.01	4492.43	3494.22	6136.41	1710.61	50135.4	3083.66	35613	4410.69	83997	3185.96	3841.78	50758.2	5970.71	4934.43	6149.94	6258.34	12469.5	9997.91	27593.5	10064.9	11970.9	6796.86	3036.27	6579.4	5218.74	7706.19	4558.72	40962.5	39958.5	1211.45	40087.7	4239.99	5364.32
84	114.103	51.053	0.850883	27566.8	33003.8	27847.7	23353.1	77735.2	79552.6	82132.1	76308.2	86350.9	92912	7256.49	9301.21	7577.49	9500.2	8234.66	9674.09	14273.4	13798.4	13964.4	7112.4	13429	5706.28	5371.36	29878.9	2423.18	28939.8	6336.64	24803.6	5954.33	5805.49	10774.6	5332.36	10342.1	7679.73
85	114.893	49.459	0.824317	662.921	2998.89	5948.55	3347.88	1404.79	677.852	1763.88	1109.25	2371.68	188.861	4845.03	2751.46	6661.59	644.888	2693.61	3112.63	10143.5	7141.04	6455.15	2015.37	5033.09	5843.71	757.091	6703.94	963.43	5411.63	738.537	5577.57	1798.85	1963.74	288.16	1257	1445.48	1193.54
86	114.935	878.798	14.6466	10376.3	16568.8	17380.1	16116.7	16180.9	10673.3	6656.52	16100.7	15758.8	7806.94	2542.29	17568.8	4627.68	11426.7	7161.84	18596.2	19154.7	13191.8	9681.39	11566.5	6602.32	13557.5	17278.3	10535.3	17113.8	14118.5	5150.46	5590.06	11127.9	16220.4	2257.23	16365.1	19137.5	18136.6
87	114.956	871.308	14.5218	31307.9	37811.3	33972	40645	30020.1	35486.1	39173.3	38069.3	39457.3	49350.1	29414.8	38061.7	29202.8	28981.6	24152.5	23379.2	32689.9	36685.4	35579.5	31253.1	38944.7	27998.1	44050.2	45605.1	40496.3	52768	44224.9	57729.1	58865.7	51639.1	37991.7	38189	61703.6	45862.1
88	114.979	866.664	14.4444	3202.16	24394.1	22125.3	8246.31	3439.67	6820.62	20691.1	3893.29	23030.5	25655.3	3417.72	7358.98	2861.23	16578.1	18884	15578.4	3697.5	1958.02	20645.8	3061.45	23612.2	19054	8608.13	5729.92	6570.68	4895.55	7493.19	5093.92	4464.45	4584.36	20390.7	5952.79	27915.2	4962.11
89	114.988	46.146	0.7691	16123	25470.9	28450.5	24838.7	14790.4	23110.5	26811.7	28770.3	26281.5	18394.7	34684.6	35702.9	34729.5	22564.8	31771.3	31935	24438	19282	15346.6	9159.64	27923.3	27450.8	2371.61	28689.8	1144.49	22284.3	3026.19	18604.3	20432	20414.5	16344.8	23760.4	19408.3	23964.1
90	114.999	46.5025	0.775042	1200.6	2942.71	1309.05	1550.21	1560.04	1336.78	2102.37	2333.82	1027.27	2758.51	1108.38	2098.68	1352.59	1541.18	2448.79	2729.71	2473.14	1632.35	1348.01	5846.67	1350.71	1226.33	1634.72	2013.18	1660.24	13210.5	2460.7	1629.48	1222.24	579.48	1301.63	2098.87	8644.63	13366.6
91	115.024	46.07	0.767833	2829.34	3464.45	1568.31	3112.72	9915.37	2427.13	986.58	1122.3	13357.1	1997.68	3095.33	4530	2908.42	2495.64	1560.03	2292.48	1494.28	2573.02	1361.3	5702.11	1595.59	1643.03	1634.72	6152.64	1533.88	4116.77	1821.44	1917.49	1701.13	2298.5	942.172	1592.2	1858.46	13366.6
92	115.039	197.085	3.28475	31330.8	37937.3	44747.2	51948.2	27821.8	52010.8	48523	53830.9	50218	36147.6	60651.3	54725.1	40979.5	28615.9	41966.1	56198.4	25447.9	31692.6	17283.7	3466.92	34350.5	28502.3	7206.1	46754.3	7746.11	38694.9	8498.57	56865.1	66084.9	67628.6	45990.7	46722.2	60963.6	68984.5
93	115.039	60.303	1.00505	10729.9	12290.9	13801.7	13053.5	16905.6	25880.1	24266.7	25664.9	24988.9	18845.3	17758	10653.9	14647.9	18131.4	11766.2	23560.4	9449.38	8626.89	13355.3	7654.32	8282.09	9551.13	5422.79	12628.3	4506.2	13561	9147.32	14091.9	21147.6	22712.3	20240.5	24280.7	19499	23899.7
94	115.054	252.59	4.20983	3114.38	2139.28	5553.68	3038.41	4353.41	5470.6	4286.54	5266.62	7219.26	3339.94	4703.12	4390.89	1847.37	3541.6	5030.72	3668.31	4230.25	4525.89	3687.78	2446.07	5314	3188.31	1993.97	2566.93	2662.79	2564.52	1447.49	2757.96	3058.86	2239.14	1772.84	2352.82	2295.41	2920.61
95	115.051	853.83	14.2305	14789.8	20231.2	16926	20601.4	13527	14499.5	40335.9	16965.6	16683.6	15082.8	36217	16524.7	68940.4	10838.1	63669.4	13629.9	14633.5	15792.2	18795.7	28863	15458.6	14405.7	15751.3	23716.5	10863.9	29483.3	12800.1	9410.39	15816.8	23999.6	16659.2	13902.4	16749.7	68271.5
96	115.059	377.935	6.29891	4219.02	4653.27	4941.74	6611.06	2530.19	2176.67	1122.91	6409.24	4688.75	7376.92	2087.13	4649.62	5849.06	4022.89	3980.93	3265.68	7560.91	3874.38	5491.98	2379.48	8926.58	8011.63	1549.25	5052.28	808.03	4801.63	951.332	3064.75	6498	1500.08	3947.39	4406.13	5328.96	3876.53
97	115.719	58.368	0.9728	3264.37	3600.1	5869.08	4065.61	3406.27	6320.16	5626.71	3138.51	7196.61	4065.7	6215.25	4652.83	6942.27	3150.56	5477.91	3849	5002.67	4238.26	3924.98	3731.6	5075.91	4790.23	0	6532.73	242.822	3697.4	791.922	1376.11	4620.37	4291.13	5119.15	4556.93	2491.07	3992
98	115.93	881.826	14.6971	15548.5	34434.5	46036.7	36218.8	56151.8	37367.9	32236.8	37802.7	49307.7	26820.4	33515.4	47215.2	18636.8	32194.6	11329.3	28182.5	27691.6	31392	28040.8	28233.3	36207.8	31748.7	42776.2	37945.5	39250.5	36738.2	28129.2	33494.5	43200.4	41038.6	39989.9	38314.2	32243.2	33371.1
99	115.942	871.542	14.5257	12254.1	15889.1	13054.9	17141.3	18132.5	16664.8	17122	13669.8	14575.4	15391.4	8933.39	12646.5	3144.72	16126	26333	11583.3	14389.3	14878.1	12065	16052.1	19246.1	16089.6	16830.6	23022.2	21310.3	14001.7	21095.5	22261.9	20198.4	21181	19629.5	18131.8	15084.4	16808.9
100	115.964	871.025	14.5171	37366.9	41890	36243.9	52405.5	38221.5	33398.6	45452.1	46880.3	40592.5	38523.2	34357.6	43865.9	27791.9	37450	38873.5	32355.8	42801.3	36807.1	34450.1	40231.1	37368.1	41186	46799.7	41730.6	48410.4	47199	54445	48355.2	56129.6	44996.3	40896.6	42587.5	51453.2	42248.3
101	115.989	46.07	0.767833	2040.15	2747.86	4304.05	5028.58	2864.81	3720.16	3897.81	3094.59	3320.77	4049.81	5207.66	4555.22	5664.78	4655.19	5651.18	6372.74	4376.97	3988.75	2206.57	886.2	2968.96	4522.73	1048.08	3234.66	822.4	3288.1	1209.69	4388.17	2763.68	2740.52	3093	4213.62	2222.24	3445
102	116.035	216.425	3.60709	5268.83	4261.61	3617.15	3702.61	7331.63	7898.37	5482.56	5478.62	10751.6	9232.3	5174.6	9060.55	5179.36	9060.8	2361.43	5255.91	1566.04	1530.83	452.794	1509.61	1566.56	1132.85	1279.82	3423.29	964.391	720.866	877.466	763.763	1204.5	933.293	2969.07	2569.28	1038.76	1703.8
103	116.07	57.3645	0.956075	494965	539090	652426	617847	585031	722195	801505	770796	760259	573650	421671	458631	380730	444235	447789	490938	941631	1.02276e+06	861412	284168	913263	746612	11387.3	429953	12167.9	317179	47743.3	387940	250000	249695	235240	236557	248557	247619
104	116.082	57.8345	0.963908	39888	42307.8	49228.7	45397.1	40691	48924.9	63264.8	52288.6	50192.2	35793.9	28991	24253.1	26424.5	28068	32960.5	21819.2	52992.3	81126.9	52660	10710.5	83506.1	35693.3	9054.44	27130.5	10156.8	25016.8	1460.64	16657.2	19346.6	14600.3	23090.9	16186.1	11597	17955.1
105	116.952	871.156	14.5193	16299.6	9817.95	15841.1	19587.4	15230	16023.3	18415.2	16000.7	15460.3	20711.5	15404.3	11260.2	13206.1	7976.72	14221.2	11644.7	15878.5	13752.2	12240.3	14404.3	14395.7	14864.4	19884.4	23022.2	21444.3	19901.7	22690.1	19274.6	17892.8	18287.9	17438.6	22797	20604.4	27437.7
106	116.972	871.177	14.5196	9244.91	6209.17	7759.18	8517.66	8966.08	7151.12	8891.81	8531.19	15511.9	9683.8	7155.6	14408	8083.77	8290.17	6413.14	3105.95	10608.8	15902.9	7408.72	5772.55	14179.6	17694.2	4367.27	7757.61	9666.72	7907.79	18986.4	9263.38	11391.4	12054.7	10372.5	12774.7	11536.3	10201.6
107	116.985	45.948	0.7658	3707.72	5759	1127.3	4511.05	2566.88	2467.22	4344.39	4197.49	5783.76	2676.79	5794.03	4548.96	5094.75	3363.77	5456.64	4923.52	4530.96	3799.85	1153.29	1439.86	5251.23	4514.79	1485.01	3084.62	822.4	3049.37	776.514	4013.63	5806.74	1853.21	2918.81	3778.16	3083.85	2916.15
108	117.057	253.235	4.22058	4698.68	5316.05	4436.63	6837.6	6231.09	10406.8	8492.29	10910.7	8078.8	9589.62	4884.49	4242.11	4136.36	6530.04	3540.9	4685.47	6835.69	7462.06	5780.19	2924.54	9378.35	7132.66	2231.7	6709.88	923.998	3844.48	1886.81	2366.86	3194.95	1549.77	2242.79	3614.73	2821.6	1556.21
109	117.074	58.439	0.973983	29991.6	28330.8	34048.4	40117.7	35970.3	40896.6	42333	40750.2	38369.1	43785.7	30818.7	30047.6	28286.6	25810.8	27108.1	24133.1	54263.6	74882.4	47841	15483.7	62983.1	54063.4	4510.1	30203.1	4228.55	19230.2	5318.23	23145.9	11309.7	17961.6	14543.1	13287.6	17778	18796.2
110	117.73	77.972	1.29953	1614.17	2109.59	3709.18	1757.59	2475.77	1924.55	2774.11	4520.6	652.68	3406.09	1559.6	1711.03	1509.6	3768.24	3106.05	2545.39	4820.57	3413.9	2506.24	1103.22	3063.79	2712.4	295.133	2806.52	126.432	2421.29	466.922	3288.28	848.537	2448.61	2236.41	2044.85	1785.76	1925.95
111	117.937	890.755	14.8459	26599.5	4933.18	27641.8	39999	28872.8	29683.1	26082.8	27261.4	20312.5	19426.3	5802.55	6196.25	28234.6	25410.8	8748.66	26122.9	26327.7	26110.2	26327.7	7424.6	20239.3	28567.4	26100.1	55335.6	52163.8	1779.23	28070.9	16624.2	26284.6	3045.82	67071.3	34713.3	20799.9	47151.6
112	117.959	870.735	14.5122	20599	17826.5	14457.2	15937.9	13020.9	18259.8	16131.8	18221.4	13356.6	20898.7	16801	16663.5	17238	26366.6	11263.9	12755.2	13061.1	14667.8	22889.8	13695.8	17048.1	13512	21046.1	14530	25533.3	25112.9	19784.5	25824.2	17849.6	22525.1	21170.3	21029.4	17366.2	25617.1
113	118.065	253.369	4.22282	25110.6	28601.4	34719	23894.1	29382.8	43162.2	47314.3	45094.6	43902.4	44921.9	26166.5	17415.7	18444	31373.2	18708.8	22403	39654	49198.1	39830	1246.16	56661.8	36131.2	10604.5	19968.1	8460.3	16925.6	9345.11	12612.4	4436.52	4335.79	5569.18	2036.26	4792.33	3796.14
114	118.086	865.269	14.4212	35239.3	27619.9	42050.9	53656.2	40267.6	45106.8	46728.7	48470.9	51331.7	63257.8	22609.9	22947.4	30818.5	36646.6	34143	26858.4	30092.2	38973.6	34648	37628.6	45822.2	38203.3	40498.8	55063.7	52419.1	43053.6	48497	38427.7	63433.9	44704.7	49106.8	46798.6	59735	62169
115	118.086	79.876	1.33127	201571	247975	294099	300994	194496	272994	431398	294483	318611	249659	300686	268777	283029	275409	419850	347128	338304	403826	413226	55151.1	439634	397960	10273.1	221834	13108.6	169433	18330.2	283357	98185.9	101760	87817.8	157412	101481	82306.1
116	118.086	64.915	1.08192	138779	172347	159901	176655	178389	201654	125365	194710	202726	212777	196448	201082	202489	184262	104447	198350	243806	252522	66885.5	24930.1	248040	114930	7062.41	134511	9270.27	115317	8894.96	23301	51592.5	63380.6	59697.1	34715.2	53762	51326.9
117	118.098	78.6915	1.31153	11715.5	23645.2	18127.4	17277.8	11205.7	12738.9	18644.7	23932.9	36317.7	17356.5	25730.2	16768	20101.3	9443.42	26257.2	35895.7	27074.4	22713.2	8720.1	4460.9	32206.1	30452.6	10600.7	13727.3	13767.3	14176.4	19098.4	15511.1	55936.1	6854.21	6157.95	6180.01	7617.18	3482.49
118	118.943	880.443	14.674	17683.5	12961.5	18243.8	16772.8	19063.8	16306	8968	15974.9	2228.2	7798.51	14514.1	5129.39	10277.2	16887.5	15993	14984.1	14593.1	15270.4	9568.08	16952.4	3524.85	8982.17	3811.79	7329.16	18336.5	10164.3	14840	14204.1	10407.5	17808.6	14644.6	19618.8	18957	2341.28
119	118.965	871.298	14.5216	2456.14	4059.36	2872.67	2784.14	3315.21	4978.14	4386.97	3679.72	2638.4	3484.33	3227.74	4340.46	4192.07	3068.42	4915.03	2393.38	3438.69	5210.45	4869.51	5093.08	2846.6	5930.03	2263.99	1283.72	2503.17	2344.3	4351.65	2693.9	1500.37	1275.2	3327.03	4907.35	2604.29	5481.95
120	119.049	138.822	2.3137	37142.3	49543.2	48703.8	44538.9	37898	55876.4	61121.6	58838.2	69358.5	55638.8	34935	42177.9	41347.2	39101.5	48422.5	42314.1	65003	60801.4	58316.4	8177.07	68501.5	61496.1	3318.56	31217.4	3073.91	15789.6	2822.46	18972	13131.9	12974.3	10709.3	17497.2	14380.2	10006.3
121	119.049	395.762	6.59603	3062.09	5796.2	4333.27	5623.64	1657.65	2268.9	1426.12	2246.85	1963.26	1892.1	2180.52	1154.31	1515.46	1748.14	2083.95	1473.4	5842.5	7397	7168.59	2472.47	10733.5	8048.94	1289.96	10480.7	276.231	7576.75	1301.61	4948.61	7622.07	8963.13	12166.4	8349.76	10878.4	7238.13
122	119.073	221.286	3.68809	3235.39	4454.27	2081.25	4257.41	1406.92	3412.25	4237.96	2063.51	6289.23	4944.1	5343.2	3837.67	4329.95	2071.03	2179.02	4035.69	5022.73	4182.15	4987.34	3391.26	5130.82	4378.48	2903.26	3159.68	2826.97	1082.89	2246.76	2408.2	3381.51	1414.38	1388.04	2974.8	2911.88	1410.83
123	119.086	668.393	11.1399	14432.8	13175.3	12374.4	19089	12011.9	17338.4	13635.8	23055.4	19064.1	32658.9	13031.2	9124.87	8661.19	13170.4	9398.78	17601.4	11692.8	16323.9	12811.4	5124.53	10351.7	9128.73	5788.05	14915.6	4534.05	10834.1	4841.29	8217.81	9865.26	6498.3	10256.8	10906.5	10324.5	12933.8
124	119.089	79.014	1.3169	12662.4	14113.9	25111.6	19398.3	11285.1	27674.5	20589.6	22685.5	32305.3	13206.8	16670.2	25928.5	18661.8	19279.7	28932.1	22253.2	22285.5	22821.1	19870.5	2994.23	40831.5	19695.1	4649.71	15982.7	4424.92	10611.7	3989.18	16384.6	7080.02	6761.61	10643.7	6843.95	6716.3	7279.01
125	119.717	222.196	3.70327	14177.9	9931.4	13394.3	11920.4	9220.77	9484.4	8502.37	10528	12609.2	10442.1	13344.6	9148.79	8792.62	10473.3	11413.8	9467.68	13965.5	13312.1	15283.8	1357.9	13603.8	9919.5	0	9700.33	0	5979.24	0	4880.45	3862.09	3467.86	3484.87	4012.52	3816.16	4058.45
126	120.066	54.5505	0.909175	59949.7	51492.3	60882.9	53088.1	37877	39406.7	32320	35506.8	42785.2	36613.5	42082.2	41680.6	50244.4	40074	43647.5	48467.1	77898.2	93690.4	108426	62439.6	71409.9	73947.6	2457.21	31270.1	3297.24	32037.5	10719.1	38984.9	23557.6	25278	25554.1	21934.4	26361.3	25176.3
127	120.081	223.119	3.71865	1.38044e+06	1.53447e+06	1.55021e+06	1.84585e+06	1.2494e+06	1.37907e+06	1.72809e+06	1.72433e+06	1.48714e+06	1.63498e+06	1.67569e+06	1.44385e+06	1.44461e+06	1.67693e+06	1.42608e+06	1.53183e+06	2.0094e+06	2.22223e+06	1.97253e+06	157912	2.42542e+06	2.15201e+06	1708.73	1.24871e+06	4966.48	1.03432e+06	27741.5	679644	643347	682890	745457	554971	598389	570976
128	120.08	286.43	4.77383	38776.7	41397.5	39418.4	59688.5	17086.2	17569.1	20726.3	25003	21999	22021.4	26642.9	46792.4	27122.6	27884	29771	29524.1	104788	107985	96586.4	10760.8	123575	111472	3720.39	26659.2	2543.25	13073.9	3452.43	11394.5	7274.93	7756.99	7236.03	9695.75	7221.12	6945.02
129	120.092	223.012	3.71686	67372.2	63898.1	85326.8	81827.4	66963.1	79539.3	104722	78368.2	127136	99388.2	94727.7	58529.2	71013.7	89904.9	92878.7	58942.6	139624	100088	99471	9728.92	115788	114487	3422.68	68780.5	4674.31	46865.6	1316.14	31259	31998.6	20750.3	39271.6	14319.3	31781.7	32110.5
130	120.969	878.136	14.6356	99865	65801.9	80841.5	64173.3	67354.6	49475.9	82540.5	76452.5	59233.1	69614.7	64821.8	58119.3	53483.6	60960	50328.6	60435.8	70182	61991.6	61318.3	56860.6	77520.2	72645	77197.2	67155.3	72444.4	69274	74140.3	78883.8	69215.3	69122.5	83085.6	100119	65855.9	72347.4
131	120.981	877.824	14.6304	29691.1	30494	33417.3	33416.1	34020.8	2456.7	2867.59	37799.4	3152.85	4243.01	3469.01	30931.9	2920.7	4118.88	32162.4	1586.24	2789.46	26406.3	4135.12	33534.3	2091.2	34719	36236.7	2377.4	3216.36	37377	5541.84	2967.21	3571.13	3356.35	35650.3	33151.5	2678.19	4348.16
132	121.065	165.27	2.75451	115463	120093	128633	131821	185471	222568	247046	232874	228467	270570	109364	111911	108652	115164	106729	110393	101199	83187.5	115415	12630.3	131938	102310	5024.11	98495.3	6202.63	74503.1	8343.05	58775.1	69830.2	69218.3	89122.5	68931	67427.4	62982.1
133	121.065	626.613	10.4436	11194.8	9440.98	10774.5	21241.5	10777.6	9066.71	10610.6	13204.3	15751.8	15424	14877.2	9488.28	9227.14	14967.6	10332	9479.58	18240.8	21249.4	18698.9	5710.56	23864.2	14239.9	3945.22	7076.3	3476.03	13273	2676.51	5635.88	11864.5	5881.35	11140.7	16889	13427.8	5184.32
134	121.075	165.817	2.76362	7706.41	71974.8	10604	13587.1	17157.6	16454.8	19963.1	18182.8	21685	13024.3	66258.7	66738.8	7118.33	8600.06	64503.7	11488.6	60658.5	66296.2	61120.6	10938	12001.9	6791.96	4851.91	5049.73	6331.93	43642.6	6698.73	5884.72	6649.04	4456.32	5898.89	3165.61	41031.7	37556.1
135	121.084	223.012	3.71686	124312	129203	137236	154886	104033	127131	152899	141560	143249	146232	137598	125976	126756	148157	126024	116279	182427	197200	167824	13493.6	222077	171444	4156.85	118500	3691.2	80184.3	1925.87	70105.5	49856.2	45851.9	55880	51473	47231.9	41150.8
136	121.096	222.887	3.71478	5364.48	7173.91	9265.46	11075	6898.79	9780.63	10892.2	9131.78	5827.92	7690.07	6399.1	9683.91	8573.4	7726.37	6129.37	6937.16	12328.4	11776.9	16893.1	11490.6	13635	11243.1	2279.6	9758.06	1818.97	8033.36	3244.82	5844.47	3263.72	3170.63	4274.48	2944.15	3282.99	30044
137	121.967	873.716	14.5619	49122.4	39329.3	38912.4	49360.4	31626.7	43178.5	60560.8	43330.2	53499.9	37001.1	36261.8	47922.9	50786.2	33915	37053.9	46974	39523	39045.9	48609.3	52839.1	50633	39289.4	33626.9	43031.2	45239.3	39085	35354.9	56840.9	38738.8	42574	46153.5	53551.2	41921	46259.4
138	122.068	165.381	2.75635	14607	10703.3	10414.6	13606	14539.4	22192.5	21705	18983.9	22623.7	22851.5	9417.79	10997.1	8996.85	10602.5	12206.4	11093	11726.1	12312.4	10941	4639.35	10307.3	6256.78	3670.49	8124.56	4115.85	3135.1	3851.31	6231.54	8337.13	5243.54	7538.47	8109.83	5355.35	5583.08
139	122.087	222.596	3.70993	6225.63	4926.63	4522.02	6729.03	3503.61	5526.48	6780.57	4868.18	6262.92	6578.66	7269.54	5405.12	6973.62	5578.1	5533.53	2936.93	7262.2	8412.27	5984.35	2768.25	7099.49	7725.79	2462.12	3803.28	1617.37	3227.59	1381.5	4511.6	2400.06	3824.47	1882.36	3325.93	2763.94	2443.27
140	122.096	248.238	4.1373	6362.41	6424.12	5550.19	7266.29	6592.19	6786.2	8590.37	8385.75	9083.18	12673.6	5547.61	5249.39	5940.3	4605.21	5498.67	5444.7	5805.13	8941.21	5613.3	4988.82	12958.8	12257.9	3566.31	6058.12	3273.37	5205.13	3008.75	5147.14	8187.61	8582.31	9785.77	8643.91	7730.37	9225.8
141	122.594	877.167	14.6195	10088.4	13255.6	9041.74	4969.02	2557.7	5888.98	7087.38	8596.57	5411.31	2880.78	16825.6	2441.2	13566.9	13182.5	11669	4954.59	14395.7	16203.2	13291.5	12220	11022.3	12507.2	12572.9	2743.08	11192.6	13668.2	6263.91	6549.67	2611.85	6063.83	4388.14	3978.88	5236.14	9721.11
142	122.963	876.781	14.613	1.11704e+06	975131	1.0947e+06	1.13926e+06	1.11284e+06	1.19249e+06	1.16676e+06	1.07505e+06	1.29886e+06	1.16906e+06	1.01563e+06	835083	1.04594e+06	1.20141e+06	1.41719e+06	1.1548e+06	1.30962e+06	1.21997e+06	1.62788e+06	1.6059e+06	1.19507e+06	1.18232e+06	1.24523e+06	1.21491e+06	1.17583e+06	1.2211e+06	1.16096e+06	1.06233e+06	1.18358e+06	1.14395e+06	1.21551e+06	1.25921e+06	1.20444e+06	1.1014e+06
143	122.976	878.325	14.6387	28770.7	62316.9	75128.2	49154.8	97622.6	70717.5	46461.7	54368.5	61414.4	77964.6	87787.5	67156.9	36698.3	81676.5	67823.4	83319.4	78806	69484.5	61123.2	62104	74045.6	49182.7	92809.9	101265	50331.2	88050.3	70195.9	54417.4	68705.4	77401.3	92401.4	64538.8	62960.6	66468.1
144	123.044	138.986	2.31643	90946.9	100417	107288	122696	99959.2	139369	149444	139854	204662	151739	131394	104499	101165	97774.1	110452	104653	149873	168190	124357	13857.6	171195	142262	5676.92	63751	4901.52	53381.7	10472.9	39503	33606.7	44373.2	28628	29751	28914.2	25787.9
145	123.055	96.389	1.60648	31251.7	33971.4	34085.6	36019.2	43181.2	53334.2	66457.6	49135.8	54972.3	55361.6	24104	22689.5	28031	27584.8	27912.7	26697	25556.6	33409.8	22364.5	3113.57	33377.6	26755.4	3743.87	40378.2	3406.91	29551	3716.83	21662.8	29444.1	26575.3	29525.7	24752.4	28042.5	26109.4
146	123.067	97.0225	1.61704	1611.34	3243.04	18363.5	3195.02	5810.48	3579.32	5747.35	3668.32	4420.1	3057.08	1712.91	996.71	877.702	1673.77	19334.2	3668.83	18004.4	3644.56	1459.66	4644.93	1493.88	2617.84	3437.42	2545.69	3138.42	17340.6	3266.89	2484.77	17746.4	2326.77	2344.66	2290.9	2316.81	17852.8
147	123.079	803.437	13.3906	49124.7	57772.6	68619.8	70436.7	68245.8	54182.8	51430.9	44199.7	78893	9470.45	46149.2	41741.2	20322.6	42470.5	51298.2	56954	47857.4	62755.7	61075.5	72709.7	51560.2	55281.6	34005.3	74345.9	59602.2	51544.5	48218	63320.1	78010	21813.5	75934.5	59817.8	77101.3	65770.7
148	123.079	847.8	14.13	60050.2	70996.4	26308.1	70212.3	18899.2	61947.1	70728.3	57656.4	70054.7	29461.9	73701.2	73088.6	84165.2	56512.7	74810.7	51526.6	42885.1	70319.4	82107.1	52596.7	56594.3	55938.3	87074.4	59886	46313	89553.1	122531	38991.3	72207.1	106642	96930.4	79693.5	33990.5	81251.9
149	123.966	879.33	14.6555	56787	53941.4	67098.1	62707.7	62825.5	67312.7	94455.3	57033.6	58216.5	55412.1	59526.6	49697.3	65566	48719.9	57440	60115.5	72805.1	60801.1	46701.3	39735.5	57508	57913.5	65126.3	71569.8	64912.6	65733	68278.9	65449.3	68246.8	71256.1	57987.9	68677	64863.4	52601.3
150	124.024	46.212	0.7702	5359.05	5583.11	2923.2	5927.67	3449.78	3827.62	3859.67	2685.77	3819.03	3350.93	9455.74	8935.94	4620.78	7364.82	4248.74	5130.84	4245.02	5425.22	5403.57	1660.56	4131.63	2658.53	300.86	2953.65	837.038	4391.07	530.4	3084.33	3755.64	3558.06	1989.21	2603.92	3043.47	3913.53
151	124.039	85.8145	1.43024	15320.1	20955.6	20200	26847.9	24119.2	27235.9	32660.5	18359.8	29050.7	18966.5	37514.9	34601.9	29722	29556.1	39580.8	63623.9	18609.1	16831.8	14279.5	4450.17	27162.3	21868.9	2503.26	12189.8	2277.67	18771	2614.57	6817.24	15712.2	22341.7	14403.9	12967.7	11991.9	20050.7
152	124.039	59.113	0.985217	27301.3	18489.5	17247.5	23947.3	15091	26370.9	25423.4	22040.3	21188	23443	18623.7	15243.8	18663.8	26931.5	14423.3	14561.9	15310.5	22477.3	13185.2	4424.89	17105.4	17975.2	2557.61	22828.4	2097.36	17501.9	5382.69	21249.4	18444.4	9483.67	20056.8	28094.1	18984	14794.2
153	124.047	138.679	2.31132	8277.54	6843.47	9752.88	10130.1	7225.05	8394.45	11653	11092.5	16904.2	12290.4	7210.82	8236.17	7796.28	10679.4	8498.16	6223.75	12378.5	14654.7	9887.46	4022.9	16337.6	10489.1	3342.68	6637.84	2371.07	6074.02	3947.52	5073.8	5270.37	2336.4	5571.65	4735.99	4992.22	5457.46
154	124.058	95.63	1.59383	2439.03	1376.59	2493.96	1727.76	3323.3	4352.15	3180.32	5227.98	5001.41	3733.67	1129.93	2641.33	1763.6	964.947	1346.36	2234.54	2807.15	4006.89	1303.56	1482.2	1877.01	2975.26	1500.64	3221.9	992.149	1328.44	1500.85	1034.13	1182.8	1814.51	1496.49	2570.48	1991.59	2221.53
155	124.086	769.354	12.8226	611424	584217	470103	2.24317e+06	1.02368e+06	1.2758e+06	888026	1.72215e+06	2.09245e+06	537487	756702	590568	715375	1.15777e+06	1.55064e+06	292365	16540.1	910626	695759	827711	1.02403e+06	738026	858473	1.71268e+06	1.54914e+06	596035	2.22038e+06	2.43071e+06	2.36583e+06	1.46795e+06	414027	3.19798e+06	2.90393e+06	2.24768e+06
156	124.085	807.215	13.4536	253923	1.77432e+06	377399	356391	731505	269103	308641	301002	600448	1.43718e+06	147014	1.01881e+06	257799	253423	246435	349009	252173	245469	285842	742333	476602	2.18923e+06	1.83557e+06	510352	377035	27727.6	415034	335126	351988	355774	522935	417420	453638	421171
157	124.086	862.072	14.3679	172627	308469	457169	432165	523687	458773	415078	564889	425849	59109.5	471024	203560	377300	384155	289614	432787	396644	337035	384236	353311	526083	434253	607718	481996	434850	50494.4	521723	41849	36724	612716	62128.5	591275	622240	561441
158	124.086	835.438	13.924	972819	208559	446441	604090	329534	273156	285409	395151	393912	11193	218334	214376	524109	351322	369799	230475	208741	293808	249147	260961	238932	263130	907285	674476	688577	732601	603609	345250	704234	733082	583495	938151	363454	305730
159	124.964	870.88	14.5147	156648	145675	128766	191803	173905	139729	146566	157291	166491	153526	148274	134749	150832	119741	138865	150133	130033	159215	145127	146779	174162	153848	157338	183913	155016	152735	185386	182733	153571	161160	181142	182432	164355	183374
160	124.977	871.299	14.5216	3635.61	93486.6	4527.92	10156.5	6318.36	11906.6	11204.5	10558.8	7686.96	18114.3	13002.1	11346.1	8476.76	10199.1	6926.84	4971.32	6617.21	4710.81	11651	9240.05	9799.46	14152.3	7482.95	10855.6	12733.7	10564.4	2681.63	9297.58	14405.3	6679.31	9406.5	12380.1	7895.77	15389.4
161	125.059	256.072	4.26787	3895.13	6047.26	4614.44	5962.81	12040.8	14726.7	14254.6	19364.4	13109.1	15546.2	5592.16	7298.49	6286.82	1773.09	6327.68	6080.85	4887.32	5192.18	4587.71	5692.77	3962.78	5019.59	4340.37	6538.74	5056.42	5763.63	3856.41	5570.25	12442.4	6914.26	9661.41	11168.9	8564.44	9613.44
162	125.095	391.635	6.52725	16351.2	17819.5	16984.4	19909.4	23064.1	26213.4	26371.3	31478.1	28774	25193	14000.1	13700.1	11248.3	13824.8	16047.5	16148.7	6716.76	4524.65	5927.87	7317.8	9438.29	7706.9	6640.32	19386.4	5365.51	16616.8	4598.52	9470.05	7155.18	7627.39	4033.36	4596.58	6585.9	6367.36
163	125.938	878.775	14.6463	16480.9	9869.33	9362.32	16230.6	17553.8	8800.11	17068.8	14637.4	9093.79	15548.7	3124.86	4860.91	15718.2	9771.62	1297.7	16431.8	18226.3	17627.6	14741.7	14316.9	15772.1	4613.2	13442.1	14456.1	17900.5	18666	3027.78	16043.9	15852.3	14369.3	19665.2	15911.1	16515.1	16890.5
164	125.963	871.885	14.5314	12008.8	16078.2	17764.7	17029.3	24099.3	22135	26484.3	20093.7	19741.1	7711.35	15345.6	15955.5	20349.7	9347.27	17828.2	22745.2	12644.4	5657.67	18893.1	12945.3	12949.7	17482.6	13982.4	22828	22650.3	24680	18636.1	8943.99	7126.59	18279.6	41099.2	26148.6	17618.4	19774.5
165	125.986	46.519	0.775317	38924.4	34587.2	38018.1	33718	46315.3	44104.4	44339.7	44490.6	41826.4	52326.3	30172.5	27701.2	22931.5	30316.2	22796.7	29633.1	45488.8	35473	41129.5	14642.1	40617.1	39060	2239.52	25772.9	1723.81	28883	5195.44	27973.8	12681.2	15504.3	17920.6	14465.9	13284.3	12467.7
166	125.986	872.308	14.5385	27548.4	21933.1	22234.8	27621.4	22957.8	23195.1	21511.8	26937.5	27562.9	25969.2	19298	21775.4	21359.1	21066.7	18706	19200.8	23713.4	18006.1	22964.9	19207.7	26405.7	20595.9	26944	32696.7	22150.1	28152.9	28903.7	30991.2	24945.4	30494.7	29976.7	31343.1	29823	26205.2
167	125.998	46.514	0.775233	3306.51	3168.53	2028.24	3665.74	26813.6	3919.86	4702.26	1919.22	2983.8	1485.04	1624	1642.47	1172.57	2463.33	2301.86	1191.9	3451.54	2900.51	1789.72	10352.6	2214.08	2118.73	1495.82	2293.5	1419.59	1862.68	3076.04	1086.59	1556.48	9350.14	1766.97	1732.36	1297.47	9149.48
168	126.055	236.843	3.94738	8015.86	6883.28	10407.3	8604	4093.99	4488.33	3045.01	4279.61	1880.85	3244.62	11153.5	6955.97	10311.6	12394.6	8627.61	17710.8	16632.2	15813.9	26867.5	3790.08	14900	24414.1	2471.88	5927.48	1705.68	4482.38	1006.53	3645.32	2114.97	3933.92	1764.99	3669.88	3515.41	4732.71
169	126.091	63.3095	1.05516	25090.4	39878.3	36160	32303.4	2240.37	5487.03	4305.84	8840.88	4924.76	6578.69	20395.2	26441.9	21254.4	24730	20817.1	19083	70590.9	91066.8	74283.8	17443.6	81476.8	60817.9	1351.16	4025.23	1369.38	1211.57	1495.69	3135.7	4509.48	2956.92	3825.89	5049.53	4350.59	4972.65
170	126.956	870.588	14.5098	14682.4	38645.7	8466.24	68091.3	37209.3	62741.3	30944.5	66347.3	34879.8	62615.8	30472.4	32766.1	40382.7	28634.2	55037.3	53162.7	16956	17524.6	5572.55	22065.3	63795.6	65520.4	38948.5	3709.97	13037	60151.6	49209.3	63822.7	67612.4	69379.6	67762.9	17850.3	16799.2	19918.4
171	126.968	870.735	14.5122	7243.97	87605.7	15216.5	101453	93500.1	94793	96714	115274	88595.7	97427.4	92707.1	73808.4	79658.5	86099	77349.1	78242	7525.3	5125.36	89426.1	97625.3	105959	89223.3	127375	11384.9	110984	107989	93056.9	5366.26	100722	10882.6	107291	106467	104039	91751.6
172	126.981	871.386	14.5231	55551.6	6858.69	52916	8172.33	7517.85	6246.8	5425.56	59865.7	8011.72	4100.94	9154.42	2896.89	49159.3	50999.2	50040	48798	45083.3	53278.9	1624.31	5332.38	59129	53600.6	1520.19	58362.4	8831.64	5245.76	6543.6	57685.3	5850.8	1564.91	3349	9517.49	6186.21	61560.9
173	127.024	46.533	0.77555	3404.08	5238.19	4610.03	3644.41	3438.45	4227.13	3738.39	3970.99	2928.89	4117.68	6807.75	8095.44	8547.97	4643.4	6147.08	6378.84	5528.58	6199.54	4563.15	1588.1	3817.07	4935.82	2548.62	4589.81	2369.73	5115.11	1833.09	4245.67	5193.42	4947.8	3255.39	4179.75	3846.41	3448.24
174	127.038	867.643	14.4607	4410.87	5160.43	54838.9	8250.6	3114.91	4302.2	6700.13	7088.43	11017.5	5655.98	3322.78	5459.52	3592.5	3652.42	48173.9	5364.27	45529.3	7938.97	6017.65	57578.8	8535.59	5838.76	6220.99	4575.85	2940.61	10826.5	1546.38	10751.9	8741.44	6058.06	12756	8308.04	6810.83	6111.64
175	127.039	60.8345	1.01391	87220.8	112143	126836	147713	170675	211516	233613	213883	206840	145634	119466	146228	117511	99677.9	167525	142616	66379.6	66954.4	34701.1	72508.8	100459	58394.9	15569	127543	28189.3	134996	44374.6	156643	182515	189401	194486	186149	179447	197552
176	127.039	198.463	3.30772	172467	313482	405523	368236	342669	445374	410665	423406	484504	211978	330760	380517	301597	194724	412027	410381	213507	247432	109895	89498	250039	232766	10591.2	415670	13970.7	274356	27022.8	393006	509426	542623	370458	405252	417990	571294
177	127.039	122.27	2.03784	65498.9	95479.9	120064	120823	95072.9	144539	138366	119326	153573	105285	130619	128942	97277.4	110113	182733	133887	43683.9	105467	51213.5	25017.8	52731.4	42895.5	9998.73	121133	9257.7	114215	38913.7	172435	184890	241257	147473	114663	80003.2	176696
178	127.039	89.7465	1.49577	95547.3	90797.3	110938	97172.3	87211.6	62957.2	98572.6	137861	125448	93208.2	104331	115636	101005	69107.9	108384	118322	32167	37051.3	36668.3	23302	37376.3	35475.2	6732.84	107960	7059.56	97608.9	17144.9	40981.4	153181	85935.5	94415.4	144747	119513	99015.5
179	127.038	343.51	5.72517	316219	226803	195464	201178	163995	544758	242706	240648	731110	168749	173011	130020	110913	116954	128366	129259	140753	176208	118483	26660.8	122110	92304.1	23157	194819	16897.3	608340	18998.2	417091	253346	446391	158061	302286	34051	140327
180	127.051	200.011	3.33352	22981.9	25994.5	35309.9	12649.6	9108.66	27845.1	36082.3	42843.6	53231.9	16555.3	27872.3	2821.3	18877.9	23539.7	35645	26730.6	11847	12591.7	55858.5	9043.85	14845.7	5942.4	5640.58	10781.4	5782.71	21451.3	5991.13	34121.1	35465.4	27044.1	11281.1	40408.8	41496	33827.9
181	127.943	876.711	14.6119	7662.15	4437.04	9972.13	3431.1	5165.19	7783.03	7905.31	4823.81	9600.85	1809.03	4982.56	4723.12	8419.87	8305.75	9654.85	7817.17	4704.72	10269.6	5864.64	9414.29	4042.33	8591.28	8331.83	4070.78	8169.88	5520.73	7453.18	6727.86	6576.74	9057.9	12555.5	8929.28	11804.8	3325.26
182	127.961	871.181	14.5197	3969.63	13793	12646.8	8087.15	6801.54	9686.26	13667.3	9302.69	7541.16	12511.4	7008.79	3602.61	6885.4	5248.51	13148.6	5757.59	12049.8	7675.01	7230.55	8374.19	7612.24	4560.31	8024.96	8512.75	8964.82	5363.78	7551.93	6408.23	13213	5832.75	7411.64	9479.68	7031.4	11066.7
183	127.975	871.504	14.5251	12271.4	8073.27	4749.02	8081.31	10156.7	7827.8	11016.7	7298.09	13149.8	9879.89	9043.71	11820.2	8173.91	5562.09	7765.39	9117.49	6247.27	14029	7902.04	7604.54	7019.38	8882.17	9288.6	7084.99	7318.98	10212.2	6338.93	7124.21	12408.4	8669.7	14217.5	9976.88	7657.98	12453.5
184	128.018	46.122	0.7687	12315.3	12221.9	11549.8	8677.4	4048.17	6152.09	6893.59	5432.17	6868.96	8152.45	12077.7	12913.3	10716.2	11607.7	12100.8	14442	13709.9	11353.9	8321.31	1938.59	7519.34	9679.72	1187.09	8677.38	953.921	7560.05	1218.66	6313.42	7973.23	6596.8	6722.16	5791.46	6510.2	5480
185	128.034	292.107	4.86845	20698.1	23133.8	23685.5	25449.5	14561	12512.2	18563.4	22416.3	22248.8	21724.7	17327.8	22250.2	21784.5	21975.6	21456.5	21128.3	25292.3	28638.4	26812.4	2361.08	28185	19248.8	1529.86	16255.8	1458.39	15896.2	1050.51	14952.4	33078	37215.6	46850.2	42177.6	42150.9	41158.9
186	128.042	197.921	3.29868	12237.5	22748.7	28094.3	35936	20753.7	35125.7	2604	24089.6	50869.8	18803.2	28308.8	29115	21988.1	15738.5	23140	29374.4	13956.4	15250.4	8812.52	9353.62	16919.4	15587.4	4655.69	28448.3	5104.15	25477	5182.94	43470.2	44045.6	41537.3	24353.8	24445.9	26499.4	36185.7
187	128.041	60.642	1.0107	4484.86	7583.76	5952.02	1342.79	3591.09	13616.7	18882.3	17643	10104.5	11255.6	9110.79	11665.4	9552.32	5812.84	12228.6	9436.72	5556.61	5646.35	9031.97	4770.01	5566.85	6293.49	826.073	9697.35	2765.95	9414.11	4941.56	10447.7	13788.5	5604.02	17025.3	14682.3	15005.4	14348.5
188	128.071	292.094	4.86823	66673.7	78232.3	70684.1	92771.2	28589.6	39220.1	52006.7	62959.3	62710.3	69765.7	60001	79854	63801	69879.8	53705.9	64704	83433.4	87254.1	79177.8	9148.62	85267.8	64821.4	4355.32	57616	3099.88	52678.4	3420.86	43814.1	122095	127841	137277	120041	154120	157641
189	128.07	377.918	6.29864	8831.76	9014.47	5870.76	11489.4	5974.12	7800.36	7909.23	13670.8	6102.75	6233.55	11506.6	9777.73	9027.05	8676.91	7316.81	10087.4	13519.8	12486.4	11032.7	3706.56	14642.4	15665.9	3728.7	7114.47	3114.07	4915.58	2010.91	4996.07	10948.7	5061.33	8537.16	7405.55	8446.65	6638.26
190	128.071	58.3315	0.972192	20953.4	20859.4	22329.8	21895.8	10612	15319.7	10536.3	14024.4	19596.8	6099.25	17912.4	22689.9	13368.1	14554.9	19531	18472.9	27058.1	32337.6	30381.1	8314.54	30354.7	33162.3	3186.3	16801.3	2100.99	9607.99	3437.61	10680.6	8209.73	5688.62	7542.12	5057.52	8320.86	8537.32
191	128.082	291.955	4.86592	6200.31	2493.05	42681.2	6121.83	1381.22	1297.43	3964.61	5036.43	5958.78	4661.68	3491.91	43028.4	2673.34	6017.15	7024.33	4015.51	6936.66	45902.3	3919.53	5873.62	8401.48	5552.71	1753.71	3380.27	1031.87	30324.5	1879.24	3052.86	11109.5	7970	9423.04	14420.9	11024.3	7673.8
192	128.95	894.607	14.9101	126456	122529	232749	252081	291631	209734	270052	190681	172257	282705	195613	118966	176602	82166.4	220775	229968	198833	239562	271321	168332	217285	191412	165859	309565	194544	214917	262148	180631	256111	169781	230654	146986	316133	213105
193	128.95	1.818	0.0303	0	18192.2	2790.38	4570.06	0	0	4311.9	3261.53	0	0	5055.11	0	2913.02	0	4752.1	0	13770.1	7377.41	0	0	2579.28	0	0	3291.37	0	8085.22	0	4914.83	54682.9	7277.14	1638.83	14816.2	24178.2	53509.9
194	128.963	870.933	14.5155	39527.4	47810.3	35563	38260.7	31103.8	40719.5	43218	43888.9	37461.6	31832	48431.2	24390	21481.8	32604.8	33302.5	37756.3	37596.2	62106.3	40095.2	33573.2	34839.2	38311.7	44036.5	54289.9	40413.7	40186.3	39118.1	48101.4	41919.8	48818	14120.6	26367.2	24756.8	38245.7
195	129.003	46.505	0.775083	3356.16	6475.35	4763.87	4104.77	2654.49	4383.68	4505.06	4572.23	3944.23	2547.25	5969.56	7063	8188.71	8513.32	4881.83	6762.51	4510.05	5612.66	4445.4	4352.77	4561.31	4133.08	5930.1	5304.81	4628.19	3022.61	3498.45	3906.18	2822.23	2081.97	2583.35	3438.11	3475.87	3889.65
196	129.018	98.261	1.63768	39300.5	36674.9	54862	49093.2	38726.6	60593.8	44659.8	46559.6	49055.7	34165.8	41127.1	53463.2	42258	55840.7	55164.8	63787.9	31473	37869.5	31396.2	14937.8	37938.1	42499.8	17401.4	112046	18125.1	74065	9232.17	73542.5	60799.8	39006.3	38739.9	49413.1	47284.2	44322.8
197	129.031	97.651	1.62752	3996	1769.22	37163.7	38644.9	26615.3	38942.7	34321.4	31629.9	3633.95	829.886	1357.75	33439.1	2536.27	3205.42	2113	34064.5	25720.9	28023.7	1756.58	18482.6	1018	31518.6	16243.7	6179.5	18456.8	4596.53	15423.9	2334.99	3767.39	29384.1	1701.3	1134.76	1016.82	27552.7
198	129.04	46.4575	0.774292	7506.92	10611.6	9947.54	7867.95	6607.19	10701.8	10690.9	7662.17	9565.73	6124.18	14612.9	12785.6	12106.1	12927.3	13008.8	11929.1	11720.3	12818.6	8316.19	2695.52	12866.8	10292.5	5930.1	8800.5	4874.16	6370.54	1318.31	7931.64	8820.41	8041.64	7203.55	7699.55	5202.11	5536.47
199	129.065	57.539	0.958983	25936.1	36803.6	36435.6	30672.9	33138	45172.8	47997.2	47167.8	47462.4	42360	26527.8	36995	24831.7	29001.6	29686	34375.1	32749.2	34144.9	31717.3	12089.9	37068.7	34749.7	2989.44	31200	2743.92	19761.9	2619.82	28706.7	13430.6	13969.6	14122.8	19236.9	13379.9	20950.2
200	129.073	291.601	4.86002	6104.01	4123.6	3412.21	7417.79	1406.96	3509.95	3894.99	5126.55	5902.57	5638.78	5215.8	7343.33	6588.09	5394.4	5215.26	4897.67	6728.5	4649.39	5232.01	1761.79	5746.61	4970.65	1769.3	2032.04	2057.37	4835.19	1723.25	3202.89	10281	7176.04	9810.26	9800.7	9652.1	8335.04
201	129.656	110.062	1.83438	9506.75	12692.9	4313.66	11040.1	4797.9	5449.88	6827.32	8501.3	11922.5	6972.4	11908.3	14161.6	10552	13060.3	14480.1	13181.1	14584.5	19843.5	12447.8	2769.6	11981.6	5350.99	860.389	7402.33	1941.45	3845.83	2224.71	5468.29	1615.67	919.52	3661.46	5413.82	5038.94	1754.68
202	129.691	84.1715	1.40286	2077.87	2194.93	1868.61	3049.53	2303.1	1652.2	5219.99	2903.13	3434.55	4421.19	4114.71	4848.22	4998.64	1466.75	3741.53	3860.61	7005.87	4669.68	3323.07	2018.52	4328.62	831.26	1142.65	1077.01	1137.51	3582.88	1369.21	2732.31	1586.85	2541.25	1496.39	2755.36	2665.62	1475.35
203	129.958	880.575	14.6763	15433.3	1554.19	11302.5	8971.95	17399.9	7131.43	16979.9	19594.5	18182.1	6405.52	14540.2	21563.7	2947.81	9253.91	4866.52	11680.2	18244	7460.54	18364	10922.9	1174.7	16921.6	4905.4	13735.8	24745.4	8579.06	12780.6	10824	8340.3	21196.8	4735.87	10547.2	13628	17173.8
204	129.971	872.345	14.5391	5226.31	9867.96	4684.15	7752	4067.5	10246.8	1808.65	1633.92	2268.2	7900.97	7946	9056.9	9302.31	8093.25	9610.8	9177.88	3948.38	402.48	9701.03	3052.75	4582.47	12490.7	3144.37	1127.35	5042.84	1195.48	9619.68	8560.57	7260.59	5219.9	5374.06	4959.03	8474.15	3408.1
205	130.017	46.424	0.773733	2554.11	3796.51	2836.24	3382.01	2097.01	1904.39	25683.7	1264.9	1834.48	2385.59	1303.18	3831.57	1853.28	1448.48	3674.93	2432.53	2888.11	2232.13	1828.78	2267.45	1874.07	1496.43	2390.33	1275.75	7170.05	1420.25	899.794	6654.26	3353.24	4254.76	1163.8	1247.06	1172.18	902.842
206	130.022	97.767	1.62945	4003.58	3082.32	6738.03	554994	3570.72	7425.65	2079.98	3834.05	3615.72	155230	543328	463456	3938.85	2509.21	2856.3	4073.54	3616.62	774450	5487.94	4762.3	806196	4567.47	4310.23	4872.7	3314.74	5451.8	3153.53	4867.04	1955.34	1568.4	2805.39	3304.01	5957.04	60114.7
207	130.05	110.935	1.84892	1.22593e+06	1.83416e+06	1.99844e+06	1.43292e+06	976619	1.15299e+06	1.51954e+06	1.52057e+06	1.51783e+06	1.10006e+06	2.07256e+06	1105.13	1.88866e+06	1.54248e+06	1.45671e+06	1.53188e+06	2.13273e+06	2.32518e+06	1.78251e+06	323657	2.34837e+06	1.9478e+06	3257.19	1.11018e+06	6884.79	1.07584e+06	40030.3	1.16561e+06	364786	333884	390958	300518	267488	306871
208	130.049	53.6875	0.894792	129969	191111	163319	170580	308651	266590	272162	266224	267412	233960	191434	194663	183012	168967	181395	182971	148776	94955.7	78807.6	98540.9	99106.7	105617	16242.6	256686	25370.2	257416	96064.3	148081	55869.8	63143.4	44493.9	55921.9	58359.7	56284.2
209	130.062	110.128	1.83547	72754.7	75399.7	109492	94218.6	49955.5	83597.2	84542.5	79225.5	80447.2	93215.9	143240	168962	78715.1	101887	136483	126947	163761	104338	102622	24210.9	187573	142430	29791.1	112308	29552.3	54012.9	45403.7	84686.2	31196.3	31156	31486.2	185258	23152.4	22520.8
210	130.062	53.5	0.891667	12827	16501.3	239101	261752	26967.1	336151	22298.9	29815.7	46231.7	27986.6	16002.9	16517.9	17452	35439.1	8145.93	16037.5	334107	384137	233067	7952.79	398270	313314	32093.9	23239.6	34770.6	20429.4	13459.4	189428	133966	4727.11	119442	131958	122443	3817.82
211	130.065	253.039	4.21732	22360.1	20872.4	53662.1	32677.2	19516.6	28027.1	26144.7	40742.9	23269.4	19728.3	28722.9	20729.1	23259	18148.7	20581.9	51104.9	30739.5	23138.1	35379.5	2706.04	48473.2	28482.8	25357.5	56055.3	22205.6	19888.9	22792.9	22495.1	20622.7	22135.5	21640.3	22194.4	22911.3	7846.23
212	130.086	83.116	1.38527	349888	331849	455172	464544	315833	478828	533725	507609	500811	432557	157077	171691	170140	137236	168292	179109	704315	797246	469073	100924	838539	734540	18287	261597	3012.11	153395	22352.9	246124	190824	211148	236725	224586	204440	199014
213	130.086	291.51	4.8585	3801.72	6902.39	6382.84	6339.13	21224.1	781.095	6522.75	3053.34	15796.4	6950.1	4616.09	3518.58	3899.93	4883.35	3292.81	5367.72	22013.6	20869.6	16749.9	18683.5	12234.5	6332.24	18765.1	2710.9	18813.9	5654.26	17065.9	13459.8	6402.74	7510.8	6341.6	10767.5	8289.02	5287
214	130.086	63.228	1.0538	146850	220228	154756	273895	262559	331585	344710	335413	309554	281837	110008	117957	127756	94843.7	114143	133676	441505	288196	284651	24180.5	541075	231978	15847.9	104922	14725.6	96554.8	51288.7	82569.8	132746	149845	87381	83383.7	132132	153380
215	130.098	51.804	0.8634	44738	25233.1	47065.1	38405.7	59641.4	63608.4	80669.5	51737.8	39145.6	49127	41641	37852.3	36325.3	37438.3	36201.4	39072.6	18146.6	18811.2	73803.3	18120.8	67048.3	42119.8	1531.82	27986	1733.57	23376	6398.61	25729.7	16848.9	14219.1	18653.6	13709.5	30843.6	16872.2
216	130.098	84.3665	1.40611	30748.3	53547.4	482735	71475.6	38484.5	65080.5	63059.1	53136.1	48524.9	38203.8	29838.7	55752.5	53839.7	23448.2	37896.3	44211.5	109360	111184	77938.2	9928.45	127016	81378.5	24965.6	31453.2	25154.5	16169.8	28099.6	24664.5	14601.8	25301.7	22252.3	13387.6	19313.3	17991.3
217	130.159	879.129	14.6522	17263	21866.6	18019.9	32233.4	22439.6	16906.3	20252.3	18775.2	26809.4	19611.5	14623.7	7648.02	17717.9	17730.2	22003.7	17644.9	20415.3	23467.9	18533.2	33480.9	20531.9	28886.7	23705.7	21244.5	27153.2	22053.3	21368.8	24894.9	31046.8	26115.8	28849.3	26305.3	32061.7	24820.4
218	130.159	294.821	4.91368	7243.26	7439.25	6759.79	6623.64	7625.84	7730.16	9239.49	9557.1	7750.85	11776.9	8310.14	8110.07	6883.91	9874.88	4506.37	4205.24	3873.73	4358.55	5532.28	4674	2265.82	3463.41	4370.3	11081.2	4565.94	7448.96	4327.44	7822.71	8205.76	6844.97	5635.93	5787.98	8134.55	7628.06
219	130.958	873.049	14.5508	18057.9	20689	15924.3	36667.7	22136.1	22415.8	26546	19840.1	20863.7	20308.9	20655.7	15896.3	22556.6	14591.3	16997.9	17424.3	18442	18490.2	16967.5	20125.2	23700.3	23203.9	21557.3	22538.1	23157.5	18919.8	19123.8	20032.8	21407.9	19412.5	21547.8	22727.1	20981.9	20838.6
220	130.965	45.523	0.758717	11117.3	6676.05	5084.21	5452.12	7559.08	4700.88	6524.34	8285.27	6183.81	5176.56	5792.42	7249.89	5274.86	4061.78	5463.16	4907.14	10236.9	4305.53	6671.16	5714.29	9208.32	5708.15	3594.23	4192.48	3619.17	6323.06	4696.43	3171.42	4405.76	5023.34	3722.43	5396.34	4510.49	2679.32
221	131.018	45.1065	0.751775	2802.48	3671.93	2235.59	2434.81	3967.83	1781.11	2597.4	2443.05	1900.93	2034.43	4939.12	4923.21	3397.01	2845.57	3223.4	3939.36	3879.32	1012.66	1951.68	2208.79	1297.53	3369.4	1621.01	3076.32	559.863	1297.27	1427.35	2545.55	2274.35	2671.41	4015.94	3316.1	3401.55	2573.98
222	131.049	222.495	3.70825	49066.9	46240.7	41928.7	55362.2	30330.1	54285.4	71200.4	54972.8	58686.1	50489.8	50581.5	43998.6	47859.6	52726.7	40055.8	42456.8	57322.4	75705.6	62934.7	3571.6	85447.8	57925.2	4830.41	45726.2	4646.13	32311.2	3884.06	25408	18018	20480	23904.6	20459.9	17862.7	17032.8
223	131.053	110.784	1.84639	68785.4	87797	119296	125556	55137.9	48362	91797.4	85251.6	83448.6	58734.5	111545	94958.7	148038	95608.1	82825.8	114704	145839	140735	99370.7	22571.8	155079	112643	6595.2	57116.9	4781.35	69099.7	3448.82	53759.6	22751.3	19602.8	20490.9	21920.2	21440.4	18541.4
224	131.049	473.339	7.88898	3745.76	3120.19	2844.03	5572.75	7389.9	10525.1	12128.3	7122.34	7093.43	3071.16	6820.1	8716.33	8303.65	5940.12	2373.96	5945.74	2224.34	4059.19	3586.54	3071.24	4317.31	2844.43	2965.61	4285.1	2233.19	3144.2	2294.43	4205.34	5714.56	4773.66	7951.75	4716.94	7136.89	5585.4
225	131.063	223.728	3.7288	3508.79	2125.89	4106.72	22268.1	5549.15	4545.37	3586.14	3706.53	5530.93	2424.6	3836.15	3707.01	2585.31	1973.65	17816	3706.9	5295.6	5670.42	2843.64	2996.62	30686.5	25212	2134.83	2543.61	1567.18	7115.65	1369.02	8624.56	7823.41	5273.95	1390.9	6991.74	3593.18	7340.56
226	131.09	83.203	1.38672	19343.7	26743.6	29113.1	29789.5	21363.6	34990.2	35879.4	35578.9	37111.3	40202	14385.8	10762.3	11622.3	24879.7	13614.3	12420.1	57837.6	64685.1	41583	8353.03	80027.1	69918.9	3763.54	30558.8	4368.11	12117.4	4170.73	14443.2	13512.7	15050.4	14299.7	13976.4	13589.4	12742.8
227	131.09	61.4325	1.02387	4134.32	15167.2	4287.19	2775.3	4821.59	3998.05	19196.9	25659.5	24420	6131.2	11971.5	13025	5710.4	22526.1	9272.55	9005.63	29438.4	22947.4	21606.6	1141.39	52428.6	4278.45	3911.26	12591.7	3123.76	11002.1	6250.89	8935.82	11565.2	8734.15	15079	10767.6	7558.43	5907.49
228	131.129	50.859	0.84765	51052.4	63999.1	62603.7	55087.5	134834	183855	199544	173583	197939	162452	22184.1	22184.2	20259.8	17495.4	15076.8	14632.8	28547.1	24782.3	28462.7	14676.9	36906.5	27064.6	1948.4	68392.8	4929.31	52657.6	12669.5	53899.6	16102	13313.6	17089	20219.9	21051.2	23539.5
229	131.141	50.559	0.84265	26389.5	2107.98	4388.11	1641.35	6940.48	13107.1	13146.5	10478.5	13850.6	12646.4	16712.6	17122.5	1171.02	3145.75	13945.9	13208.2	19567	1923.36	1229.96	10064.3	2356.85	987.282	3337.86	5315.59	4040.89	3555.99	9531.49	4346.93	1436.77	1073.1	12501.3	1961.59	13135.2	12677.5
230	131.701	168.398	2.80663	10537.1	5184.91	14056.5	13567.7	8514.13	7080.46	10992	12984.4	15562.4	9288.8	8697.22	11610.6	8810.29	7708.42	14461.3	12163.9	18597.9	18602.1	9581.87	3153.72	13905.2	13013.6	289.535	7983.93	566.107	8293.23	997.033	1898.6	1091.79	1258.35	5943.18	1287.45	2079.17	1859.74
231	131.929	881.792	14.6965	24597.4	27668.4	42109.7	35260	62891.1	39349.1	44398.2	30039.6	49563.1	62183.2	20114	30668.3	30557.9	20339.4	31637.9	40520	36023.5	18629.1	32420.9	35454.3	38465.6	36111.1	51983.1	38973.5	49521.7	38406.1	40888.2	41697	36202.9	48576.7	43464.4	42682.9	31396.1	45876.7
232	131.961	876.374	14.6062	12405.6	11441.3	13966.1	13525.7	7802.91	14626.7	9272.82	15038.4	2891.7	10938.7	12727.1	8920.25	10716.2	18708.5	8608.97	7779.27	8963.84	11344.8	9692.57	10611.8	16279.9	11528.1	11270.4	12688.7	13423.8	12757.4	18302.2	19503.4	17519.3	16149	16064.1	15271.2	15922.4	14727.1
233	132.054	110.439	1.84065	8428.13	14178.4	11928	13707.4	6650.58	10371.2	9437.95	13763.7	13046.3	8196.2	21340.9	18064	12732.4	11900.2	13359	9827.34	16852	30886	16192.5	3640.95	23830.5	20277.3	3450.07	6511.68	3673.52	9165.62	3100.33	10206.7	5439.73	5519.37	2150.43	5884.35	916.839	5683.43
234	132.051	222.251	3.70419	6482.49	4565.52	5600.48	4226.03	5576.98	3841.6	4465.14	5659.2	5941.61	6320.48	5932.42	6052.89	7708.64	2041.86	3886.32	8739.93	7846.17	6081.36	7581.23	2305.5	7658.39	3595.72	1230.67	4105.1	603.874	3089.82	1206.62	5278.81	2085.12	1698.9	3438.15	2429.81	2132.98	2778.25
235	132.065	54.502	0.908367	8365.88	5368.9	9367.5	8917.79	8089.4	7407.47	8287.06	8724.98	6464.97	8672.04	7514.53	7273.36	4457.19	2276.92	1982.99	7708.89	12236.7	6245.87	4921.36	4517.33	11752.7	6842.56	1954.15	14511.2	1721.3	15094	1567.15	12028.1	16844.4	14270.3	12234.2	12261.9	19050.5	15945.2
236	132.08	253.372	4.22287	27028.2	29637	33143.5	38464.2	31528.4	41963.3	48945.7	53809.2	53455.6	51569.7	17642.9	25413.9	25564.2	27100.9	26374.2	24641.9	43111.8	63454.6	51060.4	4725.9	53299	51121.3	2016.58	20338	1314.82	23370.4	1394.98	16763.3	5622.77	4851.63	8353.8	5954.56	5173.46	6565.14
237	132.102	170.411	2.84018	1.56751e+06	1.20094e+06	1.11163e+06	1.45242e+06	769036	1.53979e+06	1.49637e+06	1.98319e+06	1.19551e+06	2.69655e+06	1.82823e+06	1.63034e+06	1.01268e+06	2.70766e+06	1.90822e+06	1.88308e+06	1.33545e+06	2.50577e+06	2.00478e+06	93468.2	2.54671e+06	1.97892e+06	5106.46	957693	2610.01	587821	14190.7	509687	215000	192045	449331	183235	342742	213416
238	132.114	169.615	2.82693	75564.3	56101.6	72791.4	10446.3	51895.2	97993.5	166653	124529	142114	86735.5	92968.2	133030	132991	108458	122297	94406.9	129112	119367	127448	7410.35	147887	101900	4367.64	72979.5	7090.68	38769.9	1298.32	38837	22164.7	22662.8	22892.6	11176.3	17554.8	17970.6
239	132.132	50.33	0.838833	2986.96	2627.57	5481.5	2800.85	7635.1	10010.5	12089.5	8883.57	11383.4	11563.4	4111.42	2493.99	3165.66	958.794	2439.32	1517.18	4670.42	5310.37	1070.4	5371.68	5104.95	1246.16	1211.12	3444.41	1204.83	4296.75	1025.95	3457.81	9705.05	1661.53	1633.45	1454.7	1640.9	1876.14
240	132.955	873.194	14.5532	5945.79	4638.69	9045.64	11498.2	8566.2	4595.05	7557.77	9213.68	7852.92	8056.85	8017.83	7307.07	7346.32	5219.57	3740.14	6207.3	6922.01	8825.6	6143.67	5440.64	6577.96	5895.6	4642.08	7030.32	11483	8758.86	8469.89	9957.59	11720.7	12993.8	8860.74	9266.13	8316.79	14031.3
241	133.031	91.609	1.52682	66281.9	112563	86038.5	99407.1	110878	144817	137329	137376	144506	174308	71270	75607.7	69817.5	73963.7	71753.4	72869.5	107081	146147	106958	8661.05	124856	99566.5	3567.55	86741.7	3563.7	54827.8	2963.33	44716.5	31829.9	31227.4	30845	32818.2	32364.4	30962.5
242	133.046	91.129	1.51882	6219.5	5030.66	7122	10045.7	9145.62	8119.9	12693.5	13071.1	12090.2	7763.76	8372.23	7766.91	12213.2	4666.5	10743.6	10356.3	11590.5	9346.82	6610.95	10034.9	19323.6	11522.9	4003.86	7041.65	3825.19	5863.54	5714.2	6416.52	3757.21	21588.6	4313.51	23936.6	22825.9	3878.23
243	133.06	53.925	0.89875	16228.5	15880.5	14309	25930.2	49965.1	36085.5	36397.1	36661.9	33649.1	21693.6	13076.6	20221.5	12929.6	11837.4	12556	19126.1	13760.5	6933.92	9044.98	12866.3	11214	11324	2199.99	14027	2925.7	20920.5	9896.15	20700.2	6810.51	7381.4	2922.33	6287.73	8421.51	8155.39
244	133.083	252.94	4.21567	5614.78	2928.64	8038.69	2616.14	5620.61	7480	9620.79	4936.51	4638.82	7114.22	3218.07	4224.84	1902.12	5177.94	1895	1711.02	8606.56	7235.44	7922.1	4676.5	7118.64	4291.5	2821.5	3050.11	2653.59	1785.71	2093.17	2369.5	2700.92	2417.11	3295.39	3060.73	3299.45	3279.58
245	133.105	170.399	2.83998	104160	48710.2	64674.6	71737.6	93770.5	115689	156984	73877.6	78028.9	84558	83459	127728	80838.4	126101	77906.1	113562	141122	168897	123320	9791.68	178028	123434	7141.03	53763.8	7218.4	32855.1	6630.36	46052	18484.9	14469.7	21814.8	26763.6	20297.4	15633.2
246	133.117	168.754	2.81256	45641.1	4811.79	7906.49	5010.98	61534.6	66910.7	11846.1	9319.72	4934.27	9513.22	9231.08	9420.84	6968.19	6469.4	681.145	5920.84	8433.43	12592.1	4718.47	12107.8	10409.6	7894.39	6088.32	6911.7	6267.46	34169.3	5486.22	29413.7	516.78	18550	21654.1	19729.2	19215.8	17864.9
247	133.929	865.368	14.4228	5149.68	3829.6	7291.52	8523.96	5723.21	7333.27	4414.34	7391.79	6681.66	6848.37	3223	4243.65	4333.34	5533.88	5856.64	5615.84	6943.6	7182.59	5075.05	5948.87	8954.52	12653.8	6397.36	11184.3	6612.49	6957.4	6335.53	5500.53	7734.24	7970.68	7382.32	5391.25	8108.1	7400.91
248	133.959	875.761	14.596	5284.82	3785.78	7689.58	7726.05	6256.8	5464.58	11150.7	5128.65	7451.96	4089.71	8636.89	5723.81	4254.15	3560.57	2640.72	3634.36	3008.27	3165.07	4878.33	6562.64	3416.78	11833.6	5682.28	6714.14	6624.18	1307.8	5651.41	9369.87	6962.19	9166.79	6022.24	8447.53	5797.34	8956.94
249	134.034	92.4	1.54	4072.99	6101.14	6065.23	6016.4	4960.27	7974.02	8400.77	8816.5	8325.02	9944.47	1841.54	4542.17	4065.16	5485.58	4050.93	7307.73	6065.05	11053.8	5086.05	3213.94	9288.86	7127.72	1803.37	4298.36	1374.78	2095.41	2281.84	2969.94	3837.75	2855.39	2848.11	4996.96	3849.72	1202.36
250	134.045	217.226	3.62043	39423.1	32940.9	25388.7	31807.4	53298.6	45665.7	49556.3	52902.7	50262.4	69425.9	48815.5	31783.2	41471.4	43322.4	36354.5	29073.6	10706.7	10410.6	10656.6	2127.77	10118.5	15052.2	339.575	14340.2	1430.09	13323	855.55	11541.3	8821.59	8539.05	10204.2	8567.88	8209.44	6152.08
251	134.06	217.103	3.61839	19676.6	16612.3	17874.1	20321.5	24419.7	33824.2	37971.7	39446	32305.3	33048.5	25254.9	21960.1	18825.2	30311.8	26842	24790.8	7506.14	13501.7	6520.43	4993.03	6517.72	8572.08	2052.92	8608.92	1449.59	9239.35	2669.52	9517.03	6279.48	6540.56	6358.2	6135.11	7212.43	4366.51
252	134.081	59.694	0.9949	66714.9	73495.9	79614.2	96051.9	33287.5	37258.1	64344.7	56452.7	50348	44164.7	63156.6	66102.2	56759.5	55995.6	61707.8	69858.6	139152	231622	123066	31089.1	159929	139493	3569.06	69555.2	4235.03	45462.8	5314.26	65443.1	16353.1	22762.9	21998.6	20179.4	15220.9	16557.9
253	134.097	224.968	3.74947	4627.17	5313.85	2861.27	7888.62	5363.5	3870.68	4862.13	26973.3	4200.63	5222.84	4181.22	19406.8	3197.8	5230.94	15385	5648.23	15815.2	20324.3	20681.5	3706.52	22131	16490.4	1217.29	7669	2618.81	7992.98	2697.54	8275.08	5280.84	4152.96	3594.82	2958.88	5329.7	3293.3
254	134.107	168.806	2.81344	7900.24	10796.2	8793.29	9561.53	8179.81	5341.93	6145.36	10618.8	12510.3	10062.9	12899.1	10439.6	8047.2	10987.9	8555.67	13067.6	7054.8	6807.43	13098.2	4939.67	13837.8	13252.9	2883.36	7781.33	2717.58	4339.71	2291.17	4154.88	4497.85	4984.14	5180.71	4851.48	4297.35	4489.89
255	134.953	873.474	14.5579	3613.35	6368.15	5302.61	4018.53	4150.61	3298.73	6186.21	5591.31	5658.32	6799.55	2958.83	6024.79	3612.98	5023.44	6488.86	6929.3	2835.18	6119.95	4256.55	6037.24	4462.57	6107.34	5998.38	6987.04	5424.78	6011.45	3593.74	7721.57	5764.14	4708.66	4548.06	4142.52	4434.49	5371.94
256	135.02	162.016	2.70027	3140.35	2497.7	3901.46	4948.59	3624.14	3167.19	3395.58	2998.56	3475.14	4174.63	1204.3	2283.88	1674.1	1786.31	1229.35	2030.64	11117.8	13497.4	15286.2	4218.54	18134.5	11651.3	3756.84	1472.04	4365.24	3703.13	4092.97	1157.14	3026.93	2705.68	3931.71	3388.59	3534.45	3651.48
257	135.027	92.1915	1.53653	3567.55	7122.78	4960.26	4471.59	5220.06	4806.08	4913.48	3786.78	8254.07	5372.6	6958.83	6385.95	6681.4	3150.72	4096.22	2602.33	6869.76	6902.91	4324.62	6487.74	8249.97	7316.82	6300.9	4044.96	6171.1	1442.55	4948.1	1953.45	5797.36	7155.62	1811.6	6191.69	1926.47	5592.45
258	135.065	215.818	3.59697	4560.94	5065.05	3791.87	4686.46	4295.4	3758.71	6371.24	6343.73	5654.15	8245.84	3545.95	3209.7	4780.91	3860.97	4587.31	6034.14	4616.39	6150.87	4858.12	3879.97	4931.93	4683.71	3008.59	5518.97	2695.94	3350.86	3051.29	2084.09	3939.22	2445.74	3877.69	3220.61	2913.91	4442.27
259	135.08	667.939	11.1323	4790.25	6153.39	7235	6684.67	5143.79	6265.64	6973.17	11318.7	15193.8	10606.3	6533.77	9584.56	6077.11	11535.7	5601.95	11196.6	7361.29	11163.7	7655.18	5128.8	6921.73	4699.05	3507.32	7119.9	5439.08	8235.5	4185	6935.23	8065.6	5316.92	6269.25	9627.79	6394.56	6620.92
260	135.084	59.601	0.99335	2825.6	5064.52	5109.99	8161.66	5409.13	1639.27	1647.88	5154.81	2164.33	5360.2	5651.52	5062.54	5917.92	5815.39	5633.81	3232.01	12861.4	10435.9	9917.68	4663.38	11653	6232.68	4060.66	4843.82	3901.57	4391.97	2893.54	5937.44	5483.4	3941.84	4820.34	3724.94	3938.99	4289.98
261	135.662	136.339	2.27232	1122.16	2085.12	1753.06	2218.56	4262	2535.9	1555.8	2926.13	4545.67	1397.33	972.4	4962.5	1503.65	1258.18	4740.17	987.75	2590.24	3351.64	5539.24	500.91	2089.3	3168.56	0	2072.1	132.199	1751.21	566.962	2275.23	1494.55	1449.88	1883.9	1359.83	1416.73	551.913
262	135.926	865.328	14.4221	3379.23	1942.64	4020.63	3536.95	4540.9	6684.38	3801.84	4318.07	3056.74	4363.92	3492.5	3601.81	3232.93	4088.01	3962.57	5101.07	5391.84	5466.18	4555.37	4800.02	3203.11	3940.01	4576.95	5919.47	2921.96	3246.21	4854.95	1845.04	2928.35	3885.06	5051.27	3739.68	2326.98	7050
263	136.061	80.182	1.33637	42465.4	56026.5	72889.2	61712.5	54450.7	55309	75099.3	125251	62444.5	26146.1	73865.9	55171.9	75796.8	48403.5	58349.6	44834.8	121819	111215	79028.2	9864.25	128152	70156.6	3660.92	50944.7	2857.91	39521.6	6599.23	45261.8	59991.8	47885.5	62676.7	51160.1	47634.7	51824.3
264	136.061	200.433	3.34055	99747.7	78514.6	91612.4	84626.8	23583.8	26263.1	25760	23232	27454.7	26408.7	48997.5	44695.5	43377.1	49807.1	39377.3	47302	173773	228194	195978	19406.9	211043	188293	3120.6	48032	3607.8	31675.1	3201.56	24588.4	30061.5	27428.8	37521.3	29182.9	33767.6	35751.6
265	136.075	138.986	2.31643	282704	437375	319193	373146	268826	485294	448370	424617	495613	384065	444150	275368	312539	425973	439330	340422	489853	745034	436885	36081.7	612670	451595	4665.02	179375	4655.16	143030	5725.02	164087	109671	75610.1	144605	70950.1	79162.4	95728
266	136.075	233.931	3.89885	17164	20136.1	37565.2	23336.6	7376.73	9779.42	10517.2	10066.6	9461.14	9074.39	9544.95	9414.91	11454.3	13618.9	15996.2	15865.5	51197.8	51726.4	37347.6	7065.26	42495.8	36909.3	3973.65	10880.4	3991.05	7172.85	3757.79	6470.37	5143.31	5804.62	5774.31	6022.76	5044.23	6731.34
267	136.075	61.109	1.01848	18086.8	55732.5	52725.6	28411	35636	58428.4	39703.1	42439.8	49384.3	42626.5	49663.3	47748.4	45979	32498	45798	45428.8	63763.1	77423.2	35222	10471.4	39794.1	38946.8	5912.12	21978.5	4419.93	32236.2	7725.99	20114	36136.7	39831	38887.9	36622.1	36377.6	34157
268	136.087	138.533	2.30888	19802.8	25207	18548.8	23866.6	30648.4	34338.7	31841.3	28048.6	38416	20691.4	24847.9	29460.5	34285.8	19190.8	22631.9	26777.1	29060.4	32236.1	30376.6	25909.5	47734.4	35243.3	4665.02	9926.88	4655.16	8742.92	8155.69	9264.75	3766.79	1655.61	3307.65	3935.17	10249.3	6137.57
269	136.931	48.534	0.8089	2369.88	10816.3	9197.08	6080.83	9968.75	12684.6	13689	13040.4	17576.1	13635.3	5976.69	6903.31	6626.1	5251.11	7176.4	4122.81	7127.47	9274.76	0	787.031	10773.8	7131.79	757.665	3356.16	833.296	4610.72	1819.87	4580.95	5267.31	3409.83	4003.75	3950.55	7362.02	4127.99
270	137.045	203.241	3.38735	7570.79	5229.26	5528.17	7774.69	5082.54	5577.27	6341.53	5183.2	6689.68	7365.22	5578.47	3912.07	4579.91	3814.08	4524.62	6044.67	11793.2	11350.4	11111.2	2365.91	12388.5	10891.5	1248.99	7003.87	842.224	7089.69	1503.59	3614.82	4135.86	2288.83	3945.24	3805.16	4401.52	3175.91
271	137.059	234.715	3.91192	13760.2	12370.2	25487.7	15334.4	11288.5	10966.5	12716.4	25239.6	13010.1	22853.6	12370	7952.87	16406.2	18929.4	13162.9	13440	24355.7	33971.4	22534.8	8922.75	21635.1	19692.2	8070.08	17935.2	8632.54	11335.2	7837.25	8114.92	9844.7	9276.76	10200.7	9711.65	11113.1	9363.23
272	137.078	138.3	2.305	23904.2	25497.6	27358.8	31882.1	24150.5	34898.3	35208.2	32849.1	38160	50648.2	20025.8	31829.8	25922.3	30354.7	23623.4	42457.5	31451.2	49914.1	39423.4	1029.07	43360.9	34188.8	10169.4	19449.7	10532.5	17031.1	8421.15	11202.9	8925.83	8210.48	8581.7	5704.69	7894.74	8745.68
273	137.107	280.848	4.6808	7508.06	10300.6	11389.3	14284.3	1460.52	5960.22	3543.53	1890.52	2843.4	3925.88	7457.35	7626.71	6927.45	11658.2	6750.71	10601.6	27460.3	31728.5	34753.4	6413.55	48829.4	31649.8	3555.76	5791.92	3486.1	4247.42	3453.12	3512.51	4581.83	3817.57	3534.43	3478.18	4204.9	5311.33
274	137.964	875.149	14.5858	9791.84	3747.02	12065.9	17607.5	7813.71	16275.1	8710.41	8272.16	13023.1	3452.94	7577.98	5763.55	15021.7	15772.4	15170.8	15512	7032.91	10888.8	12002.8	14620.6	29536	4835.63	14208.5	23118.7	7730.86	11188.8	25784.2	14614.9	17331.1	25037	16814.7	10366	2145.39	9076.82
275	138.032	57.9395	0.965658	4528.86	6451.71	5028.63	3566.46	12596.1	2248.17	9564.15	9259.18	5586.53	6926.21	4474.86	1353.19	3500.64	4007.4	5138.09	6056.86	8022.65	12962.4	8105.55	4331.37	10179.5	8611.29	1335.47	5585.84	2088.01	4605.08	1460.31	6976.19	6001.46	13757.6	9240.91	10775.6	3692.25	3670.27
276	138.054	57.1615	0.952692	142511	171352	185119	198006	188475	247330	288304	291311	283338	190595	93866.5	85350.7	90368.2	57507.4	68657.3	72943.8	213231	273319	198447	70463	228238	240854	3809.3	184154	5480	133359	18932.6	148691	145249	142279	158348	151205	128441	145015
277	138.055	256.186	4.26977	17663.9	17113.6	27629.8	25509.6	4335.43	6076.53	4838.28	3862.28	5481.03	4910.24	8648.98	10223.4	8391.4	6526.8	8397.54	5026.92	60543.4	46288.7	45924.6	4596.06	57126.5	45968.4	2943.97	8489.35	3001.8	6518.8	2154.65	8392.7	3858.62	4874.46	4444.08	4300.07	4151.81	5149.89
278	138.067	56.975	0.949583	9543.02	12731.7	14330.6	14808.5	14868.1	17504.1	19437.3	17204.6	17110	13082.6	4996.19	8974.28	53727.1	4056.76	6750.78	4544.1	21837.4	25050.7	13687	6838.92	16983	12005.4	4737.85	9670.17	5397.93	8525.37	1745.03	11350.9	6764.01	14792.1	12424.5	10947.4	14280.9	11688.2
279	138.091	166.221	2.77036	22771	17500.2	24130.1	17988.1	31617.3	37618.4	38334.4	36904.3	30549.9	45085.4	14471.3	15682	19269.9	16355.4	13035.3	18239.5	13797.9	12177.2	17658.5	5315.45	15805.9	12613.3	4098.7	24889.5	3450.97	13944.2	3852.26	11209.1	18430.7	12134.4	21186.8	15155.2	15387.2	13438.9
280	138.958	878.112	14.6352	10217.4	2572.74	3729.4	11513.5	3891.65	10789.4	2576.28	11961.8	11972.5	11195.9	3402.93	4565.83	4695.05	17564.6	13785.1	14189.1	1630.8	2274.07	14877.8	4874.16	13710.3	12299.7	11943.1	9884.64	4155.74	3605.72	3185.46	4904.33	4103.69	14257	1935.96	7501.81	4974.63	2375.99
281	138.971	45.796	0.763267	1064.66	2201.26	3144.37	2684.03	2415.99	1883.93	2495.64	3318.53	1245.94	988.32	3370.5	4448.57	2531.69	2516.99	2264.18	1853.68	2300.2	2749.83	695.832	1861.69	2165.68	5134.23	736.28	1240.37	1057.26	2900.06	753.633	2353.17	2443.26	1526	3481.41	2451.59	2097.79	3005.85
282	138.98	871.025	14.5171	10619.4	11017.3	16164.4	15472.1	13381.8	12195.5	19841.7	16502.6	17640.3	10053.8	9600.52	11918.3	14031.9	18507.8	15636.7	13998.7	9619.08	11864.7	15001.6	17194.1	11483.9	15102.5	19473.9	22858.6	16051.3	12543.6	16189.2	16715.3	18638	19946.7	18349.5	10803.4	24250.9	20404.2
283	139.002	98.313	1.63855	45000.2	57297.1	65300.6	95018.2	52307.5	60120.5	57533.4	53142.6	66106.9	44774.9	48955.5	78538.3	59627.8	46581.2	79448.1	81938	43558.7	43309.9	30762.2	16553.8	44438.9	61730.1	715.428	106056	3318.28	100405	7710.88	154983	71745.8	81775.1	43264.7	65653.5	66749	56797.1
284	139.002	78.26	1.30433	8403.94	26711.9	25115.3	42687.5	10827.9	9692.54	19159.2	20357.2	11076.1	12951.3	26741.5	37977.8	24564.6	16688.1	4223.33	14523.9	26287.7	23871.5	10299.2	2502.3	33683.1	34443.7	2901.72	43765.1	2174.97	43219.9	2148.38	2589.24	8205.07	8027.87	10204.1	8428.26	11463.6	6525.82
285	139.058	57.28	0.954667	10912	14957.7	13652.3	13956.1	17039.9	22764.2	25739.4	19280.8	23324.4	16180.9	8925.55	9775.77	4520.53	5140.55	7065.28	6520.15	15596.7	21488.5	15429.7	8189.75	23075.1	13569.8	3907.17	17612	3448.9	13985.7	1517.72	11846.4	12182.4	10035.7	13201.7	10626.8	10639.2	12558.9
286	139.963	878.885	14.6481	72899.8	67744.4	56438.8	69371.8	68439.6	68022.8	52003.7	60678.9	60283.6	46187.1	41364.7	93344.5	76483	56619.9	57372.1	75403.2	66823.4	19055.8	59212.1	58226.6	57636.9	83345.4	79612.9	75177.1	71672.4	71688.9	56168.7	74308.6	49080.8	43066.3	54422.1	44029.4	49911.1	59712.7
287	139.987	871.434	14.5239	28575	23938.1	29965.1	26759.1	19467.3	19479.7	25713.8	33587.1	26193.4	25102.5	27464.3	23215.3	20332.7	16015.5	21866	12348.6	17917.8	25338.6	21092.3	21049.2	25418.3	22527.7	22432.6	23570	33029.8	23763.8	37181.4	26601.8	25217	32284.4	34100.4	24704.6	33462.6	29501.2
288	140.01	52.025	0.867083	4292.99	7410.99	4647.13	6545.96	2801.27	3037.26	4644.06	624.96	2581.57	2106.81	5026.26	4192.08	4726.02	6194.56	5283.51	4005.71	7847.03	13677.8	7428.13	2126.96	9607.31	10991.6	2401.3	8654.01	2157.39	5885.97	1028.26	4557.89	7950.22	5522.15	12275.5	8043.32	9492.98	8033.15
289	140.005	98.443	1.64072	6811.3	7232.44	7553.61	4758.69	4648.09	4833.78	2631.65	4430.83	5973.21	4045.07	7602.12	8595.22	8944.68	3759.18	7006.28	5160.11	12916.8	16417.6	12464.5	6215.65	14985.8	3834.79	4817.93	8057.09	5693.97	10950	1656.84	8993.45	4440.7	3042.38	3221.41	4259.02	6124.19	428.26
290	140.046	234.084	3.9014	6880.75	3090.92	3095.92	4925.54	1423.78	5422.16	5247.9	6087.42	6195	4811.5	4446.34	5233.58	5432.94	5534.31	4615.99	5477.54	2651.97	2301.58	2348.1	1779.2	2606.59	1844.56	2336.31	4735.51	1921.62	2525.21	1721.8	3042.65	2547.36	3801.33	6168.1	4155.56	4996.89	4861.21
291	140.069	57.8485	0.964142	4933.73	3468.84	4514.6	2124.63	2354	1926.82	2068.36	2474.01	3163.45	5063.8	3636.59	2360.69	1801.05	3371.33	3197.48	4803.79	4187.05	5245.47	5422.3	2871.99	5302.94	4610.69	1198.76	1943.77	1359.85	2292.58	1446.62	2302.69	3470.9	3795.34	2132.93	3259.53	2120.72	2801.78
292	140.949	877.824	14.6304	32578.9	29331.4	56474.5	32647.3	86939.2	52867.5	53035.5	50453.8	45487.2	39671.9	42821.5	26083.5	20397.8	52768.3	44421.7	53936.7	28422.2	22279.6	29311.7	62186	41959.7	49621.7	86093.8	56795.8	92947.7	50998.8	96947.8	60108.2	55067.6	38121.4	58655.9	93183.4	35558.3	66791.4
293	140.961	873.282	14.5547	55300.4	106734	86970.3	96514.5	75960.2	87704.1	123907	84687.1	103553	82279.9	92458.9	75173.7	89105.4	76527.2	69489.8	68274.4	65692	91646.3	146747	89966.1	89007	94135.8	76314.1	94816.7	84201.2	98319.4	102477	85059.1	89138.9	109652	114851	95420.8	99292.2	96376.5
294	140.961	45.943	0.765717	11640.5	12258.3	20821	12939.7	22749.7	30717.5	24160.6	26348.6	22211.6	20055.9	5932.22	15062.8	8939.28	13045.5	11193.1	9596.87	8564.23	7776.86	9214.5	5592.67	6336.4	7007.49	5418.48	7857.36	4588.16	6541.91	3649.01	7945.23	4673.79	4804	5533.69	6462.47	5143.9	3296.14
295	140.974	872.467	14.5411	8858	69059.9	3956.09	12154	13283.6	6336.78	13170.1	15790.1	16329.6	11519.9	9542.57	14033.6	60812.8	10957.6	10761.6	11690.8	15325.4	11407.7	17839.4	8228.82	13287.2	15380.7	9766.91	17547	13741	16111.2	14027.3	14226.6	10209.2	15770.9	20179.5	18616.9	16640.7	14953.6
296	140.995	871.274	14.5212	18808.3	20014	18852.8	19198.2	16373.7	19185.1	19700.6	21127.1	18458.3	20909.7	12186.7	15639.6	17077.9	10720.7	13511.8	17231.2	15803.8	16286.1	12165.5	17871.2	17966.3	18547.3	25405.6	18565.3	26005.4	16810.5	27765.1	23662.7	17953.8	21134.3	21362.2	22050.2	17694.4	17325.7
297	141.039	46.0115	0.766858	3914.85	6805.97	5862.66	5390.85	3848.78	5128.91	4226.48	3127.83	5331.35	4250.24	5811.75	6380.3	7563	7379.98	7554.27	6634.51	5853.6	5782.01	5244.34	3703.68	5242.44	4142.68	2830.3	3879	1892.48	4659.02	1989.84	4244.9	4680.4	3909.81	6218.01	4172.91	4820.65	4368.27
298	141.958	878.343	14.6391	1.03835e+06	1.00899e+06	996223	932960	1.00681e+06	933272	1.20172e+06	1.18556e+06	1.03206e+06	789459	1.02035e+06	1.3994e+06	895517	937758	1.05232e+06	964902	1.03493e+06	881648	951783	814592	1.08198e+06	947104	1.02173e+06	880363	1.36438e+06	1.05025e+06	1.35906e+06	980490	929694	860440	1.13414e+06	1.43566e+06	1.29451e+06	1.25245e+06
299	141.958	1.7	0.0283333	34928.9	225903	139115	8107.82	13515.9	8551.75	14537.9	140210	0	1330.76	0	188801	33647.8	12479.9	44320.1	38519.4	0	15943.2	39107.9	42976.1	0	0	13867.5	91422.4	15054.6	3059.52	0	8885.4	14329.2	42093.4	0	51320.8	14544.6	82918.2
300	141.957	34.9585	0.582642	95865.9	64826.5	57582.5	71183.9	43026.3	11685.5	92150	58204.8	44792	53403.8	103517	65465.4	108417	60679.1	141180	118828	41306.4	124379	37279.3	66781.4	134156	91847.4	79412.9	86161.5	75508.7	24893.1	56751	56088.1	121358	110684	100525	86686.1	52993.5	53732.6
301	141.958	938.496	15.6416	154034	195788	24842.6	10738.5	216387	102658	176070	170084	143251	140443	193009	155937	151623	132003	19588.3	128777	181233	172444	77822.8	41797.5	180464	139244	135927	185485	210220	155115	155871	324041	170586	381502	24834.4	96008.1	207544	143574
302	141.971	877.513	14.6252	65070	39925.9	51107.9	71697.5	38091.1	47250.7	50724.9	56703	75316.6	56563.7	87724.4	85039.1	64498.4	73415.7	72961	50165.4	32188.9	50933.6	103483	55828.6	54294.4	62723.4	71292.7	58757.1	69633.6	61426.7	67492.8	69752.1	80932.8	79223.7	106041	72553	31290.4	49575.5
303	141.983	871.297	14.5216	399569	303693	9745.62	11151.1	11051.6	363811	10572.3	12564.3	13710.2	10927.6	7675.5	238259	289334	252684	6883.74	274471	312958	9586.63	11569.3	5412.66	7873.74	3686.95	9254.9	6243.95	9500.63	11347.6	10058.3	15233.9	11959.7	13810.7	18359	13058.2	2710.98	4331.69
304	142.037	46.424	0.773733	11525.6	2215.47	1400.78	3019.68	6274.51	10085.6	1595.54	2233.96	3672.79	1273.93	1943.08	1655.51	1463.68	1839.2	5399.11	3283.54	1615.09	3714.71	15051.9	1576.98	7083.26	869.901	25174.8	6819.34	19525.5	1536.95	15542.4	1833.74	2215.36	1962.82	2137.8	1752.49	524.61	1512.8
305	142.049	378.026	6.30043	12954.7	15015.6	22279.3	19993.4	9093.26	15532.2	18108	20866.4	18359.2	19576.8	20735.9	19908.6	18739.6	19589.7	15046.5	17999.4	27454.9	26274.9	20411.9	2735.39	33340.3	24427	10071.5	16562.7	9218.35	11554.2	7672.12	12455.6	18898	9766.54	14903.1	19201	16870.9	11129.4
306	142.049	137.672	2.29453	14535	8980.58	29161	20297.9	11681.5	19666.8	28404.3	10262.3	13756	16167.4	30396	26810.5	4699.65	21596.7	32247.4	33725	16175.8	10822	20062.6	61434.9	11060.1	7511.64	73077.7	8172.21	70665	620.823	49819.1	4103.15	6433.34	6453.43	9498.77	8911.2	6990.71	6734.95
307	142.064	252.614	4.21023	2266.88	3840.35	2129.42	4486.57	4502.57	5461.61	8749.21	6628.44	6221.38	5313.48	2791.73	5111.54	3400.97	3985.14	3179.81	2499.88	8219.95	8052.88	5320.19	1452.03	4312.99	6684.75	1172.04	2457.19	1155.02	2197.18	493.981	1410.5	889.177	1381.82	1194.4	1080.55	1255.87	1454.76
308	142.086	60.555	1.00925	6243.55	7068.23	9268.15	6042.88	9386.77	5224.95	5036.2	6097.88	10193.8	4593.96	7977.75	4621.3	4832.23	2774.55	4670.99	4508.28	9329.38	7220.92	14670.8	3597.38	10934.2	13659.3	2393.61	5370.83	1636.05	5012.19	2338.55	4720.25	4230.58	5588.93	3592.36	4747.59	4463.31	4251.06
309	142.96	880.224	14.6704	52723.4	57368.1	54526.3	63392.8	56820.8	65868.1	73514.8	66447.6	57663.6	64420	42848.2	64458.7	53022	62516.8	55723.4	71777.8	58103.9	35001.3	63885.5	48927.5	39179.8	58756.2	56456.3	75398.5	58905.7	55894.1	46997.6	88019.8	55639.7	62984.5	53070.4	65590	72848.7	51987.8
310	142.991	871.292	14.5215	12117	5853.09	12184.9	7295.69	9132.79	3246.39	24346	3485.45	3310.14	1729.67	7125.35	12916	19670.4	4170.03	10414.8	16536.2	7786.74	3792.29	5620.46	2440.68	6928.78	9469.77	10024.3	6578.18	9078	10135.3	8445.88	3849.3	8431.78	7581.87	6976.83	8082.42	5681.81	4523.66
311	143.034	248.161	4.13602	1900.84	4152.66	2835.16	5903.38	3956.24	3240	4767.93	4087.66	5550.85	9218.14	4464.65	4998.98	4387.62	5396.94	5619.87	2210.23	5496.22	4334.1	5916.6	3794.68	5425.56	5394.44	4230.18	4227.6	3039.86	3097.77	2679.26	3256.72	3131.01	3361.71	3178.77	716.156	3429.04	3636.81
312	143.054	46.5165	0.775275	9400.6	15928.2	9856.73	11750.8	8563.84	11693.4	10803.2	10535.3	10852.3	7808.96	17391.6	12708.5	16347.4	13804.3	16510	19719	9536.15	11530.2	9804.32	3901.44	15300	11400.9	1350.03	11051.7	1035.81	11097.2	2267.34	8800.14	9452.66	10413.7	8375.09	10026.9	9256.62	13483.4
313	143.072	253.372	4.22287	5207.21	6110.87	8630.4	7587.23	8645.54	9940.91	8720.22	8660.43	9676.94	9459.27	4233.82	2834.15	4464.52	5342.76	5217.16	3246.39	9577.28	10260.8	6716.39	2941.39	9939.9	10404.1	1797.38	5883.62	1511.4	5729.84	2733.08	3289.28	2738.19	3459.3	1856.95	2530.24	3200.08	2559.03
314	143.081	112.012	1.86687	8519.7	9192.05	12817.9	15902.4	7293.56	5203.61	6270.76	9088.23	6397.68	5220.07	8303.92	6995.52	8311.56	7166.77	9169.66	12561.6	18881.5	30599.1	27586.5	4136.9	23236.2	25269	5290.46	5907.5	4293.48	5293.84	4392.62	6258	4573.85	4451.81	4905.32	5043.52	4184.31	4985.9
315	143.081	59.1685	0.986142	3969.93	4815.05	6374.52	7471.81	3898.19	8898.61	6773.38	8677.77	6398.33	8223.99	8182.28	3784.95	8122.29	6258.46	7414.79	6160.4	10600.9	8772.88	6706.38	6655.55	6460.85	8592.95	5085.97	6275.08	4273.02	3774.13	4278.98	4217.84	5556.24	4957.28	9690.44	4803.18	4004.54	5903.61
316	143.958	870.88	14.5147	100809	94300.6	73973.2	77604.6	78800	77518.9	97322.7	85458.2	83545	71339.3	77152.7	78694.7	76399.6	89441.9	92037.7	75359.1	59408.9	70513.3	102216	113351	67925.9	98985.3	81745.7	83955.3	66664.1	78566.1	108642	80455.7	80122.9	99748.4	126936	94052.2	71019.8	96478.8
317	144.065	58.765	0.979417	43235.1	55538.3	70876.1	69996.8	53707.2	44803.7	61306.7	72109.1	63268.9	40680.7	51189.4	57034.6	46284.1	61122.6	49233.5	59863.6	95323.4	105957	82826.9	36934.7	99602.8	114126	9860.77	55596.1	7573.63	51281.2	9969.68	81907.7	28591.8	19705.1	2891	19913.2	19109.9	17055.9
318	144.065	193.545	3.22575	138841	60995.7	82831.7	89832.7	20017.5	35031.5	51542.6	35980.8	40442.8	41993	46459.2	31192.6	33450.1	78031.5	39485.9	34796.6	289301	275434	168057	16552.5	387455	312279	19046.9	90632.7	17073.1	39595.1	4027.21	17964.7	21074.6	26598.2	31523	33575.2	29031.1	21971.7
319	144.081	283.878	4.7313	53388.7	49324.7	63265.6	60151.9	32032.6	35023.9	48999.3	39408.7	37700.6	49774	51654.6	48703.7	38747.1	52700.8	44918.8	61190.8	111956	131822	104503	15066.2	160984	99584.4	14612.1	26234	16417.8	18422	12403	18168.8	45412.9	32380.6	81842.8	41335.9	33620.1	49000.2
320	144.08	253.451	4.22418	54627.9	52220.8	7931.01	41632.6	49775.1	61209.7	61787.4	65362	9046.05	60158.3	35433.9	36747	33140.8	47466.5	34065.3	7085.86	77862.1	10742.9	92140.5	8587.57	58768.4	70849.5	12037.8	9942.38	10488.7	31098.1	9684.73	25323	14572.9	13462.8	15129.7	12969.2	13570.7	12523.7
321	144.101	190.084	3.16807	23922.8	40805.3	45351.2	48858	20255.8	21182.7	24836.4	36767.2	33031.8	34274.8	39232	40028.3	21574	59796.1	43568.6	18269.1	103689	91906.5	125599	4680.24	155610	109506	24907	25225.5	21580.3	34423.6	24697	9869.49	7201.95	9634.23	13078.1	8960.66	33982.2	9318.03
322	144.102	60.468	1.0078	19557.4	16830.8	6783.74	16782.8	30730.8	32203.3	33723.2	34928.9	36024.1	31456.8	29891.1	22447.3	37968.9	5574.94	28341.1	20721.3	29718.8	38769.8	30793.2	10035.4	33087.1	39084.6	9876.96	7937.25	7608.34	32428.5	10461	7407.82	24475	18517.5	17522.1	17602.7	17850	16745.2
323	144.168	9.5825	0.159708	1.66781e+06	1.11452e+06	929981	249025	863692	138210	567405	2.51224e+06	2.59146e+06	126748	1.9681e+06	2.88471e+06	2.82786e+06	2.32892e+06	559167	698306	1.46359e+06	901848	1.22516e+06	518096	780073	1.34182e+06	475949	314105	637590	1.42473e+06	264735	60850.3	440096	332491	342203	2.17078e+06	461596	2.24854e+06
324	144.167	773.223	12.8871	1.9624e+07	2.0794e+07	1.44712e+06	1.43809e+07	2.10988e+07	1.99677e+07	1.91452e+07	1.87424e+07	155838	2.34877e+06	1.91032e+07	2.10908e+07	277890	149970	640277	2.17904e+07	1.95738e+07	2.12517e+07	2.07455e+07	178196	1.87219e+07	1.97172e+07	187780	3.76996e+07	1.06277e+07	544997	9831.41	1.62367e+07	223747	7.19628e+06	371471	1.39467e+07	898787	426580
325	144.981	876.101	14.6017	26531.4	30748.6	30581.7	33133.6	21498.5	35037	24191.1	29665.5	34090.1	24404.1	23107.5	34999.8	35052	22871.2	31446.7	39256.7	23217	40854.3	25589.2	34737.6	30985.5	25553.6	37436.4	36503.4	38006.4	30966.2	40534.5	28593.8	31876.2	34467.1	43124.1	36462	28376.5	31286.4
326	145.017	46.146	0.7691	3918.81	3275.57	4669.48	4744.06	3334.33	4919.82	6452.76	5619.08	3744.24	3473.42	3173.76	6614.15	5525.3	3928.38	4594.69	6045.7	2932.08	5915.73	2870.39	2928.95	5041.57	4288.34	3929.36	2004.62	2947.81	2902.96	2744.17	2473.17	4193.36	1745.8	3039.26	2484.79	1117.97	4736.69
327	145.034	45.932	0.765533	4053.97	5382.31	3273.09	4355.17	6142.8	4337.1	3760.02	3684.82	5150.42	3470.42	3430.26	7776.82	4007.65	2416.84	5317.85	3791.94	3263.37	4827.67	3673.39	5159.4	3897.28	4407.21	4080.88	3407.79	2947.81	4094.52	2744.17	3064.62	3716.37	4442.73	4580.65	3417.3	3412.87	4148.46
328	145.049	199.088	3.31813	237852	281155	325182	299868	159743	376897	281164	259473	459484	175303	248392	325035	316613	176964	215092	322961	218161	187355	93290	110299	234765	244042	1116.63	232793	13190.8	219585	26829.7	355081	355978	334255	276625	412049	240824	286318
329	145.049	60.816	1.0136	64165.8	60472.8	88797.1	88149.5	84366.5	171181	97530.7	121326	179350	93794.7	70182.7	91910.5	78350.7	102999	74754.6	79934.1	22399.7	23026.3	17726.6	47590.4	20233	24486.8	10387.3	62570	10988.8	77462	45727.6	161440	119458	120379	74145.9	157081	97165	108412
330	145.049	122.54	2.04234	96435	32214.4	46222.7	47508.4	95762.4	48919.2	52449.3	47628.5	51416.4	66348.5	51693.5	66169.1	61968.9	68278.3	78536.3	73361.7	26690.1	26056.4	33461.9	18179.4	29096.5	26657	10482.2	86175	9320.91	42969.1	44348.8	226269	60413.6	139961	66295.6	127433	88746.8	157583
331	145.068	59.5945	0.993242	21552.7	24313.2	4963.06	1981.99	40809	6821.54	8602	11936.2	57396.6	4994.89	29323.6	36575.2	10297.6	6463.39	4834.88	6692.65	9367.61	6465.09	5783.29	18299.5	6633.83	5391.71	9823.92	7724.16	8789.83	25870	16983.3	6088.7	8600.49	45820	5556.23	49749.7	47698.7	6054.32
332	145.083	283.469	4.72448	7862	18584.7	8990.41	15614.9	17961.9	5390.95	17535.9	8131	20621.5	4245	6371.94	20377.1	18564.4	15625.7	23094.9	14691.9	15295	25203.7	23620.5	16159.8	11313.4	17742.4	13924	17083.4	12421.9	15583.5	12325.4	18804.1	4672.04	8819.03	8621.25	12733.3	6031.59	7709.66
333	145.169	11.623	0.193717	129839	87621.1	92818.7	17510.3	43223.3	134979	51671.9	17807.2	89658.7	45707.7	162998	253430	46498.1	189427	49031.3	262757	226159	21302.4	63042.5	160620	112557	128534	215043	198948	190823	149377	188918	35268.6	75465.9	76903.3	31096.3	193433	184823	35061
334	145.953	871.058	14.5176	30029.6	38460.2	30317	52133.1	42159.1	34499.8	26118.3	43114.5	38535	33930.9	25831.7	24604.5	27229.1	34458.6	30003.9	25700	26072.7	27959	37062	30911.6	26487.9	37478.5	42105.2	27927.7	37608.8	46499.9	38425.5	41341.4	43572.8	50268.1	28356.8	39900.1	31795.9	30023.9
335	146.053	197.593	3.29322	16349.4	13674.1	18135.4	15006.4	15141.8	32255.9	16447.8	25691.4	20545.8	14189	15185.9	12729.3	16175.3	9038.73	20421.6	26313.3	16030.2	18263.3	12390.8	10667.9	22200.7	15449.3	6422.79	16711.3	6671.87	12728.8	3432.59	20274.3	30843.1	17400.6	16951.2	26968.5	24923.7	24536
336	146.06	253.453	4.22422	106564	107146	111791	104508	123311	175138	124280	129454	135510	140673	80430.2	77124.9	49876.8	66848.6	73329.3	58990.7	116725	107236	144560	9618.28	126831	131994	5028.37	81764	4534.92	54705.6	3809.3	38054.2	16309.9	14676	14331	14148.8	18857.9	11989.2
337	146.06	381.928	6.36546	6446.59	10512.4	9030.33	9310.41	4855.09	10321.4	5367.97	9210.27	6865.85	9259.91	11722.3	13433.8	8771.09	11206.4	10300.5	13997.2	11283.7	8949.12	9376.07	7476.35	12689.3	11408.9	7218.86	3563.85	5653.92	7462.99	5227.44	2890.23	6345.3	5367.55	5525.17	5950.07	5378.61	6293.27
338	146.073	253.399	4.22332	7269.51	7077.61	4557.26	84354.9	7898.31	9816.24	12477.4	7801.98	11439.7	8716.5	7098.3	6287.09	9074.83	6622.82	65774	60857.1	11030.8	8788.08	4887.49	13227.8	9598.19	11899.8	5028.37	6720.29	4714.94	7523.54	3809.3	3608.41	15848.6	14345.6	2055.42	16558.7	14774.3	13233.5
339	146.08	55.6305	0.927175	9432.91	9069.62	8725.65	7633.79	10975.4	37388.4	12960.8	11256.5	6326.03	9426.78	8191.66	9627.18	11339.4	11145.3	9361.39	10290.3	19177.5	10382.8	15303.6	10009.6	16721.6	19728.7	3763.26	7296.25	3691.07	4212.83	6552.36	2611.59	3893.05	18000.1	11277.1	4636.38	2573.95	3370.02
340	146.092	86.849	1.44748	24373.3	24307.8	40744.1	31100.9	28180.6	45564.3	47570.3	45277.1	54263.2	46805.6	17059.5	21937	22456.7	23910	20569.3	18646.6	50802.8	57842.2	39351.2	7471	39155.5	35570.7	4871.3	26368	3420.86	11219.4	4604.45	20087.2	22491.8	25935.6	19788.6	23201.3	19942.4	17254.3
341	146.093	62.655	1.04425	32284	11783.8	13838.2	17338.6	14471.3	27156.1	22229	46634.7	45982.1	37929.1	30196.3	7199.55	9902.06	29412.6	26346.2	10840.5	33365.8	28232	11996.4	11961.8	21207.4	18161.5	4532.75	12961.9	4255.56	3941.6	7776.71	39804.3	13760.6	21307.8	19198.4	12601.6	2027.91	7894.11
342	146.117	261.609	4.36015	61905.7	57439.3	94542	79407.6	29240.7	31026.3	43470.5	39748.7	40897.6	41680.4	62945.3	58521	54238.9	68869.9	76005	67715.5	173460	149723	112352	7815.55	224321	189967	5548.23	35382.4	4905.77	37711.9	4213.04	23650	8343.44	6644.52	9093.02	10696.6	5720.02	23487.8
343	146.117	58.778	0.979633	30785	37574.8	40517.1	44801.9	43975.4	55407.9	66422.2	58537.1	65591	49722.4	42992.5	34148.9	33610.1	23515	22131.5	51588.1	36880.2	43035.9	38661.2	8734.55	47159.3	41997.4	3156.97	64895.6	3616.92	45798.3	9509.79	60326.1	25890.5	22003	20718.9	27343.2	20776.4	29190.4
344	146.117	91.1475	1.51912	16723	24095.4	25369.1	30995.5	24581.9	28195.2	29685.4	28661.4	28128.2	29847.9	47329.3	36920.7	40838.6	57201	48206.5	26356.6	31731.3	41084.4	23177.4	9927.01	50244.3	33977.8	4786.72	16222.3	3691.07	11130.9	4849.2	12525.7	20442.8	22223.8	28729.5	15838.6	15571.7	19729.4
345	146.131	261.344	4.35573	3052.67	2410.4	7073.98	10734.2	23227.3	2784.8	36857	31438.1	3208.05	3399.92	49598.4	7079.88	47069.3	4433.32	8025.4	51484.8	10159.1	12438.9	11538.9	11264.3	12476.3	9540.44	4441.32	3099.99	4153.73	3578.92	3464.52	28941.1	12561.9	8331.39	12823.3	15390.2	12856	11457.2
346	146.164	47.1875	0.786458	5262.74	6848.77	6312.45	11871.4	7028.45	9019.79	8959.76	9793.86	8630.07	10416.5	6334.42	9517.35	8690.31	4780.27	4501.58	3694.68	14272.6	11138.4	11951.4	10870.9	10857.8	10133.5	10632.1	3689.37	8029.62	4699.74	8671.19	5086.3	7020.93	6828.42	7584.97	7458.01	5996.23	6015.29
347	146.938	881.335	14.6889	22982.2	19806.9	25221.8	19282.8	21181.1	12843.4	21173.9	24970.7	18347.3	24638.9	21004.1	16399.1	21184.2	20367.1	2636.63	21501.2	22254.5	22615.2	18243.4	21907	22022.4	37920.8	20135.8	23031.9	23709	28462.3	20132.7	16491.1	19108.4	19512.5	29626.1	17657.2	15735.8	19342.3
348	146.979	876.163	14.6027	13908.7	19781.9	13070.1	12492.7	14076.9	15084.3	11624.2	15007.1	11781.4	11219.8	10616.8	15243.5	9913.66	13805.6	14637.4	15969.5	13136.8	12411.7	16923.1	17998	12502.7	16943.7	11549.1	15518.3	17247.8	16568.9	15269.2	23241.3	11136.3	16723.7	15533.2	19771.2	13298.1	13975
349	147.028	98.522	1.64203	8105.81	17876.6	14262.3	14958.1	11063.6	19429.4	13227.9	17753.9	18955.8	11502.1	16789.9	16604.9	18453.9	10063.6	15511.9	15698.9	15665.1	13294.9	12280.9	6393.15	11820	15392.1	4829.1	23225.9	3951.47	21661.2	1551.66	33443.9	12442.2	14699.1	9879.4	18489.2	13582.6	12336.4
350	147.043	138.97	2.31617	51655.2	55756.5	63586.1	67679.6	56528.5	76659.1	88519.2	81734.6	80560.6	81760.4	83668.6	71258.5	60647.2	60175	56657.4	87143.8	103352	140368	71470.7	11195.5	114945	115248	5821.87	50261.2	4506.44	28849.5	5531.87	35665.8	19781	17497.9	27265.9	14670.8	15418.1	14044.5
351	147.043	395.716	6.59527	37155	43831.7	43270.8	57074.9	8884.61	8068.6	8676.61	8062.95	7164.62	7873.11	7585.33	8858.55	8278.15	8693.27	7344.86	7848.72	93421.8	104751	131113	9844.67	138723	95928	6661.31	125476	6064.26	76551.6	4866.68	74373.9	107836	92094.4	120785	114542	101826	112388
352	147.044	325.017	5.41696	16347.5	15283	19289.1	25670.5	10987.1	16957.9	17191	17354	13144.4	16831.5	11860.2	6332.07	12844.2	11161.9	9968.66	10196.1	18454.5	21837.4	28473.8	9469.2	28236.2	36422.8	8738.67	13579.6	7004.02	19326.7	6596.66	19882.5	10451.3	9590.36	19479.5	7556.83	9761.43	11673
353	147.063	253.448	4.22414	8045.68	6755.42	12774.8	11710.3	9508.31	11865	12241.8	13665.6	12714.1	14760.8	11836.9	8624.04	12399	27411.1	11366.1	10256.9	13396.2	21190.9	11146.6	6715.26	15547.3	18252.4	5046.98	6493.95	4315.6	6735.43	4157.59	5991.11	3173.58	4490.75	5210.64	3172.05	1782.37	4784
354	147.076	54.103	0.901717	99328.5	101455	122775	125789	161728	188943	200441	24929.7	193025	178338	117177	123210	127342	116081	135803	143876	79175.3	111232	68072.3	59948.4	90386.8	74850.2	14043.5	221960	18500.1	190386	75485.4	207427	54273	45158	38262.3	36922.9	36610.2	39517.6
355	147.089	54.0025	0.900042	12702.8	14152.9	16694.8	13530.8	21931.9	17197	16837.4	5610.65	14629	11325.6	18330.5	6185	10970.2	19114.9	8928.27	11474.6	7724.79	16088.7	60294.6	5617.11	57602.3	58828.9	10895.7	17486.8	11390.7	10525.3	2988.39	15828.1	30640.7	1847.05	39933.5	2886.95	28858.8	2740.19
356	147.112	49.38	0.823	45289.9	54804.3	51615	48265.5	74185.6	67809.6	87556	110046	83865.8	73166.3	33788.6	40862.7	36451.4	39579.1	35071.2	37589.6	46312.7	51165.9	45316.2	26333.4	62894.5	51200.3	12457.5	25290.1	13047.5	24340.5	6801.66	33846.6	27751.7	40320.8	3181.5	29088.9	40164.7	28817.5
357	147.121	261.377	4.35629	5469.23	3986.79	7378.21	6634.77	3762.2	9366.76	4193.75	3203.68	3952.7	10024.9	4688.37	3951.08	6517.19	9646.33	3214.26	7064.39	15335.6	7071.67	8060.22	5243.46	1134.3	22623.8	4111.97	7935.75	3639.15	6930.64	3188.26	2303.5	3708	3878.25	3363.69	4311.08	3981.34	4319.65
358	148.047	137.929	2.29882	12760	5907.18	9224.14	9479.65	3244.89	8668.83	4311.86	10451.7	9029.86	8991.81	7401.84	7518.64	5086.77	6317.49	7696.34	3921.4	5604.1	14130.8	14384.5	4903.16	9126.78	9633.46	4202.64	4996.85	3383.97	5380.54	3235.18	4241.35	3671.36	3576.56	4004.82	3629.09	3517.99	3660.14
359	148.047	395.554	6.59257	4991.99	7601.88	6030.89	3931.26	3987.05	3879.96	3728.68	3294.83	5882.45	4083.2	3972.91	3871.01	5323.29	4183.2	4148.32	4479.15	8457.43	10631.3	10259	4626.71	13425.3	7786.67	4180.68	14375.6	4135.67	9327.85	2845.77	5753.67	11763.3	9993.95	15873.5	10669.2	10629.9	9629.01
360	148.06	55.827	0.93045	17061.2	16983.6	16547.8	19824	18275.5	18638.1	24568.2	24253.6	23847.6	24617.1	18007	16116.1	18768.8	19635.3	14924.2	19462.5	16725.1	14144.8	23560.9	14340.2	17049.5	21619.1	3602.26	24286.7	2947.19	21419.5	6463.51	21218.4	5482.44	7600.93	7602.48	7844.82	10331.1	14893.7
361	148.08	54.704	0.911733	9109.03	3789.64	9661.01	8813.9	10681.3	13174.4	12360.1	11171.2	16149.7	12663.8	10872.9	7334.36	8593.21	8457.71	6287.09	15367.5	14405	4328.37	4936.85	4165.09	15505.4	6032.46	3452.68	12724.6	2946.38	13691.7	4251.46	15748.9	3358.57	3262.96	6976.26	8489.64	3849.89	3408.68
362	148.075	221.772	3.69619	7590.48	14660.8	8217.68	10414.8	8569.29	6565.25	5126.16	11182	7701.91	6383.39	17245.4	17408.6	10880.9	22276.4	30200.4	29337.1	27847.7	23558.8	25071.9	8557.58	16533.7	23656.4	5282.75	4955.24	4333.97	4612.71	4528	7504.3	6695.88	6501.46	6676.44	3046.89	1556.55	7160.57
363	149.023	748.123	12.4687	193424	225980	191952	135089	399483	512833	218939	154339	118512	173084	128972	195092	75763.4	167067	76817.4	79710.1	248247	187068	217121	82168.6	80938.2	212407	85268.4	90847.7	86927.3	251276	168553	187370	185153	264839	71741.6	98796.8	201760	371648
364	149.06	223.02	3.717	41375	56579.3	32585.7	45776.3	39506.7	38824.2	61624.9	48726.9	51008.6	47742.5	46201.7	43477.1	43273	43450.5	40186.6	38127	53026.6	56836.7	43325.6	3623.9	57238.9	50468.2	5062.44	29355.5	5369.58	35945.4	4725.98	18930.1	16577.1	16023	17785.9	23726.2	19460.8	14417.6
365	149.072	222.406	3.70677	3351.05	4416.83	6736.99	6901.34	3667.6	6514.47	7449.13	3380.57	5263.12	2894.08	5463.31	4027.06	25786	1101.81	28147.2	4466.87	34406.2	4237.43	5041.48	6856.31	5242.09	33840	3272.61	3451.98	4115.89	17327.5	3574.38	2198.04	11020.4	12029.9	11462.4	2618.05	11981.1	10927.1
366	149.107	89.771	1.49618	3686.12	9086.68	8524.07	7921.43	5487.09	5263.75	6032.15	5267.18	7613.42	4156.27	5962.7	5930.81	4061.62	4787.81	6428.63	5133.01	14709.5	30113.7	12059.9	1817.52	24018.8	13622.6	4681.17	5151.29	4542.46	4884.63	4391.06	4149.27	4053.75	4228.16	5046.41	4337.52	4142.78	459.36
367	149.107	223.154	3.71923	3392.73	4485.43	6333.42	7156.73	1525.55	1664.73	28672.5	30165	4503.05	4622.97	4565.05	4763.95	5903.18	6943.78	2299.49	4255.29	13712.7	8015	11569.8	6985.58	5748.17	6519.86	3559.76	19562	3752.58	17967.7	3739.1	13712.6	11923.2	12181.9	10882.8	11632.2	12354.7	11427.4
368	149.133	531.39	8.8565	10419.8	13663.5	10381.2	13157.3	11139.4	10084.3	12656.3	11143.1	12615.1	11411.5	7623.64	11001.5	7365.82	9064.01	8288.05	9015.88	15001.6	11492.1	21076.8	8294.03	22061.1	12419.1	6478.84	21377	5625.46	18372.2	6541.22	10880.5	2698.3	6521.49	3129.89	6879.63	4162.6	7043.58
369	149.952	874.043	14.5674	15576.2	13256.1	14142	20900.5	19540.9	12842.7	20095.2	16892.3	20940.7	15497.6	17143.6	13528.1	14990.5	18446	13056.4	11148.9	15868.4	17589.9	12794	16632.9	20922.8	27047.9	14576.3	12909.5	22872.7	21612.9	17539.2	17977.2	20215.7	19789.5	18681.1	21122.2	21060.7	23327.2
370	149.952	46.146	0.7691	5198.56	3127.76	3532.05	2976.81	8883.03	6992.57	7388.52	10307.5	7389.11	9094.84	3514.63	2583.06	2354.74	2671.87	1401.02	2669.02	2459.92	2842.72	3640.5	2313.34	1667.19	2639.63	2516.15	4070.86	691.12	2944.52	3501.36	5638.95	4759.68	5178.9	5998.44	4183.54	5266.56	4556.55
371	150.058	92.2595	1.53766	165197	153578	214703	167635	214245	232413	247355	352620	317426	355181	144093	126129	154281	195180	152021	222532	205856	297060	264176	11242.4	334440	159172	5502.92	161956	5081.2	116333	5793.51	129716	60112.3	81073.4	72935.3	64370.4	56598.3	56242.7
372	150.071	92.3635	1.53939	10594.7	12653.5	14327.9	7775.97	12694	26213	26367.5	23498.3	20779.6	15038.2	15498	9563.35	11389.7	19026.1	11358.3	11776.1	17077.3	18559.8	14415.4	12193.3	23507.4	16293.1	4165.68	11657.3	3785.66	9558.03	6748.73	8542.12	4783.1	3393.91	5694.37	5399.12	4698.86	7671.73
373	150.092	205.246	3.42077	14561.8	9138.64	11689.8	9319.25	2635.5	5881.55	4769.33	3649.8	5542.81	3465.9	20311.1	12317.5	13958.1	12711.3	13247.5	13407.3	28187.6	23097.2	34984.2	4896.06	29749.8	23465.4	3242.67	4401.23	3254.07	4546.9	3191.63	3703.46	3717.7	4469.06	4803.26	5231.18	4406.63	4548.98
374	151.035	46.491	0.77485	23587.9	20573.9	20803.5	22068.7	21971.8	17280.7	15713.4	10567.7	14169.8	20679.2	21686.5	20522.5	18646.8	30072.8	23082.9	25110.5	18527.8	16086.2	23702.8	4229.03	15135.7	16868.7	1343.43	16659.6	461.312	15491.1	3231.84	12999.5	11985	10655.6	20996.9	12532.3	13074.6	12257.8
375	151.041	236.665	3.94442	9886.34	6366.17	10070.3	8625.44	4238.64	5626.19	4418.14	2947.49	5206.54	3323.95	4787.68	5382.28	4473.82	4643.79	4905.56	4440.46	4703.33	8974.58	7774.59	3273.3	8436.57	6922.72	2841.06	11904.7	2765.11	14663.4	2377.63	12231.7	10275.7	9921.91	18065.2	9037.99	9934.36	8579.86
376	151.039	198.247	3.30412	4966.25	10448.2	9089.66	11085.9	8948.57	16333.6	17381.3	12474.9	20028.2	8259.2	11869	12504	11817.6	8485.87	15255.5	11045.3	9753.86	8161.18	5941.98	7105.67	10029.8	8648.55	5074.05	11614	5664.13	10791.6	4837.83	13687.9	18071.2	34563.1	9963.07	20287.1	14155.3	17355.4
377	151.061	92.0975	1.53496	7802.31	10707.9	13698.7	11623.3	9762.61	15207.2	21931	18300.4	24019.1	16804.5	16322.5	7758.25	15096.6	13104.2	8395.4	11657.8	16068.6	19683.3	16442	5802.5	18829.5	14808.2	4845.85	12414.8	5226.89	10344.3	4584.55	7799.76	5738.93	4252.37	4202.64	3280.84	4680.35	4275.38
378	151.949	874.465	14.5744	10383	11221.2	10197.5	1046.75	11778.8	6549.73	8948.45	10465.3	11761.8	12403.4	11514.8	9379.03	9069.34	15770.4	7884.09	10529.7	10305.6	6009.48	5861.71	8106.21	10970.8	3753.92	9273.06	11564.5	11584.7	12622	18705.8	10530.1	12336	9339.23	12149.3	11922.4	9899.85	13547.7
379	152.036	45.948	0.7658	5175.25	5335.81	2590.26	2789.19	3431.9	3003.82	3219.32	2417.7	2235.16	545.715	3228.7	1789.54	3334.94	615.341	5505.48	4965.12	2293.61	4018.5	3861.07	1038.63	3698.65	1601.61	1044.43	2159.65	586.686	1386.14	619.791	2845.33	2188.05	1915.86	3380.79	1999.25	1705.87	3570.07
380	152.047	164.51	2.74183	7314.3	14154.8	17395.7	14608.5	3933.14	4567.62	4768.82	4237.38	5199.45	3201.49	10302.5	7459.8	8540.72	11930.2	6548.83	10683.7	35362	57281.8	55918	3918.33	43527.3	37174.2	1353.28	12056.2	1949.83	4041.43	1856.3	6809.73	2061.99	2370.85	2849.72	2345.85	3368.45	2533.12
381	152.056	203.535	3.39225	182918	191546	178649	184773	46503.7	58039.9	45054	57086.3	50002.4	62862.8	131232	106127	148464	142233	103371	114089	400220	462895	496838	67827.4	592424	452550	2927.8	93022.4	3012.46	91360.5	5425.89	64498.5	77068	76099.9	88309.6	72678.5	93567.4	77560
382	152.07	96.198	1.6033	24258.1	31041.3	31327.8	32824.4	8951.12	9269.05	22021.1	31369.7	17215.5	33111.3	17085.2	18110.5	17170.7	21777	13965.7	13473.1	86556.1	71277.9	51853.9	10070.6	107104	81998	3821.06	27298.3	3283.23	12740.1	4345.91	16222.8	27646.9	10613	10065.2	9044.89	8150.9	8390.1
383	152.068	203.883	3.39806	19183.1	31946.3	24549.1	29199.6	6159.63	35884.1	29511.6	10967.9	6137.21	10656	10779.8	15251.4	16880.6	824.064	13276.8	10647.5	48300.8	40951.5	30450	4363.46	45811.3	38020.4	3078.49	12603.5	3012.46	12300.2	3463.83	5423.01	7353	8411.33	14390.9	13576.5	6048.19	45288.7
384	153.033	46.2095	0.770158	4417.61	2922.66	3092.34	2810.21	2618.08	3899.41	3281.76	2303.79	1802.07	2998.52	4445.74	2892.42	3350.74	5534.79	3830.8	5019.71	2613.1	1669.58	2231.47	884.657	1701.25	2239.07	898.008	2293.83	945.914	2060.89	613.138	1817.38	976.121	2292.95	3142.84	2671.55	2793.28	1297.07
385	153.04	211.448	3.52413	4138.09	2588.09	2090.23	3792.59	5329.41	5722.86	6946.92	8897.76	5739.75	6019.91	6947.92	4521.73	2884.06	4942.03	3350.7	3046.35	2030.4	1653.57	2778.35	964.308	1105.85	2755.14	1058.31	3650.57	1208.72	3218.21	1310.09	3328.7	2216.87	2070.44	2871.14	2423.87	2625.25	2888.54
386	153.059	203.364	3.3894	15256.6	13612.7	19684.8	8077.19	6554.26	5456.11	9754.88	8213.7	7943.62	2266.08	10364	8006.56	8209.41	8630.33	9600.18	10815.9	36001.2	30751.5	31192.7	4920.6	48277.4	35631.8	8669.98	12123.6	5801.37	7471.87	6841.23	9323.94	8100.82	4039.14	13018.3	8749.09	10482.1	14703.7
387	153.948	874.34	14.5723	8809.16	4693.46	8490.36	7116.45	5874.08	5437.81	5442.89	8075.24	8519.24	6315.44	7928.22	7924.61	4290.23	8664.34	7462.14	9719.88	7133.62	6330.33	3676.33	8914.85	7521.56	8199.3	11412.7	9612.84	6007.88	5022.82	7566.1	8064.54	9891.17	7935.91	8577.61	4503.84	8143.55	11547.4
388	154.087	60.564	1.0094	10603.5	6507.69	9917.23	14527.4	6115.44	11259.2	7536.85	5482.26	8683.28	9055.38	9588.97	4735.38	5493.82	8344.08	7810.78	3307.62	25127.5	33674.3	22607.5	5505.84	31859.6	17441.6	2838.31	5820.25	2533.1	4899.7	3376.16	4584.41	7946.07	3966.83	4207.35	531.52	6322.73	6143.04
389	154.133	52.8265	0.880442	3799.44	2934.77	8110.78	6412.81	6611.2	7795.93	3368.28	4693.31	5961.61	8253.7	5710.36	6204.08	5384.11	1845.65	4523.3	6339.16	4522.76	4805.36	4605.74	2964.78	5700.4	6171.69	1945.76	16866.9	1716.52	8474.21	1962.77	9873.63	5672.6	10064.4	8678.13	5678.03	9713.87	11137.2
390	154.966	46.1565	0.769275	4663.1	6359.13	3187.61	5424.86	2914.85	2897.92	2910.1	2502.83	2225.03	2693.77	3385.57	8977.78	5523.43	4398.2	5202.59	7793.54	2794.35	3188.63	3437.72	2157.02	3336.65	3992.31	1648.82	5227.09	1424.89	2512.09	1985.52	1675.35	3926.76	2992.45	2240.91	3696.65	1793.29	5497.25
391	154.966	878.486	14.6414	2881.85	8409.51	19297.5	16927.6	11436.1	21374	16706.6	11912.8	19677.2	13541.4	8700.14	11917.8	20792.6	16175.6	4421.86	17547.9	25582.1	9537.73	21095.7	20714.5	21892.3	15421.6	19769.4	13933.9	15105.5	19788.2	11950.3	18330.5	29685.5	22342.2	31408.2	22019.7	7633.31	20842.2
392	155.07	234.107	3.90179	10607.4	10900.2	10623.5	11955.1	15457.3	11743.9	10659.6	15698.6	14737.1	18880	9823.86	13443.7	16839.6	14965.3	10101.7	9876.69	5017.68	10320.4	9131.7	6055.32	8333.54	6648.78	4934.55	14023	4169.71	9961.8	4760.19	11367.8	15516.8	10126.4	15043.2	10720.1	15467.5	10111.6
393	155.106	466.281	7.77135	8184.54	11589.4	10298.2	15788.9	15162.8	19889.2	23743.9	22521.7	18493	16110.2	18125.9	13071.3	20593.7	20751.6	15812.3	15841.4	7649.07	8598.14	8271.85	1490.11	9543.59	8865.9	5443.32	6981.41	5411.05	5364.88	5824.45	3554.13	13245.1	3259.9	4428.31	8226.94	7675.3	8803.93
394	155.105	499.783	8.32972	10028.9	12059.7	2251.06	10713.1	14367	18702.1	12284.8	9700.92	19427.3	14430.1	10495.1	10861.8	11400.6	7873.66	12084.1	8001.57	9765.57	8463.34	8783.78	7750.1	8323.93	10439.9	7427.53	14758.3	6514.11	9535.35	6220.57	10911.1	8535.48	6219.35	6342.15	7962.19	6411.09	7514.78
395	155.973	880.442	14.674	13332.3	30203.7	13550.6	22292.2	26601.5	25957.1	6956.63	8186.74	30179.4	21426	15799.3	32947.5	34158.3	46692.2	34680.5	5433.95	10649.2	10828.7	35101.1	11491.7	26481.5	23458	27425.3	19277.2	27374.3	25774.5	23771.3	27200.1	21303.6	22239.6	18288.5	14480.9	29888.9	19777
396	156.013	45.883	0.764717	2032.95	2028.61	1224.76	3053.31	1809.76	1372.78	2460.64	3240.64	1396.28	1294.24	2242.83	3577.44	2530.25	617.392	4051.52	2587.13	3548.73	1797.27	918.049	1685.53	2280.72	1892.53	1474.06	1966.12	943.723	1167.37	905.751	1679.92	2096.7	1514.59	1797.75	1214.82	2447.47	1576.58
397	156.066	292.156	4.86926	9996.02	6041.96	13197.6	9168.45	6059.64	5703.45	8828.38	13830.1	6394.88	12063.5	6906.01	6198.64	6632.74	7654.49	7050.27	6824.45	6875.64	11503.4	16570.4	3189.65	8024.31	7903.04	2803.16	9024.29	2256.91	5090.44	2392.26	6271.95	15085.2	22709.8	25127.6	10970.2	16804	14444.6
398	156.064	57.654	0.9609	7637.77	10719.7	11644.9	16967.1	74812	5517.48	8179.67	9049.77	10893.5	8546.66	8734.47	26024.3	9825.67	27950.9	6388.32	10015.2	16077.5	31322.9	25329	9176.12	3701.21	25932.8	6084.93	28268.6	4663.86	7064.13	11304.9	9897.74	8366.6	8245.82	36342.5	4928.59	9852.61	12088
399	156.065	202.077	3.36794	12569.8	9727.63	15701.2	15466.4	9717.64	18034.1	15232	18103.5	18388.9	21642.7	11803.9	18140.9	12158.9	18333.6	12279.5	12801.3	12285.1	39423.8	15088.9	5698.23	16024.1	12971	4108.53	22899.7	3699.99	13979	3952.53	6208.14	4386.56	5464.65	15359.2	7975.94	13531.3	6705.68
400	156.077	51.5975	0.859958	54065.9	6414.81	59860.6	46708	108774	116186	102706	129351	112224	106202	62463	29558.9	29305.1	42820.1	35607.8	33696	38589.4	59988.8	47250.1	23639.5	6559.31	36023.1	4424.62	38272.2	5037.48	40368.7	15698.6	38145.7	43505.3	43885.9	50978.4	40939.9	45130.3	36380.4
401	156.09	51.892	0.864867	4736.09	4221.46	3966.27	31614.3	67331.4	5910.92	10600.1	4993.43	6271.06	65529.8	27133.2	3113.96	1555.56	2489.52	5088.39	24443.8	3735.71	34479.5	24856.4	18177.9	10288.8	27837.3	4691.19	4753.01	796.153	1738	998.563	625.081	24631.8	6408.69	1514.94	3757.35	2273.99	27907.6
402	156.888	872.288	14.5381	3699.05	6940.01	3970.68	5932.83	3705.24	3984.86	5804.38	3763.95	4569.86	4948.51	5460.48	4293.57	4403.25	4847.84	4382.76	2264.61	4506.1	3225.76	6271.66	4730.09	5094.71	5726.93	2532.29	3731.29	5753.17	3966.11	2356.31	4046.95	3400.98	2786.21	4511.86	3448.23	5388.5	5488.88
403	157.013	97.9255	1.63209	19796	21664.2	38073.3	18331.7	16946.8	25354.3	26848.1	24403	30765.7	14560.1	31246.7	29666.5	20275.9	28940.5	23911.1	24951.8	18931.8	15904.6	10722.5	6035.98	18603.1	17447.7	4017.61	32596.5	3695.35	34613.9	3441.17	27471.3	25781.6	21487.8	9568.65	20528.3	21898	13309.4
404	157.034	46.533	0.77555	7764.31	13773.1	11915.9	9635.25	4804.29	8124.52	9656.31	9114.5	4490.36	4970.51	15750.4	14145.8	16820.3	10734.4	15420.6	11463	13943.4	13002.8	5257.08	4241.81	10964.9	8894.91	1639.94	9222.18	1177.03	5999.15	1804.45	5947.75	6944.76	8362.61	7903.02	9778.22	4459.25	5673.13
405	157.072	49.2615	0.821025	3888.67	9252.58	3415.14	3638.64	4554.41	9989.22	11712.2	8196.36	4744.95	8360.76	4899.04	6768.03	5570.07	3351.78	5348.29	10631.3	4859.64	5323.93	5016.31	6396.79	3583.85	4466.26	2681.88	2695.65	2264.33	2489.74	3432.02	3900.22	4841.82	3951.76	2894.75	6511.83	3377.96	5565.69
406	157.075	254.41	4.24016	3934.26	3404.46	4491.04	6821.63	3085.55	6242.97	2479.53	4353.54	4261.69	8140.21	4035.29	5923.65	2600.01	4851.29	2367.11	5624.58	2588.34	8577.11	6465.73	3202.38	6303.57	4208.63	4603.06	5009.13	2818.72	3031.28	3563.07	4257.54	3175.3	2964.6	935.68	3449.1	2969.68	1878.55
407	157.107	52.579	0.876317	8163.69	6518.96	16475.9	13511.6	19849.2	17599	12193.7	14431.1	14678.2	13215.8	15144.6	9681.33	10284.9	10654.2	14020	14849	9192.61	11179	9470.57	6044.86	8629.47	12715.8	2378.72	9991.65	1962.37	5938.15	3086.81	5656.69	4515.52	5153.83	3461.94	3902.73	7057.8	5257.41
408	158.044	280.889	4.68148	3766.19	5448.08	5063.08	7576.58	2636.76	4245.59	2043.12	5652.81	5417.51	3473.56	2591.82	6805.35	3967.63	6123.28	5860.16	3986.83	3358.42	6580.39	2320.42	2775.17	3299.13	3520.64	2742.12	10709.4	2643.68	7796.25	2196.47	4659.82	5042.62	5168.68	5371.56	3998.66	6070.12	4212.86
409	158.045	317.745	5.29574	3390.11	4341.38	4586.5	6593.45	1687.18	2634.36	4321.8	3154.8	3445.32	4056.71	5932.06	2606.58	5652.93	3568.53	4587.19	4334.75	2809.49	1612.06	3701.54	3089.2	3905.27	2608.58	1807.24	7719.69	2415.27	3289.85	2622.48	4343.55	3617.62	1202.55	7166.24	3923.25	3058.69	3436.29
410	158.08	58.002	0.9667	77548.6	114718	117415	94942	12200.6	24210	47781.6	56844.4	47992.4	44381.3	133926	103860	101415	120509	95545.5	126520	205367	196854	171989	64676.4	178591	153136	7086.64	56677.3	8420.62	48106.3	12113.6	70215.7	64490.2	72171.1	77772.7	62112.4	56402.9	65294.7
411	158.08	253.638	4.2273	6692.86	4700.56	8441.24	14702.3	8337.77	10168	6168.28	9296.95	11962.6	10467.8	12534	12648.7	15564.5	10864.4	11191.6	11772.2	15641.7	14986.6	8198.49	10650.9	15119.8	11970.2	13873.7	8993.34	11959.3	5633.35	12297.4	1845.45	5668.38	13328.7	5817.83	10742.4	5393.94	3908.55
412	158.093	52.547	0.875783	44304.4	40792.9	46770.2	62460	58382.7	109730	77416.1	65734.6	6482.71	81692.2	68542.7	80649.4	50170.5	54456.8	9709.45	44958.9	63450.4	95472.7	61710.7	40181.7	62291.1	74652.7	3736.51	47714.4	2333.19	28265.4	9442.19	37481.6	37718.5	12331.8	25373	15784.1	39780.2	36359.6
413	158.109	52.4255	0.873758	4204.75	4595.19	1951.96	58738	45984.1	6446.61	9473.24	6357.98	2024.64	11307	6643.24	60215.5	56767.5	4407.92	58213.2	4253.8	3932.19	6326.83	23722.6	27188.1	88173.2	2742.24	4338.57	5386.4	4136.82	2327.61	7600.19	1532.02	42824	39515.3	15555.9	2518.33	30167.6	40982.6
414	158.15	763.925	12.7321	301243	74760.1	86922.7	184605	193253	371687	104512	55356.6	131185	78590.1	147625	141201	154049	176658	159774	194090	213082	294151	164978	113655	305273	277518	166305	155180	194134	640507	177599	190221	166830	186679	176333	662427	641476	389051
415	158.151	580.769	9.67949	94317.8	188783	102703	391278	98807.6	173232	94309.5	85484.6	99299.5	99682.3	91883.4	95024.2	93602.3	173733	94959.7	97287.6	147950	295490	100028	88209.9	221646	164746	91094.5	68758.2	76585.5	164805	229237	118190	82008.6	390302	89778.7	174619	113116	20183.5
416	158.948	880.753	14.6792	7750.48	5706.36	8901.74	9000.27	8435.03	8983.7	8682.3	9000.03	11061.9	10066.9	9891.28	8254.38	9875.25	8940.5	4103.79	5152.24	9471.56	7774.31	13465	6841.96	3750.66	8112.6	5620.16	9064.21	7995.48	8635.51	9392.21	14979.5	6982.81	4699.99	3779.32	8231.14	3279.28	4886.37
417	158.96	896.481	14.9413	66638.4	121168	154725	264292	158366	200120	185692	140538	100872	122503	214124	217615	69612.9	192578	101704	91098.2	149127	248359	189444	246749	249916	135741	174301	193009	219092	196500	272717	100743	209204	158071	214802	201059	257888	238273
418	159.032	46.519	0.775317	2106.17	4038.86	3879.5	4925.81	4577.08	3430.01	3399.65	4162.75	5408.59	3320.61	4125.37	4169.38	4586.17	2475.42	4224.65	8072.08	4940.37	5426.43	4743.11	1937.29	5289.85	4694.84	5527.52	2801.4	5470.48	3802.91	5007.55	3449.93	2496.39	2122.6	2468.07	1357.51	2810.5	4723.18
419	159.05	45.912	0.7652	2588.8	4517.27	7748.32	10450.4	3589.29	7200.89	3936.5	6053.37	5636.76	1761.13	4307.81	4397.52	3259.23	1153.34	3285.83	5714.73	3333.84	4525.04	2236.79	2858.46	5497.15	5077.29	6285.73	3992.46	6498.89	2835.86	1435.24	5687.92	4071.6	4576.5	4547.37	5226.01	3638.19	4563.69
420	159.079	56.639	0.943983	13814.6	13475.8	16134.2	15031.4	36524.3	23880.9	31141	38898.2	31593.9	31304.8	14472.6	14887.2	9872.72	10911.5	11580.7	14568.8	30817.5	20036.1	20499.9	10859.7	15218	19219.6	18852.5	12097	18712.9	5271.57	14075.1	5965.04	8963.5	13617.1	7283.22	6842.18	12057.8	9660.33
421	159.091	253.454	4.22424	108262	90647	123587	129537	112265	118928	123100	162102	187375	179242	76688.6	107745	65336	103458	76925.8	70704.5	118755	143687	154788	13496.9	139792	161883	19677.4	66010.7	17121.4	78490.6	1538.88	38787.5	14477.6	18526.3	18858.5	18407.4	24758.5	15657.3
422	159.105	253.448	4.22413	6309.6	8515.38	13024.4	11017.6	4643.9	10821.3	10827.3	8988.79	8683.85	17016.5	10667.6	8532.35	7318.88	7287.08	6726.59	5645.2	18308.1	13206.9	11056.7	14238	20849.7	9069.61	13016.2	5063.54	11671.7	3386.72	10090.4	3546.64	16295.4	14308.5	1679.58	15203.8	2311.95	940.428
423	159.119	560.605	9.34342	13742.8	11514	10258.8	25245.5	22763.1	12605.9	12802.6	32316.2	13367.6	14061.9	21375.9	5175.92	14060	31540.9	11363.5	11427.7	19872.7	12751.5	12392.7	13182.9	3671.64	11959.9	13154.6	7282.31	11627.9	24456.2	11863.1	15476.5	17672.2	24198.8	11906.9	11772.9	21125.3	15460
424	159.968	876.144	14.6024	15632.2	18657.2	21174.1	19177	17427.4	12742.7	28940.6	23359.8	24256.6	14559.3	20427.3	19320.3	13559.6	22645	9342.98	12726.6	17603.9	15989	14560.4	14175.2	27611.4	20248.1	13027.1	20306	27157.2	16692.4	25133.1	15810.1	26658.7	26192.1	22282.2	24441.5	17011.9	18224.4
425	160.075	253.202	4.22004	6774.45	18201.4	12945	9965.03	11615.6	8308.39	11406	15616.3	15176.8	9645.25	6333.67	7088.49	6789.81	13096.5	10097.4	5733.09	12922.2	13693.8	18770.5	4961.77	12284.9	13578.1	3785.63	4389.52	3966.86	7745.35	3670.84	5935.58	4879.03	4145.93	1296.22	4303.03	4518.06	2259.91
426	160.075	328.349	5.47248	10098.8	9734.33	9512.7	10597.8	8336.21	5448.89	7492.36	6911.32	6667.76	8126.11	6492.33	8376.22	3787.54	6953.82	7541.65	6794.18	16723.3	27381.4	22760	2794.85	24308.6	19359.6	2525.94	4370.35	2150.45	2930.4	2646.56	3451.67	2857.11	3277.4	2824.95	3198.2	2477.26	2338.55
427	160.094	253.449	4.22415	9528.92	12205.5	13617.5	15640.4	14853.4	19310.7	16967.2	18547	21322.7	17101	6384.5	13758.2	5966.49	9466.34	10572.4	10630.7	19197.7	15257.1	13346.6	2229.87	22738.9	15682.7	2753.33	4099.17	3013.71	8112.28	2940.75	5246.64	1765.61	871.525	3380.76	3427.29	1591.21	3346.19
428	160.096	58.732	0.978867	12016.7	22277.4	21098.7	14959.6	22370.9	25538.8	27278	19311.6	27495.6	24158.6	19688.3	24057.7	17373.3	16315.2	13650.2	23780.7	19880.6	21896.1	3361.71	7985.09	22848.9	19441.4	2692.16	11337.9	2869.89	13880.4	865.874	8431.03	9549.75	11427.2	9314.32	9318.72	9225.66	7727.08
429	160.107	134.998	2.24997	9145.37	16058.3	7904.57	12720.5	13877.9	18183.1	23654.7	15420.3	27207.9	20038.2	8511.7	7231.69	10681.9	12041.2	13677.4	14120.1	12897	13686.5	10364.3	6884.18	18145.2	6560.28	6848.23	8446.45	5910.58	6303.66	5412.47	5954.43	5431.57	5374.14	6657.82	5179.37	5582.6	4099.02
430	161.011	45.6365	0.760608	1859.61	2723.93	2213.64	2021.88	2800.42	3155.22	2593.62	3922.55	4521.4	3575.02	3869.82	1502.06	1553.67	1245.04	3140.63	1238.66	3037.12	3421.68	2329.51	1714.48	3520.81	2223.92	884.083	1308.58	946.323	2616.17	1217.94	2297.83	1737.39	2000.36	2228.7	1870.93	2277.28	2477.97
431	161.092	58.8145	0.980242	56000	63576.1	50496.3	70027.3	52860.1	72143.9	64860	85083.5	87265.4	61424.4	39437.5	62529.5	50649.4	48130.9	55782.2	52028.6	84044.3	80017.4	73232.6	31673.6	77459.5	60676.2	5283.91	66843.3	5246.12	50024.2	14725.6	72053	18400.1	13861.2	10476.3	21979	17548.7	13706.5
432	161.096	735.625	12.2604	11770.9	25693.8	13926.8	23466.4	18398.8	8814.09	19793.9	27054.3	17902.4	19241.5	11792.5	10385.7	7833.79	13081.1	7801.73	21769.4	13367	13035.7	16628.5	11601.2	12924.7	11168.8	11187.9	20629	9619.68	17580.8	9714.7	6908.29	15380.4	13276.6	10554.1	18763.6	14721.8	10534.5
433	161.106	283.637	4.72728	6989.51	4299.13	7659.25	11556.6	6323.86	4751.57	5346.95	5903.35	9182.05	4955.97	8327.35	4404.96	3380	5071.48	4633.29	3805.69	12038.7	9717.24	16854.3	6740.77	12816.3	22114.8	5525.59	4036.54	6357.37	2189.63	5351.33	5995.76	8675.19	5280.62	10423.8	8888.8	6917.16	7330.3
434	161.104	58.884	0.9814	32854.9	7668.25	7669.88	7782.25	10283.7	5081.28	31824	7308.21	5794.73	9678.09	28509.1	1810.61	1956.75	29429.6	6165.21	23264.4	7194.81	8061.99	7235.28	18004.6	9719.34	9935.53	4527.11	8253.44	4651.95	3505.31	6952.27	36081.2	1445.33	11933.3	10389.3	2106.09	10982.7	10892.8
435	161.128	52.026	0.8671	5287.01	7714.05	10395.2	9505.03	25970.5	4840.39	5328.83	3167.54	5619.25	5582.12	11395.2	10700.2	4971.18	13074.8	9179.09	16304.8	7520.13	8012.78	6456.19	5096.31	10623.9	8970.21	4179.05	3446.33	4293.28	26570.7	4888.34	29804.8	7008.33	6710.19	7074.9	6889.65	10332.8	5413.49
436	161.979	48.269	0.804483	1385.96	5748.1	4825.02	5179.57	3134.8	3331.22	5906.6	6465.76	3750.26	4529.09	1834.69	5782.52	3529.08	8394.13	2435.38	6872.26	3916.74	2113.76	1591.81	501.547	4606.87	2439.18	906.079	4823.28	232.534	2773.15	994.677	2324.31	3571.17	2813.17	5840.61	4777.81	2502.1	4100.65
437	162.054	217.638	3.6273	12314.9	7846.13	13014.9	11649.3	13778.1	15840.7	11669.4	21670.5	24839.5	26662.5	11636.9	13478.2	14153.9	14551.7	16835.3	15138.2	8015.18	9317.54	8964.77	5055.31	9455.74	8366.67	3115.82	6338.09	3531.76	5001.78	4544.49	4707.7	3970.11	4588.95	4015.35	4882.13	3787.27	3475.78
438	162.076	96.4695	1.60782	42786.5	58123.4	69382.3	10346.1	22950.5	44330	57772.8	76080.5	74504.9	65432.6	69606.8	53541.2	37272.5	46685.4	57899.6	40085.6	106239	64713.2	131903	13071	66234.5	105307	3584.66	80083.6	3220.83	32911.8	4840.62	92884.6	51415.4	42048.2	43135	39472.9	31938.9	43650.9
439	162.075	52.065	0.86775	50919.6	54095.6	61643.9	59516.8	30146.7	24878.4	42028.8	45131.8	38102.4	29923.2	58353	64782.5	54076.8	55041	44661.4	51291.3	110166	131691	93805.4	47530.2	134468	191777	1374.05	238292	1609.48	182946	4551.26	181855	48000	15620	45821.7	44960.1	43111.3	6750.96
440	162.094	58.239	0.97065	100543	8914.4	12660.3	10529.7	4971.72	12256.6	8419.85	9221.94	5307.47	8526.46	6406.96	3439.13	3953.21	6182.01	6611.16	2614.66	16043.9	21193.4	11376.5	1617.24	12412.1	39558.5	8945.74	5157.51	10306.5	5616.04	38341.5	9059.34	49901.2	50000	51632.7	47216.1	44611.8	52860.1
441	162.112	55.682	0.928033	119879	219452	212011	204579	203768	263124	295385	331217	207888	255439	185726	178259	151052	94291.6	132310	191758	163433	204110	135661	52022	222225	137383	8224.59	536657	13887.1	352325	49175.3	330830	79025.5	74264.8	89698.8	98352.1	81400.6	106625
442	162.126	55.714	0.928567	14945.7	17756.4	11194.6	17593.5	14419.6	20847.2	14649.8	40532.4	19452.1	34144.6	9481.95	8580.91	8515	8082.8	6530.86	10981.8	9559.88	8929.68	9961.27	29270	19568.9	17971.8	7584.75	25326.6	1411.28	23219.1	4092.25	25474	9414.21	11204	3405.96	7212.62	3677.45	4756.76
443	163.032	4.6495	0.0774917	68344.6	161741	135068	31322.4	140071	61310	142765	28356.2	113455	92147.7	310702	118980	47792	138794	47845.1	149822	175663	132897	145770	139921	34266.3	138098	149332	131836	154577	125673	162193	67499.5	190502	164080	80661.9	165974	50565.8	81950.6
444	163.059	61.013	1.01688	83547.4	105815	110359	103172	157477	228949	207256	206611	183799	172411	119773	107805	143591	88344.6	138862	145414	64813.1	33225.8	30433.9	78263.5	120715	51697	34864.3	150695	28247.3	124509	65167.4	156539	167123	180017	155010	195738	169059	175235
445	163.059	198.228	3.3038	147542	444763	335223	360205	250457	393692	429310	460116	439897	261724	325607	326115	336510	203497	306839	361793	217915	294266	113276	125571	271261	178799	23988	413254	34692	404228	48331.8	320494	461355	440289	437163	471250	454554	492631
446	163.061	122.332	2.03887	55984.4	49024.4	97813.4	69220.4	70359.9	119415	120716	145853	223108	225831	58477.6	135193	148294	78972.4	205988	74793.5	34532.9	38680.6	35728.4	30563	59132.8	74297.8	31366.5	118868	33433.8	97801.1	39789.2	157225	159574	148615	57277.8	166196	123442	175021
447	163.071	196.152	3.2692	17288	142390	28591.4	40333	24600.7	176742	38367.9	174887	49572.7	33099.4	40886.4	19952	18237.8	29595.5	149044	32768.4	37194	106958	14355.9	14691.3	113517	21120.3	33899.8	45082.4	32132.9	122286	35790.8	58859.6	50546.2	63434	31807.3	36769	47351.8	25534.1
448	163.115	55.4585	0.924308	11071.9	15971.6	22176.9	17292.3	13331.1	22030.5	28908	23088.9	24307.2	14351.2	11279	9245.73	9569.63	7864.37	14658.5	11967.9	16591.9	11923.6	10906.8	6146.37	14030.7	11685.5	13043.8	42756.3	14382.3	25882.1	5577.42	29240.3	6492.74	6698.81	5965.04	4302.58	8470	10783.9
449	164.07	148.965	2.48275	39849.9	26873.5	51753.7	38713.1	19046.1	11068.5	28009.7	27497.4	17909.6	30076.2	37091.7	52296.5	45445.1	37473.3	38264.2	55731.8	46260.4	63461.3	74877.3	9586.24	55306.7	45519.7	7812.98	13156.2	9130.51	11582.6	7812.37	20055	10862.8	8388.07	28511.8	16363.4	11492.3	11920.3
450	164.063	198.434	3.30723	8930.17	23054.4	18867.3	18121.3	21484.3	30301.9	18998.4	33008.1	46992.8	19878.3	17265.9	13136.7	19437.6	13853.9	28667.2	22658.6	18407.8	9395.05	18084.7	11067.8	18714.4	16638.4	9523.75	30062.3	8641.8	21376.1	9070.57	26600.3	35019.6	36144.2	17255.9	26687.3	33393.2	31730.8
451	164.071	224.905	3.74842	33762.3	22659.1	26607.7	44694.9	11361.1	13072.4	21826.2	6780.45	10673.8	16795.6	36616.2	24810	34599.8	34687.3	18539.4	23229.2	47369.1	68089.2	132978	9206.98	83247	80637.4	6692.58	12700	6303.33	13608.3	6947.81	10533	8186.76	8665.12	7569.21	7571.93	4065.71	8651.4
452	164.552	136.708	2.27847	3987.12	1444.78	5033.68	5564.21	5952.02	3040.18	2836.4	5171.05	4444.04	2854.25	4901.1	5268.79	3581.47	4274.9	2699.41	838.032	4865.97	4340.46	4011.49	1951.03	4544.36	4447.84	1751.95	4178.41	1617.96	2372.36	823.427	2700.01	2598.09	2203.66	2778.51	2152.75	568.078	1883.13
453	165.054	139.082	2.31803	696121	749436	750039	824798	655845	691903	841335	1.00376e+06	981076	950624	774300	692611	735051	757263	644295	764347	1.17294e+06	1.36225e+06	1.11897e+06	66225.2	930507	1.11821e+06	6218.19	499815	5690.76	267923	9388.06	311917	179778	183835	159576	182260	157477	170953
454	165.054	395.904	6.5984	27077.1	16307.9	20556.6	19628.6	6657.37	6462.3	7534.54	6616.31	6835.02	6674.38	7607.11	7325.37	7893.9	6992.97	5965.94	6783.75	40923.6	35218.3	34964.2	7363.53	51039.2	49529.7	5718.79	37835.6	5244.62	48234.8	4857.8	37465.7	38296.7	30872	44602	42278.1	48701.1	42123.1
455	165.067	139.042	2.31736	41830	69723.7	73523.3	31479.5	54122.6	53918.4	79672.5	70796.1	72694.6	87688.1	71295.3	71494	63949.4	56748.8	72060.5	88555	58912.7	110580	72102.6	3492.58	85660.6	14546.3	6218.19	33955.9	5690.76	48473.4	10097	23474.8	15855.1	22693	18566.7	23476.1	8624.66	16938.1
456	165.09	369.704	6.16174	5767.23	10224.6	14037	25369.1	10812.4	8035.2	9010.64	10699.5	8489.1	10274.9	7930.84	7609.22	7319.58	8869.09	8361.56	8394.19	23640.3	23032.6	30427.1	2914.62	23122	17175.8	3662.59	20213.7	6124.35	13198.4	4715.44	4058.83	26085	19074.4	27489.4	25240.9	27428.2	24486.8
457	165.102	213.957	3.56595	7164.14	17568.4	16947.4	16251.8	8773.57	4171.2	10079.3	13189.1	9951.66	3548.29	13426.9	7879.34	8782.26	12684.9	4901.62	13927.6	6696.76	7843.47	23217.2	6094.2	42193	44758.6	4127.47	4122.54	4427.74	7897.51	4524.13	8736.08	7690.79	933.908	2854.81	8912.3	7419.59	9018.25
458	165.581	222.434	3.70723	14510.3	13233.3	11637.3	15953.7	9076	17695.5	16039.8	14176.9	20930.7	18824.4	13843.4	8957.52	15593.8	13769.5	9542.49	9136.1	16047	16648.6	18210.1	4359.88	20551.9	15646	1050.66	10007.2	919.247	9214.93	868.711	7210.46	3373.56	3736.26	5245.35	6846.77	1804.24	3861.58
459	165.594	222.506	3.70843	4527.91	4455.4	4936.49	6522.76	2633.93	2425.66	3323.54	12400.3	10369.5	1305.43	3750.46	13180.1	3927.09	5031.44	9447.57	3666.14	13668.4	16380	6588.23	3683.15	14547.6	7875.32	886.829	4528.22	287.077	3085.89	864.473	4041.64	973.948	2682.58	2407.28	4397.24	4223.58	1874.9
460	166.057	139.085	2.31808	64853.8	64106.9	75833.9	59825.2	68721.7	74396.9	108986	75405.6	93827.8	102883	61734.1	76625.1	75581.6	72218.2	74542.6	76624.9	126307	139147	112522	7451.88	128397	108110	3773.39	30306.3	4245.1	28969.2	5603.83	26287.8	25267.8	11491.9	20418.7	18148.8	11402.2	21422.2
461	166.052	55.306	0.921767	9885.29	14342.2	14143.7	9937.15	19363.1	17236.3	19498.1	25535	16864.7	15270.3	11005.2	19604.5	17746	10230.2	14624.9	11525.9	8135.05	6247.86	6503.02	2430.79	11683.6	9458.49	1639.98	9974.25	1963.84	10825.2	2264.62	9090.43	4484.3	3088.79	5010.07	2909.37	7417.98	8227.48
462	166.073	221.356	3.68927	10275.2	8337.67	14584.4	7437.12	3696.7	14639.9	1.06746e+06	1.17902e+06	7652.46	4326.45	3997.99	8572.08	12063.4	7037.9	1.02986e+06	6812.32	13701	21379.8	21116	120126	25959.9	29537.1	3833.56	6224.89	4847.89	7496.31	14805.4	5485.86	6811.86	4312.65	4678.74	411616	6992.68	7545.25
463	166.07	137.996	2.29993	14992.1	12264.9	13991.7	14128.8	42740.6	18091.1	14320.8	54939.5	57797.5	14794.9	123979	128258	118738	14308.2	11921.9	8286.05	37995.7	50028.4	240846	29829.3	57049.9	24713.7	4064.19	14740.6	4506.22	15859.4	5886.32	35104.3	9342.33	7402.12	7199.71	6305.17	6802.63	5410.27
464	166.086	223.218	3.7203	2.64627e+06	2.42276e+06	2.61044e+06	3.23137e+06	1.80524e+06	2.45513e+06	2.16478e+06	2.20944e+06	2.24955e+06	2.98721e+06	2.86491e+06	2.70027e+06	2.64139e+06	2.87241e+06	1.99164e+06	2.44013e+06	3.9581e+06	4.26516e+06	2.97614e+06	265636	4.49377e+06	3.9268e+06	8322.19	2.45359e+06	8081.68	1.73407e+06	33236	1.38841e+06	1.00873e+06	934623	994464	5643.28	1.02186e+06	953809
465	166.086	132.023	2.20038	258647	230724	278707	313678	69743.6	72129.6	85840.7	62266.5	84428.1	91945.5	284035	311350	277047	354329	301380	283222	580412	743764	645102	45516.5	767589	606028	3044.16	85628.7	3327.75	53017.9	5083.83	53217.1	68513.1	57855.6	71585.6	56296.1	49856.5	73731.2
466	166.086	297.412	4.95687	36097	24640.5	54638.8	24177.5	15719.8	25329.1	24325.2	66130.7	22928.8	16884.3	42287.5	19259.6	42090.3	37223.5	29511.7	38804.5	59165.1	71895.2	56452.9	10171.2	79642.4	80827.7	5196.91	13975.9	4658.8	11450.6	5482.79	10184.6	8193.92	9459.66	8422.49	8189.63	8742.37	8634.56
467	166.085	256.954	4.28257	7224.22	59431.7	137990	78678.8	26230.8	40332.8	118101	40210.4	80519.7	50541.9	170036	80096	146380	186145	137755	174041	144022	208896	143634	23679.8	339049	141208	5927.68	43245.1	5569.24	30787.1	4553.73	29813.2	44079.2	14832.8	36535.4	20674	35421.2	21319.3
468	166.099	223.012	3.71686	113410	232162	172977	328987	107261	185865	172601	261551	90888.2	199106	181623	175900	127791	180678	233173	99540.2	219196	188934	499025	22500.6	217778	253144	5363.34	67956.4	6881.97	111502	1180.81	76496.8	82011.9	36744	46465.2	75440.5	50680.1	80879.1
469	166.099	256.999	4.28332	33833.8	5435.57	11000.1	11042.7	19564.4	4894.83	36933	31030.2	30256.8	23846.6	6193.34	14838.6	13496.6	11406.7	17346.8	12297.1	16320.3	8912.17	11640.3	13332.2	24609.8	8592.83	3966.73	28840.7	3572.91	23107.6	2629.61	20430.7	4964.7	16597.2	16258.8	17625.9	17911	12174.3
470	166.098	131.217	2.18695	18543.4	23701.9	36916.4	34295.2	57078.1	56058.9	62731.2	57973.7	62430.8	87261	18019.5	20973.7	22611	24440.9	30196.4	33619.9	35875.6	43894.9	67880.6	8980.06	109710	45584.4	4383.39	51254.6	4592.41	34368.9	5991.38	35066.4	34638.6	34187	6952.67	35892.8	32094.3	35602.4
471	166.111	222.656	3.71093	831812	8038.57	2786.83	54434.6	7386.25	2872.14	16960.4	11812.2	1.22404e+06	15149.2	1.11826e+06	3817.14	998169	11285.7	11611	6147.82	1.48904e+06	5681.22	42602.8	117350	4162.95	8647.28	2599.4	1324.76	3128.54	5772.01	9128.1	486385	4356.4	379452	4542.85	3428.59	1811.29	5436.58
472	166.959	48.583	0.809717	715.033	12307.5	6168.3	9346.5	5969.55	8070.44	11735.1	5119.95	3076.37	6811.09	12088.1	9022.34	14617.9	4317.81	12052.3	10921.1	6471.55	8087.14	1343.62	1597.95	6614.34	5158.55	751.561	8506.15	700.17	7119	1537.21	3670.92	10676.7	6372.71	10841.6	8401.99	6580.92	6072.41
473	167.021	52.4015	0.873358	3655.05	4724.16	8676.56	10524.6	3331.12	8944.64	4552.63	4340.44	6562.11	8674.42	4679.71	3661.12	5795.52	5898.64	4467.1	5676.25	4367.19	9000.24	5472.02	1679.49	9234.92	1989.53	1490.46	8102.33	1447.44	4577.22	2795.83	5937.99	2848.99	6860.41	3033.73	9211.36	8240.42	7808.93
474	167.037	99.263	1.65438	3750.3	7888.63	8212.4	8095.5	4571.74	4581.95	3717.22	4423.16	4080.38	3489.93	3088.49	4035.02	5123.11	4669.85	4117.45	4073.38	10405.1	13337.5	6676.53	4937.93	13441	12859.8	3473.07	5716.51	2760.28	4938.83	2513.16	8854.39	3993.46	11076.9	8560.79	7285.62	7994.03	6504.63
475	167.059	136.75	2.27917	8261.68	16075.7	8876.23	8692.17	7905.16	10138.6	7183.61	12182.7	11495.4	10900.4	18716.7	6696.9	18536	6841.64	8422.47	8673.37	11454.1	13478.6	9380.12	8423.2	13913.4	12473.4	5227.63	4297.52	5695.14	7042.45	5364.98	6517.11	6974.66	7023.01	3449.81	7242.2	6992.88	6236.44
476	167.07	274.519	4.57532	59990.3	37530.8	46805.8	44273.9	23928.6	44452.9	61989.8	56704.7	60774	40657.9	24800.6	25020.6	17525.8	28375.3	23321.6	14617.1	33178.2	50529.2	41803.4	9449.93	39459.1	32722.2	7538.82	35139.5	7103.82	22274.6	6306.71	19823.7	10622.4	17637.6	17834.3	16832.3	18883.4	16076.4
477	167.07	674.869	11.2478	2190.5	6145	4711.51	7659.27	7825.21	6915.17	6823.66	9110.06	7394.91	2942.7	5657.9	6224.07	3468.8	7278.04	2174.64	6386.68	6994.77	7239.55	7237.38	8559.5	6494.26	6892.7	4217.98	16966.9	5568.13	6712.35	2569.47	6266.23	7308.86	6042.96	4328.94	7138.63	5667.46	6044.54
478	167.089	222.933	3.71555	253066	294826	271362	351461	163740	255642	303139	210649	319023	277738	281084	253675	229633	259933	245230	188529	397366	457800	333332	33086	398472	396330	5461.66	222906	5258.13	158497	5525.14	138479	101274	66212.6	129566	80292.3	104458	100876
479	167.088	256.745	4.27908	5703.28	12960.3	18261.5	9699.68	21596.8	34205.2	4682.04	31594.1	34775.7	10198.6	9585.3	14491.1	16221.4	16733.3	14498.7	21568.6	13575.2	21798.7	15884.4	5428.08	23922.8	12018.4	4730.55	12463.6	3767.69	8257.96	3957.79	7196.78	5707.69	7174.45	9011.92	3964	6774.73	8320
480	167.088	131.489	2.19148	23677.2	25713.3	31495	32538.7	7207.31	11267.2	11069.9	12037.3	12214.2	12569.9	31792.3	40809.6	34014.4	34158.7	35181.1	42265.4	61851	79184.5	78006.9	8821.71	107726	60305.3	5261.54	8537.51	5897.16	7721.39	6016.48	7081.23	5025.85	7567.85	10208.7	8223.8	7559.65	7017.81
481	167.102	223.004	3.71672	12109.5	22955.8	23866.8	28628.4	16159.3	23399.9	21296	12973.4	26760.1	29993.1	28423.4	16415.5	16327.8	26254.5	17114.7	24208.9	44079.6	25823.7	28624.1	19528.6	39428.1	27315.3	5122.55	18508.6	4735.52	13602.4	5374.45	19523.4	8147.99	8497.96	10842.7	10574.5	17063.5	14168.2
482	168.064	58.8485	0.980808	42178.6	46393.6	48967.9	50836.7	21235.9	28077.3	27807.2	28700.1	26342.7	26757.8	41971.6	41028.4	47056.5	43766.6	44445	34102.6	81245.2	92698.4	68675	29232.8	90574.2	81162.2	2116.95	33996.3	2619.85	21221.2	3438.7	24941.5	23061.7	20568.7	20800.2	27182.2	21606.1	21926.7
483	168.091	222.048	3.70079	14584.3	23421.4	19174.3	26516.1	18654.3	20118.2	22528.3	18164.6	33329.8	24820.3	21999.4	18341.2	19484.7	26552.7	17156.5	25160.7	25581.6	37973.8	30527.2	5493.53	41598.9	24330.6	2837.58	22918.9	2047	15060.4	2364.68	9974.9	8085.46	10407.8	8521.5	6170.55	5597.74	9063.13
484	168.105	220.791	3.67984	14449.9	7817.27	16185.4	2489.18	5520.55	18131.9	2178.75	3855.57	20216.7	3087.47	18164.6	2168.42	5289.9	9244.8	18448.5	9497	7346.28	11689.6	5746.23	5205.69	7904.35	14760.9	2797.06	1701.57	2005.93	2709.54	1889	8407.93	7061.63	6991.16	6535.49	7222.28	2471.97	8227.99
485	168.137	317.618	5.29363	7520.24	8668.4	8612.34	8510.07	5660.37	9827.57	9698.54	8742	10526.8	8823.23	7312.57	7580.17	4687.32	9579.71	6949.99	6666.6	4885.78	12319.7	7963.76	2141.06	10149	8495.67	2820.6	10482.2	1909.72	7897.05	1960.94	7351.74	11673.3	9369.36	15252	10736.1	11244.7	13503.8
486	169.049	225.813	3.76355	44882	32908.8	38426.8	44688.8	66420.9	48418	61874.2	45548.8	68848	96511.3	12485.5	11398.5	25110.7	23462	10373.8	12067.1	13637.7	12517.2	27594.5	6098.96	9885.47	13303.7	3015.89	15436.7	2052.09	49186.7	1188.02	26087.4	44048.4	40401.3	60814	38548.9	48276.7	41412.5
487	169.049	344.024	5.73373	169438	168348	547327	476728	253244	691288	235720	260705	733250	209414	242864	751189	280731	615018	405800	382355	252951	273542	179456	43347.5	213665	741492	35370	298215	29690	1.26748e+06	34509	541559	758200	464316	353410	232609	754215	479458
488	169.049	867.828	14.4638	4552.7	9446.05	7340.16	11605.2	7870.08	6048.84	5613.85	7207.17	12487.9	3182.61	8139.83	2679.56	4286.99	3901.3	5665.14	6181.68	3094.22	8426.72	5288.15	4017.99	7912.35	3866.86	3402.37	8204.08	8081.25	6772.15	5183.12	15839.2	10310.3	8312.26	8940.48	14279.9	10475	10523.9
489	169.075	315.093	5.25155	28121.3	7005.72	1905.39	5518.58	1695.26	4303.83	25495.3	8173.13	27474	20196	10533.3	8677.25	9804.7	10099.7	9094.19	12349.1	6841.82	11272.3	14034.9	5207.06	15657.5	10047.7	3030.98	28909.3	3382.16	37393.8	3834.84	36244.1	30801.8	26938.4	30683.2	33871.8	25247	23989.2
490	169.095	223.314	3.72189	5178.89	12664.3	10324.6	7641.92	21907.8	3492.7	1314.57	2775.28	4026.53	3050.83	4664.02	2454.73	3134.47	6125.87	2736.47	3572.46	8079.4	11392.6	11151.1	5045.21	12463.2	4140.53	2280.66	6331.27	2416.51	3043.3	2067.55	3182.11	15542.3	14072.6	15137.7	12648.1	1793.43	12960.2
491	170.029	51.635	0.860583	9817.56	8755.19	17244.7	12923.8	4762.63	5919.49	8218.19	5134.51	3524.08	6198.56	15159.4	16921.9	15911.9	22227.4	12506.4	14561.5	19232.5	19404	17317.9	1120.99	16583.3	9670.14	1920.71	9791.23	1322.29	5894.65	2425.84	4683.34	5610.35	6240.1	4007.26	5660.96	5269.15	3332.6
492	170.044	137.469	2.29114	65930.2	72061.5	72127.1	61917.3	87676.5	115841	142245	95928.8	88769.5	115287	14150.1	20776.4	23772.5	22707.4	18501.6	23732.5	77065.3	85306.5	68624.1	12050.2	87749.3	73088.8	4261.98	51516.2	3319.44	40776.6	670.191	34082	43646.9	50156.6	57267.2	51427	35523.5	57338.9
493	170.059	253.453	4.22422	58294.2	58290.3	60974.1	63573.3	66123.5	89881.5	84360.8	77446.3	82819.3	70467.4	40805.1	30016.3	37905.8	50440.6	33649.2	50951.2	69140.1	117610	94791	5892.52	96785.2	74732.6	7445.2	46070.6	8100.55	37224.8	7510.96	34567.2	8301.04	9682.3	10987.5	9482.54	10332.4	11998.5
494	170.065	46.424	0.773733	7401.5	11562.4	9703.92	8714.96	5462.75	7029.25	7338.25	8299.88	5547.53	4735.19	11886.8	10912.3	9955.66	9084.81	11052.4	11485.4	6647.68	6377.35	8054.29	4693.27	8006.38	11293	3292.13	7118.45	3323.02	6545.52	4359.07	7238.14	7522.5	6393.03	4658.3	6416.08	6027.32	7710.92
495	170.079	258.621	4.31035	37386.4	10203	46235.3	39983.3	8293.83	7863.69	6787.11	12854.1	12922.2	11208.3	35255.5	30550.5	10121.6	28684.6	2154.76	4266.46	6822.4	55775.6	52947.6	15464.6	9790.25	11373.9	10947.8	6553.61	11756.5	3867.12	10026.4	24249.7	15008.5	1952.1	13324.1	14462.2	3677.03	16058.1
496	170.09	55.845	0.93075	14374.6	7718.96	11595.3	10093.1	14454.1	11394.4	18313.3	10296.8	10981	10969.3	24759.4	22923.1	21999.8	10711.7	22792.9	18050.1	24149.8	24487.5	27630.6	5440.06	6997.72	7475.99	9924.11	15172.7	9821.37	12093.2	9601.45	5703.68	13573.3	4992.34	3027.52	12686.6	11021.6	13195.5
497	170.117	291.303	4.85505	11105.7	7789.4	9792.33	9908.77	8905.8	8108.46	8638.8	9964.18	11071.1	9193.51	5779.03	10384.6	1225.15	10238.6	9626.46	9730.63	10799.8	22935.9	8227.76	12117.4	14186.2	16606.3	9554.02	17253.2	7768.67	9212.83	9286.37	10212.5	13613.4	11573.7	10755.3	9175.12	13551.4	12272.3
498	170.128	53.464	0.891067	6344.8	6256.8	7066.41	5371.12	12060.8	11544.2	8948.9	15784.1	10222.4	7979.09	13300.1	13225.8	14168.3	13465.8	9198.31	14812.4	15886.5	16716.1	15686.2	7597.05	2092.06	14264.1	5854.82	13769.7	6750.65	12528.3	6203.61	14206.7	8090.08	3635.35	2650.44	7230.17	4132.42	7407.34
499	170.944	46.396	0.773267	4668.89	3107.74	4124.86	2328.37	2437.45	3911.56	3814.74	3097.37	2846.52	4076.63	2915.34	3189.01	2228.51	2283.15	2533.19	4359.88	3324.71	5611.91	2714.66	1083.7	4832.07	3729.98	595.771	2539.22	598.59	3094.22	918.726	1880.24	1341.86	1857.01	303.286	1945.23	1171.08	1634.8
500	171.016	51.358	0.855967	1919.43	3589.2	4216.06	3641.05	6358.7	5042.44	4454.43	7198.15	6647.29	5893.77	3371.03	4047.69	2706.29	3851.76	3209.51	4894.15	2095.83	4030.71	5697.47	2151.16	5059.29	5845.53	1061.78	5110.57	948.747	3240.84	1797.27	6181.24	2847.94	2929.96	3227.25	3236.13	3288.48	3985.66
501	171.063	252.595	4.20992	8656.19	10932.8	18799.4	10848.5	4995.96	12178.4	12690	11994	23213.6	10809.6	8782.96	8809.69	7201.29	11908.1	11609.7	10345.2	11676.3	12411.8	12639.5	6453.45	25492.9	12469.6	6855.1	9604.23	5114.08	8923.37	5947.07	8663.77	6660.6	6490.95	6818.45	7106.95	6209.95	7007.4
502	171.065	227.015	3.78358	13609.3	11477.7	9857.19	7709.54	12568.4	7753.25	24153.8	13980.9	17093.6	20502.3	9831.68	9384.8	9591.22	8700.32	10323.9	11030.5	5091.63	8122.65	10700.7	7422.92	17312.4	7077.12	6595.19	24028.7	7946.83	40274.5	5651.48	29384.7	10838.8	11051	7035.89	7221.59	9966.36	6005.75
503	171.101	391.635	6.52725	32618.4	27680.6	43271.6	49031.3	71903.7	64379.8	69351.4	77023.5	61477	48981.9	51125.1	43331.6	61662.6	43579.9	37871.1	29455.5	14395.5	22027.1	16683.1	9884.06	21037.1	18760.6	8539.56	71584.3	7638.53	28725.2	7941.17	32432.7	9955.31	9971.16	12484.9	9185.52	16481.3	10431.6
504	171.149	419.227	6.98712	13740.6	14740.7	14513.5	16051.2	12497.7	8511.24	15320.1	15739.6	25408.8	19350	8642.87	10097.2	8227.2	9817.39	10308.9	14479.5	10962.8	13369.4	14267.4	6624.85	13528.5	15818.7	17285.9	11104.1	16362.7	18993.8	18465.5	11476.9	15864.5	22882.8	26384.9	20817.5	17437.4	21230.5
505	171.149	283.493	4.72489	15222.4	20426.3	22465.9	24985.8	6077.27	10407.2	18064.2	17389.1	12112.9	14151.8	16812.6	12830	9297.56	16116.1	6875.63	11947.5	49567.5	37643.5	44767.8	8109.79	46742.9	31410.4	7437.6	20574.6	6370.09	17270.9	6192.54	13150.9	7443.51	7303.28	6909.49	6038.56	6849.9	6912.69
506	171.864	874.411	14.5735	10397.6	5380.57	3910.91	7782.67	9202.58	9269.79	11922.9	14527	8555.55	10806.3	7231.97	4070.02	6601.18	6258.1	6471.08	7808.41	4776.65	5227.66	8567.2	10871.4	8966.54	3092.22	10124.8	2933.7	10913	2836.55	6285.02	13538.4	3891.18	12930.3	15463.4	11915.4	10024.9	8736.83
507	172.096	68.083	1.13472	383820	197612	261708	323574	62262.6	42187.4	61916.7	74800.9	105085	93425.5	351945	204509	203932	506524	186880	157049	749742	970132	1.3184e+06	336036	978825	569662	4604.12	28104.6	4309.52	36864.8	5300.91	71475.1	47150.5	58861.1	43086.3	29711	56847.5	56564
508	172.096	309.687	5.16145	8829.53	12378.9	14531.9	20587	24953.6	36356.7	38345.9	39344.8	37526	29530.2	10006.5	9176.7	8439.39	5210.38	8314.15	8578.21	20016.9	32577.9	17734.2	8405.06	30037.8	27255.1	5511.16	6312.66	5827.94	7522.42	5531.53	12087.2	7323.56	3226.41	13625.9	6026.58	7199.56	5582.79
509	172.109	59.917	0.998617	30077.7	32252.3	54815.9	82207.3	34359.4	12157.9	15183	16688.8	9904.69	5993.52	39832.3	38421	65851.4	39923	35924.3	29098.9	125132	183422	104580	4358.46	187348	40975.8	3764.12	6904.27	3640.22	3759.48	3892.82	21209.4	4010.26	5295.77	16946.8	19830.4	19507.4	16996.7
510	172.861	879.312	14.6552	62722.5	55615.7	60802.5	51678.4	62431.8	62119.4	60847.9	65621.4	65398.3	45112.6	68712.3	54338.6	57202.3	50145.5	55394.4	72547.8	71675.2	43844.2	73272.3	48690.4	55678.4	58143.1	52349.1	64774.6	55522.6	68975.8	64096	62378.4	63155.9	74350.4	54749.7	53785.6	58761.9	75702.3
511	172.989	878.584	14.6431	10081.8	9620.02	2538.82	4866.47	9928.23	6432.5	5695.27	9935.95	9825.74	4244.59	4948.16	3684.54	3818.96	10658.5	8046.76	7980.74	1662.8	4806.94	10940.9	5571.17	3665.44	2835.42	7898.9	10068.6	5305.81	2980.39	5250.54	9312.21	7163.65	11208.5	10215.5	9712.96	9297.88	9103.24
512	173.012	46.514	0.775233	2091.41	6571.16	2765.6	3872.1	3362.74	8200.18	7158.29	5519.21	5819.86	1990.41	4041.24	4625.55	2994.8	3542.91	2215.54	2690.12	7032.02	4157.5	4025.29	1061.75	2748.49	3209.44	1936.81	4176.7	1187.18	2153.64	793.9	2863.49	1730.56	2793.09	1622.21	1816.75	1311.49	1537.51
513	173.048	46.146	0.7691	1898.56	3973.36	3175.61	2980.38	1226.22	4899.19	3398.33	5629.45	3230.04	3208.11	2774.81	3222.69	2771.29	1856.31	1567.48	4112.85	3280.77	4321.65	4069.29	1053.27	3759.44	5230.24	1634.7	1836.37	1176	2578.68	994.043	3620.85	2018.67	1753.59	906.93	1849.26	993.156	2527.2
514	173.098	60.027	1.00045	39779.5	21120.7	47614.4	52193	14965.2	17506.2	17867.1	20400.9	19123	17633.5	35373.3	54053.8	29863.5	14142.7	29393.5	36690	110659	139164	170209	29779.5	153881	117490	6943.53	16781.7	6247.12	17579.3	5197.79	16255	7934.85	5173.9	3861.84	9221.64	3711.58	6451.61
515	173.116	532.409	8.87348	25975.5	24779.8	21655.8	21805.6	23802.2	40577.2	47097.3	28776.8	27311	34591.8	8336.34	19663.5	15828.6	22435.2	18320	16859.9	26147.1	28362	22561	12178.9	34163.7	23762.5	12933.1	44107.6	13743.4	31714.4	11432.8	28080	12042.8	14146.3	13743.6	12118.8	13518	4815.59
516	173.544	291.163	4.85271	4626.87	2823.75	1040.3	1613.59	1379.49	1628.95	2303.23	1662.54	2306.61	1722.08	2072.53	2141.11	2840.57	2331.74	2688.06	2795.96	2014.14	1945.96	2676.43	295.806	3581.29	2398.2	0	1126.39	0	1227.48	172.185	1298.09	3798.48	2500.44	5387.31	4119.44	3527.61	5179.62
517	173.984	879.227	14.6538	5160.56	9813.17	3225.78	4077.84	1296.53	10132.1	9191.91	8333.91	9630.93	6831.9	9219.43	5316.31	9312.3	8447.62	10680.2	9995.6	1251.07	11137	10054.4	10104.6	4797.01	10008.9	1226.32	8002.56	2779.32	8529.39	9685.62	11210.7	9528.71	11200.3	11793.4	5827.32	3227.8	8642.8
518	174.076	292.107	4.86845	367356	397278	382421	2887.58	182247	227113	191570	375885	384361	360629	289241	344054	373009	396623	288277	333847	399614	347204	425318	25518.7	378289	287246	5852.24	204904	4518.04	257289	8166.2	260442	480143	649957	784670	663763	2769.33	735686
519	174.075	56.918	0.948633	96824	108166	145544	132296	38068.6	72853.2	65517.7	59838.8	70756.5	49112.8	109133	105634	109302	86511.6	90479.7	107996	199361	220191	165509	72993	217529	208713	3458.57	85387.5	2835.46	64822.6	9594.1	51859.5	67042.6	62682.2	56194.7	71116.5	65238.4	62938.6
520	174.089	291.984	4.8664	27718	34144.3	35535.2	44056.1	11608.7	22885.2	17044.2	28708.9	35965.8	24304.8	22513.6	47513.3	20277.8	30911.7	27022.4	29327.2	27983.4	40422	48644.3	4752.21	28016.5	19804.2	5416.5	13859.1	4303.56	31504.6	4453.46	18847.2	69994.2	38871.9	60118.6	115445	57981.9	48306.9
521	174.087	59.32	0.988667	49182.1	32784.9	41928.9	37761.7	25792	28866.5	34149.5	37247.6	41889.8	46854.7	35455.9	33710.3	27273.4	23964.6	33957.6	30551.6	66099.1	48183.9	43604.8	6532.87	38913.3	53975.8	3458.9	12525.9	3087.16	18037	7660.19	18598.6	10644.5	7622.66	29697.1	6321	13699.2	6854.75
522	174.087	75.533	1.25888	12989.8	13632.6	23774.9	19349.6	16795.4	28947.9	25507.4	18872.1	15712.2	17222	20400.2	12759.4	15037.4	16891.5	17208.5	10785.4	23587.6	52221.1	33617.2	7408.13	22575.5	32441.1	2478.12	7554.88	2923.02	6304.24	2783.41	6624.81	5623.9	5298.38	5703.99	5693.92	5900.71	6054.2
523	174.111	84.8845	1.41474	21782.2	26914	22020.7	24396	10476.8	19562.1	10461.4	30509.9	24662.3	17444.6	15198	19720.8	15728.8	18946.4	37344.4	16936.4	43783.2	61301.7	33745.4	6067.57	53423.3	38185.3	5315.39	12231.5	5314.84	9368.27	4872.6	10327.9	8630.8	8365.47	13745.9	8299.73	6926.71	14839.9
524	174.586	52.609	0.876817	9278.79	13879.8	19482.3	23807.4	28849.1	29754.1	31101.1	30739.1	30408.4	26671.9	19807.2	23334.5	15804.4	23941.3	21341.7	23255	19713.9	19278.8	19545.3	9375.69	19089.7	19153.2	1671.7	16945.6	1846.64	7630.31	3575.82	9505.67	7312.88	5716.87	6342.93	10576.7	10497.6	7450.51
525	174.601	52.037	0.867283	2691.93	1429.82	8816.54	5328.92	9188.38	6681.79	3263.44	2586.91	10321.6	9220.09	3756.89	7319.25	2031.59	4004.19	4127.11	4317.2	11293.7	6401.42	12644	1080.16	3893.96	3658.32	1825.2	2855.41	972.345	8940.43	621.047	1384.46	2996.7	2723.39	4899.04	4396.89	4808.4	2340.68
526	174.895	51.359	0.855983	6993.33	12345.9	9216.86	7875.24	7815.91	9708.57	8675.22	14022.9	7806.38	7047.26	4227.31	7811.08	10841.9	7449.59	8402.31	8114.16	6329.08	3446.94	240.381	2697.86	4248.05	5006.9	764.518	15590.2	357.312	15898.7	2795.86	16865.8	28730.8	31080.7	31430.8	28424.9	31864.1	31359.2
527	175.023	98.5355	1.64226	41302.1	44578.6	69250.7	60206.8	37339.2	54885.4	43059.9	54173.1	45752.8	31442	59903.9	46018	60656.3	53821.3	48279.6	52846.2	44533.1	34514.6	25675.9	17205.9	39979.5	45808.2	4391.18	84718.8	3804.45	90344.8	8978.25	96078.1	45521.4	48820.5	28862.1	47111.7	47089	52425.6
528	175.079	291.865	4.86442	31094.1	27260.4	41948.1	38321.9	11506	21950.7	23425.8	31678.5	30542.6	20799.8	23188	27393.7	31493.4	33240.3	25011.9	31160.7	32153.5	31365.5	38073.4	3802.26	38525.1	26778.7	4328.41	25125.3	4726.37	21354.1	4982.58	21215.2	48324.6	53629.2	66442.9	55915.2	58235.6	58295.8
529	175.079	56.4965	0.941608	11886.5	10877.4	10524.3	10323.6	2.64986e+06	4671.59	6631.18	10128.5	8799.19	5686.56	1.84896e+06	15188.7	13363.5	10428.2	8608.43	12455.3	32339.9	20334.4	19629.3	11803.1	22606.6	20612.7	68758.6	11556.1	56860.1	6169.22	2322.11	7032.76	7558.77	6598.44	1515.54	6566.03	7248.52	7719.85
530	175.086	225.819	3.76365	6301.68	8125.93	6098.99	12753.4	5389.36	9543.7	10953.6	7973.1	11866.8	8941.6	6346.72	11223	43605.1	10976.3	5083.03	7983	13332.1	20492.7	15207	10409.6	18552.1	18968.7	5192.23	18112.3	4616.01	10774.1	4620.7	8861.93	15562.9	12314.2	13208.8	12033	13386.7	11491.2
531	175.086	256.313	4.27189	9725.92	14243.2	15563.9	13407.6	8247.6	12022.6	10755.2	10460	8898.81	11085.6	5407.5	15645.8	13538.1	15184.7	15544.3	10586.9	20152.5	18261.2	12993.4	6927.9	19631.8	18344.7	5559.97	7971.24	4135.88	9609.45	4369.91	5821.89	5503.37	6347.45	5898.49	6262.28	7773.97	6273.14
532	175.107	59.664	0.9944	35637.4	47514.2	24142.3	74692.8	37208.6	24162.2	76444.7	28721.9	55091.7	67034.5	110322	96368	100071	53849.1	57575	139348	118543	97269.3	64316.8	30179.5	98471.8	103662	70460.7	23212	68727.6	82164.6	4175.64	35304.4	8130.52	16280.2	22658.3	5366.4	11468.7	15083.3
533	175.111	749.947	12.4991	4333.01	6932.65	6496.1	5608.94	8656.54	7437.34	8808.43	8686.99	8260.57	8289.47	2611.67	5783.76	9053.15	8320.39	8666.36	6101.46	11682.5	11307.1	8094.14	6880.09	13349.2	7748.15	2150.08	7909.08	6718.56	3028.22	6888.58	6917.79	7303.32	6239.06	6450.5	6951.89	7309.43	6455.27
534	175.119	52.043	0.867383	3.71711e+06	4.05248e+06	4.73355e+06	4.51576e+06	5.65305e+06	6.56988e+06	6.44435e+06	5.99812e+06	6.26607e+06	6.16862e+06	4.50738e+06	4.83119e+06	4.40537e+06	3.90839e+06	546218	4.41163e+06	3.97374e+06	4.62338e+06	4.19344e+06	2.27947e+06	5.01756e+06	4.64111e+06	134849	3.21714e+06	182400	1.99916e+06	554973	2.97144e+06	1.8939e+06	1.89593e+06	1.83635e+06	1.98711e+06	2.06262e+06	2.00774e+06
535	175.122	233.761	3.89601	71190.2	95842.2	86905.8	115630	40092.2	48394.2	69507.1	45756.2	32635.6	57065	123932	118192	116240	102147	108168	116962	157861	171890	192143	11478.4	181909	149854	5277.24	32019	4889.02	17471.5	5078.68	16016.1	27514	21604.7	20203.1	21293.6	23027.6	16064.8
536	175.132	52.065	0.86775	35791.8	55101.2	72495.3	295334	331935	639522	72121.3	101962	429009	57741.5	279158	121634	242602	307325	105768	239634	311548	49266.3	243199	184172	51607.8	281460	12700.8	205057	12673.9	140101	43774.8	200570	128865	81346.1	100373	22344.5	40042.4	36036.9
537	175.147	52.579	0.876317	3055.07	6068.39	3745.17	2936.9	14018.7	5614.93	3929.35	5364.61	29960.4	3195.97	5296.32	10033.6	65402.4	2613.88	7609.27	3677.23	2862.18	3207.4	14007.1	22612.1	7789.51	47722.7	1681.4	14492.7	608.487	13251.8	2852.02	20350.9	4482.01	18807.1	6134.32	4820.27	610.926	2124.27
538	175.919	887.447	14.7908	5744.2	9732.86	7450.92	5905.94	8642.46	4266.92	7222.08	3834.02	3693.71	9245.87	5332.27	8054.41	11056.7	7781.73	8942.56	9440.29	4114.74	4265.79	5664.66	8942.66	2551.4	8927.37	2764.22	7887.9	4165.62	8067.53	1950.25	8733.96	12270.3	8040.72	7651.81	6631.03	5464.09	7882.08
539	176.08	291.695	4.86158	3799.23	4697.23	3924.13	5321.19	1664.54	3002.39	3641.15	2828.47	2857.86	5262.79	3458.74	4697.13	6968.34	4439.02	1491.78	2810.72	3390.2	3626.49	3052.52	2318.11	4581.88	5186.52	1077.16	2046.26	1659.06	3547.48	1183.29	3212.96	5068.78	7189.93	8971.9	8609.31	8521.01	9467.45
540	176.092	56.941	0.949017	33804.8	41870.1	39554.3	49196.9	25594.5	52623.1	26936.1	29049.3	32334.1	36717.3	53036.4	43440.8	40280.5	46167	47026.3	38565.1	65350	33394.5	63705.3	19909.8	84951.3	73887.1	6997.61	27047.4	5635.81	21008.6	758.143	28821.8	22135	29351.5	5318.48	8000.8	23717.4	24531.7
541	176.109	53.5	0.891667	24194.5	26139.3	24937	138660	60799.8	182626	58409.8	43095.5	47436.2	199434	24953.2	21925.9	30890.4	23589.2	42051.7	18856.2	25198.2	158648	25339.4	8151.44	50720.6	32077.5	6688.42	9547.55	5134.46	9901.15	4763.61	19238.3	3181.07	9227.67	73736.8	60936.6	62188.1	11221.9
542	176.122	52.454	0.874233	38747.7	292244	311284	339726	354124	58347.8	481953	65634.6	457021	411174	337085	50685.4	319298	46709.5	296770	344615	316300	382575	321130	161123	355141	45192.7	11319.8	195303	12962.5	190798	42269.9	220595	19777.9	101001	147060	11076.2	129751	134505
543	176.137	52.054	0.867567	123882	31484.5	7967.04	23008.1	18305.8	8150.18	50702.7	9996.62	23486	35442	25676.5	146623	20388.9	12510.1	10193.7	17260	34601.6	31690.2	19720.5	12129.2	26554.9	9734.43	6815.17	19407.1	929.897	20928.6	2204.9	19175.3	3998.64	7927.99	11846.1	3248.06	10969.5	11065.5
544	177.038	88.692	1.4782	2129.42	4580.43	7594.76	9690.57	13177.7	25666.9	23840	17589.7	18819.2	10853.6	2922.34	4280.95	4857.7	4254.98	4079.03	4092.67	3594.2	3526.38	3996.88	4469.85	1559	832.907	4222.69	6139.6	3809.94	7396.41	3505.82	7854.06	9337.37	10409.4	5849.81	4508.82	9838.11	12932.3
545	177.054	409.705	6.82842	108918	144924	152917	179059	10313.5	9780.52	9108.16	8821.67	10729.3	9629.79	9565.64	10189.7	9325.1	10134.6	9198.09	9728.89	185871	223609	192990	12759.3	234935	196751	6257.76	611352	6241.16	460012	23065.6	400723	222364	231543	270184	256053	247033	213709
546	177.066	409.705	6.82842	14517.7	14890.8	11747.9	21512.1	9980.64	9459.86	8539.67	8556.71	9780.97	9629.79	8853.46	9806.49	8237.62	9800.79	8841.46	9011.78	14527.9	10136.6	15641.7	13305.5	18042	18879.8	5936.02	5192.79	6734.37	48752.6	5724.01	26951.2	32658.2	14471	27300.3	25954	22375.3	18021
547	177.101	227.206	3.78677	5298.5	49817.5	18534.4	4822.86	3778.11	7369.15	2639.39	4033.08	118675	4365.17	19692.2	28402.4	22705.5	4705.24	21030.9	6888.31	45590.4	18427.2	15796.5	9540.4	24027.8	29384.2	6542.72	3542.15	5899.57	2512.1	4978.7	7239.49	8217.41	1731.59	8079.06	5626.01	8958.36	8399.16
548	177.123	52.6535	0.877558	19112.2	28512.4	36080.8	32605.3	39276.7	45141.7	42461.4	43423.8	35505.3	42599.9	25275.9	30216.5	30457.3	26909.1	29661.3	37716.5	26972.5	27652.8	20842.7	13243.6	25591	25377.5	4643.04	24322.9	4724.19	18158.7	2101.95	12098.3	10979.1	11892	14231.7	15704.7	18209.9	9891.73
549	177.126	530.505	8.84175	12668.2	13379	10828.4	13369.6	13592.8	15607.2	13052.4	16210.2	11774.8	11340.6	12796.5	11496.1	10725.7	12195.3	10349.3	11329.1	16713.9	16354.4	14327.1	8626.07	19566.8	17986.7	8451.59	15123.1	6662.03	21887.2	7628.08	3046.63	8830.84	8606.04	9717.2	8578.77	1387.83	8001.91
550	177.139	225.452	3.75753	26137.1	26039.5	31459.1	31122.7	49583.6	132842	111432	3534.54	134682	116640	16785	16022.9	14885.4	10998.5	17287.2	15846.2	84475.8	119962	72712.6	6772.24	123805	67014.6	7560.66	5111.46	1370.31	2430.97	6012.85	8747.76	8457.81	7471.1	6344.52	6613.78	7852.12	8542.06
551	177.948	49.1335	0.818892	3553.55	2796.38	2395.52	2670.75	4006.41	3633.45	2257.41	4407	4569.86	5282.5	4769.51	2992.17	3610.06	5440.89	5172.28	4019.53	2191.5	4377.49	786.177	1153.74	3944.89	2348.88	760.603	2722.45	606.421	1591.18	756.628	2640.17	2238.79	1979.24	659.13	1606.13	1652.68	1373.17
552	177.966	50.755	0.845917	57561.4	46578.6	57927.2	53709.2	19580.3	11982.3	8996.33	13597	14020.1	18823	25079.5	4184.17	25358.7	31726.6	31106.6	35430.8	80961	75216.1	69283	2451.88	116952	87420.1	1055.12	76545.8	715.28	27390.5	1448.99	41769.6	37952.4	42471.3	68527	51206.2	35919.4	38258.3
553	178.058	409.676	6.82793	14210.4	13324.7	18437.1	16429.4	7311.35	7138.6	6851.81	5545.71	7786.63	7158.97	8485.13	7532.99	6808.29	7686	7421.95	7963.27	19856.7	21125.3	18311.6	6664.16	22498.3	14211.1	7208.71	72327.1	6725.63	49666.7	8234.53	34971.5	20793	24305.6	32164.8	26017	28489.4	25575.9
554	178.087	246.502	4.10837	12299.7	22326.8	14224.2	17145	14897.3	13362.8	20840.5	12412.8	14517	19830.4	13914.7	27352.5	15288.9	13937.5	37744.2	15587.5	45078.4	47480.6	18976.7	2784.08	69008.8	53932.7	5026.2	6938.22	5417.32	6359.28	5402.03	3477.54	7334.77	4752.26	10309.4	4405.85	7492.17	4933.74
555	179.069	234.809	3.91348	28985.7	24627.1	33133.6	37025.1	14867.6	15888.6	25352.6	19141.4	31462.2	23917.7	31337.6	29380	23871.5	33070.9	24891.5	31663.2	65693.4	84841.9	49128.3	3463.75	83473.6	61521	6979.68	11871.1	6273.25	12766.9	7471.35	8756.92	7652.85	8232.06	8609.65	9755.78	6437.59	5278.02
556	179.143	731.145	12.1858	18544.6	16141.1	34794.4	26398.7	83883.3	96380.8	105409	38025	46822.2	39357.1	8978.99	8576.47	8940.62	10888.5	9960.42	10443.9	2155.52	4773.5	10186.4	11170.7	9160	9071.57	10754.3	100351	10869.7	44903.4	3431.4	27947	10145.2	9507.66	4652.5	10105.3	2557.8	11748.1
557	179.964	51.118	0.851967	6778.06	2137.99	7477.6	6721.79	2685.1	1151.87	3518.98	2977.84	2517.75	1884.3	3401.64	6021.36	3280.35	4906.54	3661.18	4027.25	7832.61	11381.1	15800.2	1398.6	10838.6	12695.3	301.331	8876.2	608.405	7421.62	748.21	6769.47	4568.86	6546.8	12011.1	3257.95	6030.82	6793.94
558	180.065	56.975	0.949583	48010.4	56953.6	48838.8	52488.6	18887	27408.3	28659.3	25286.1	26055.8	21006.3	45735.3	45993	47623.8	44562.1	51055.4	45335.3	71132.6	77303	68927.2	41024.7	89835.2	78929.3	1054.81	26814.6	9840.89	29756.1	6124.18	25847.2	13718	11901.3	13079.8	12765.8	13855.8	10828.2
559	180.065	209.77	3.49618	26530.1	26842.2	37159.6	32533.8	8135.04	33919	29061.7	19131.5	40682.6	17280.5	39025.7	36506.9	23087.3	29766.8	36789.8	10922.4	132201	142280	67165.4	10128.2	114832	92002.4	8976.96	29447.2	7837.45	25697.2	9399.06	16772.1	10619.4	10418.2	21044.5	12424.6	12379.7	33871.8
560	180.064	271.941	4.53235	14960.1	5366.19	12905	18431.4	4813.55	14048.1	8589.74	12692.6	6723	11688.5	14494.4	15416	13875.9	13547.4	15063.6	15209.4	29198.9	6138.54	32663.8	8003.78	30681.8	9696.39	4766.41	16202.3	5169.07	9505.49	4423.11	8337.3	8712.66	9462.65	8568.13	907.148	7638.71	7803.7
561	180.085	195.567	3.25945	28685.9	44300.1	87115.9	48140.1	28683.9	47532.7	62958.5	51119.7	101715	32483.6	53253	60145.7	50946.1	35244.1	38442.5	46853.5	46171	55062.9	47771.6	21325.7	35216.1	34913.6	9217.35	94447.4	8893.84	64644.5	8493.26	63810.3	61559	54393.1	45264.9	52723	52869.9	72167.1
562	180.086	63.6435	1.06073	25506.7	32189.2	65430.5	36479.2	79625.7	102063	97430.1	111989	92162.8	84877.2	58430.8	45553.7	35830.4	42882.7	42680.2	50670.4	32660.8	33086.9	28274.6	54922.2	36555	36951.2	19123	50775.1	18069.9	48971.3	30437	46672.5	38503.1	38965.6	80795.3	33055.8	42269.7	36386.5
563	180.085	232.77	3.8795	24949.5	17287.6	23007	23901.4	21633.9	26276.8	29043.7	26136.8	27007.5	22100.1	14083.4	10564.4	18632.5	13815	16368.5	11272.1	16256.9	15576.8	13202.1	8566.71	16257	27562.9	5937.9	47847.8	4795.15	37094	4592.75	34529.7	11654.4	24980.2	17624.1	27228.2	17889.7	8167.18
564	180.101	286.309	4.77182	110435	113120	110690	160389	38505.9	67034.4	70658.8	61481.4	64549	78973	71830.1	97931.7	89608.3	98308.9	90293.8	92148.8	309401	280559	320690	20518.1	367810	316105	4499.16	86641.3	4729.97	58377.8	4251.94	47962.5	19310.4	15188.5	25657.8	23185.3	15375.9	16120.1
565	180.101	235.711	3.92852	33720.9	22507.2	32044.4	31934.4	18774.7	23658.2	26422.2	24316.4	28287.4	22969.6	12009.8	11231.7	14562.5	10513.5	11526.8	13858.3	22691.9	36495.2	19729.6	6541.95	41003.7	37366.3	4387.16	92522.6	3453.26	69803.4	3751.01	51116.4	25636.1	23419.1	42485.9	30879.9	25231.5	31889.9
566	180.102	343.899	5.73165	28129.2	16054	20794.7	25587.7	8734.1	16596.7	16020.6	5249.56	5705.74	4513.04	14014.4	13181.7	11493.2	15590.9	14262.7	20379.9	53069.7	62503.2	56882.1	9546.06	87556.4	48863.9	5280.15	6379.83	6596.42	6336.09	5820.76	6420.43	6906.12	6843.75	6485.91	5896.66	5580.12	6124.33
567	180.115	286.416	4.7736	9683.35	8641.31	11540.3	18740	17576.5	5206.61	5333.99	4263.13	7233.31	8405.94	8519.51	6825.63	6388.71	9058.54	5454.9	10171.1	25205.3	24061.2	25181.5	1693.41	26639.7	34004.5	3649.98	37015.6	3367.93	8349.05	3313.16	4408.28	11109.4	12536.8	12331.9	12991.1	11608.7	11878.6
568	181.049	197.211	3.28685	16273.2	26391.2	53630.9	48086.9	33682.5	57740.4	49392.2	62667.7	57006.1	29693.8	36554.9	71353	43348.3	24591.4	42662.1	5167.36	40742.1	33278.7	10762.7	14023.3	42418.7	31489.7	4919.63	60573.5	4196.04	48785.5	2516.63	40524.3	60007.8	59772.3	35616.4	62659.9	52895.7	61083.2
569	181.069	57.247	0.954117	7511.98	5998.27	5844.17	5827.67	10736.1	8234.13	8639.72	7878.39	8228.77	7190.35	4622.24	6521.25	7353.13	6111.21	9231.45	7843.01	6458.53	8801.38	4548.62	6387.49	5122.09	5182.96	3448.17	6254.75	3094.32	6481.99	5346.79	9643.19	7609.16	5548.06	3488.29	9884.74	8538.13	8008.66
570	181.105	286.108	4.76847	15796.2	13935.3	14237.2	21013	7236.43	5755.57	9054.92	8052.18	5817.88	8634.75	7355.06	11010.8	8250.91	7077.04	13289.9	9964.26	31802.8	43392.3	43064.5	6260.2	52693.8	37926	4753.01	8335.14	3770.13	5843.53	4104.18	11276.8	1791.13	2654.65	2348.75	2822.97	5042.23	3177.66
571	181.526	138.503	2.30838	7783.23	11138.4	8219.27	7229.6	10920.2	3876.87	13490.2	11156.4	13166.9	10109.6	8148.3	4032.55	7347.13	11274.7	8576.4	7616.04	13247.4	13874.4	11819.5	1048.4	18595.5	13223	445.89	5800.39	525.19	4434.8	847.788	3965	3335.67	3259.63	2568.53	3146.73	1849.7	1108.66
572	181.54	136.574	2.27623	4131.35	3310.56	1968.77	5900.16	2152.76	2284.42	4390.54	2801.37	4442.65	4359.29	3805.82	1168.3	9362.88	9861.88	8717.36	2521.41	1954.49	1090.46	1409.96	1353.62	3140.34	2013.37	156.153	7010.77	390.167	5291.75	847.596	4473.5	2899.08	2916.94	2108.02	4004.33	2906.72	3979.56
573	181.961	49.632	0.8272	321.22	11999.8	6999.64	11202.4	2177.78	1329.63	2313.55	3318.27	3359.84	735.283	13838.6	8563.24	6492.78	856.344	8750.52	4642.17	12547.2	11156	4531.78	4124.62	15205.1	13655	303.926	15975.6	599.044	19007.8	758.642	12586.9	9087.39	6608.02	7229.92	11119.1	9215.62	11313.5
574	182.044	133.901	2.23168	16451.2	15464.6	19404.8	19448.7	8418.16	3708.32	7093.59	1484.06	4657.28	11805.6	7220.29	12399.8	10191.6	10383.2	14983.2	2745.3	35854.6	28061.4	21462.4	4894.61	31599.4	17702.6	3828.07	15833.3	3194.85	8874.38	2850.24	11778.4	8802.37	10607.6	11909.8	5433.76	6876.12	8042.94
575	182.068	136.26	2.271	563879	12410.9	8705.01	8096.86	770604	802767	8785.2	10040.7	9582.56	11073.1	7483.04	8156.73	6150.75	5180.78	589001	7266.11	15597.7	10973.8	29135	81116.7	18720.2	11223.8	4254.94	455130	5712.5	328939	14141.2	4826.86	177790	166942	225700	176007	165192	165292
576	182.08	139.429	2.32381	1.61222e+06	1.66807e+06	1.82805e+06	1.94751e+06	1.69337e+06	1.99311e+06	2.44867e+06	2.22752e+06	2.30106e+06	2.31895e+06	1.5041e+06	1.61949e+06	1.50606e+06	1.26931e+06	1.56975e+06	1.60393e+06	2.6099e+06	3.02464e+06	2.30545e+06	167789	3.08519e+06	2.56181e+06	3092.04	1.19021e+06	5764.48	649196	22884.2	725024	449105	410873	485048	438107	309922	374885
577	182.081	219.302	3.65503	62808.4	64046.3	133003	75549.8	26104.6	30256.3	29450.7	46523.4	35101.6	31162.4	109406	74063.1	113873	78795.5	95748.6	58319.9	257452	302654	91165.3	19102	298662	62971.3	4159.19	34548.4	4672.05	21289.8	4527.9	41259.3	31425.5	27736.5	34504.6	25484	23529.3	26719.3
578	182.094	138.978	2.3163	124985	128165	119599	43629.2	104449	299748	243413	212774	204470	158896	200448	112241	109074	296269	168859	36903	174467	251967	168929	12395.8	319791	205454	3526.77	94147.6	5194.11	76712.4	13988	65376.7	42182.5	25221.4	44684	33202.6	35435.8	30083.6
579	182.106	138.75	2.31251	7480.55	8223.08	11311.2	764192	755666	37788.1	8915.44	19598.9	16594.5	8232.35	598873	9389.68	587228	741101	14795.6	624578	985663	35673.5	13596.3	80949.8	9797.62	27655.7	4246.42	454843	5454.46	7541.52	13957.1	8258.17	5540.67	166492	224576	176020	162619	2987.72
580	182.405	46.0575	0.767625	2672.72	1722.6	2764.22	2074.95	745.615	1230.18	1654.5	1291.58	1171.62	0	4235	2368.57	2598.99	2404.47	4383.74	1848.71	1863.26	2246.65	1224.65	527.476	2622.18	1649.18	0	2470.8	230.496	1299	157.599	1786.57	1590.26	1854.93	2380.97	1995.76	1849	2320.29
581	182.901	875.032	14.5839	6326.24	7801.1	5903.53	3715.22	5813.47	5128.42	5039.15	3814.84	4781.6	4447.74	7559.31	4800.81	2001	8023.73	3090.18	6739.16	4349.75	5745.36	4684.6	5983.46	6351.29	6088.01	4179.89	4061.67	2717.99	4155.15	3877.07	4849.03	3033.94	2558.22	3529.78	3416.99	5773.45	6538.52
582	182.903	45.943	0.765717	2984.55	2783.48	2067.41	4643.68	5924.84	3592.41	4612.49	6743.5	3567.96	3505.5	2357.41	2227.73	1871.86	833.133	1760.29	1471.68	2925.39	2410.33	233.039	1709.77	2509.89	2378.71	899.461	3893.76	114.679	4138.73	758.298	4872.39	4142.94	4144.84	1445.6	4172.86	1241.49	4159.96
583	182.95	45.958	0.765967	1867.47	210821	3330.93	228959	1699.5	3057.24	1392.58	3693.79	136765	2231.16	3564.14	214414	228868	1953.9	2816.43	1051.2	4022.09	197564	3919.58	1074.84	183894	210601	1340.15	1544.76	2003.57	1297.89	5046.75	2247.6	3513.95	165561	10475	2298.17	137775	1316.72
584	182.96	868.383	14.4731	13048.4	12442.8	27135.3	10944.7	11796.7	27716.4	23262.6	25229.2	23527.4	26062.4	13602.2	18044.5	20441.2	20722.8	20739.6	7430.5	20101.2	11274.8	18646.6	15150.3	25572.8	15396.7	23368.8	17975.9	21217.7	25197.8	23736.2	12292	21476	10833.9	29001.7	14655.8	21250.2	10471.8
585	182.962	46.028	0.767133	455247	542649	527613	597100	329378	410326	384177	333116	301613	329466	663981	539736	580165	608424	71200.8	703078	489354	496247	403921	128003	469910	543419	3129.02	397964	3867.51	466849	12841.8	366892	440159	411536	475891	446377	380775	399530
586	182.976	45.995	0.766583	26793.6	31105.3	5552.12	31560.8	29733.9	40975.9	23877.4	25263.9	24906.1	4972.29	37150.8	6614.91	43179.1	8813.03	16894.7	47402.8	44742.1	37341	29786.1	7845.67	34616.7	27621	2818.74	48514.7	3518.39	25063.5	8129.88	21496	29233.5	30198.5	37722.5	43596.9	29999	28321.9
587	182.984	879.192	14.6532	47601.3	74478.1	77436.7	102797	77662.3	76054.9	63569	71813.9	85698.7	94723	56089	77113.4	85698.6	62877.6	96228.9	74173.1	72054.3	60195.2	36280.2	77543.7	67736.6	70327.9	67066.5	61262.7	76580.6	68686.1	5926.29	70923.1	58030.4	71385.1	70659.2	65231.8	65957.2	69748.1
588	183.049	55.3925	0.923208	229531	4468.36	4132.98	1705.95	16524.8	11060	7184.47	6538.09	8278.28	12149.6	19336.1	9133.15	12079.5	12186	11400.1	10911.2	6911.06	55362.7	7548.92	29753.1	5532.92	133399	4518.8	9457.33	5002.04	47894.2	9783.21	83713	61392.5	53348.8	228463	53525.2	11145.5	60090.7
589	183.084	139.05	2.31751	162970	175604	172467	193108	164365	226136	258499	221311	246132	224680	163502	162846	156013	167651	160963	157663	259547	317893	240797	19681.1	312229	234914	5526.64	128153	5832.58	71232.9	5079.82	79117.2	46929.7	42452.9	47472.8	41223.7	36829.3	43519.8
590	183.098	138.296	2.30492	16266.1	16232.7	14517.1	15902.5	12003.3	21722.2	27205.5	34529.3	20669	1292.72	14743.2	14687.1	21788.5	14590.3	15706.7	17842.3	12712.4	23753.4	22100	14724.1	23582.8	25048	5375.48	14798.1	5707.59	7467.6	4936.86	35643.8	22831	21825.7	28131.7	23189.6	21273	22847.2
591	183.963	46.146	0.7691	114885	144968	145484	166742	87445	110260	95153.6	103885	100578	84580.8	192112	174028	176631	157000	167563	201468	135542	153357	127621	32287.9	156450	166419	1493.19	160845	1291.11	139156	3521.2	124034	124686	111163	112785	133391	108138	127779
592	183.976	46.33	0.772167	8227.37	8999.35	14624.7	11365.4	3160.37	9130.06	5840.28	11476.3	8281.58	8605.31	20832	22465.7	9383.19	10139.6	15703.1	17253.9	12286.5	11071.1	7170.91	15754.8	15181.5	18957.5	1646.91	7268.32	1182.44	8669.21	3372.53	11026.4	10921.4	17740.9	7327.58	10381	7735.43	9784.7
593	184.004	880.037	14.6673	9582.23	9375.59	13347.7	19553.7	14950.9	3854.63	1839.93	15260.6	15318.4	17562.9	7687.52	7030.71	12389.3	9939.95	8415.77	1904.86	12810.9	18599.1	12513.1	16120.1	14640.3	23081.5	6781.53	12389.6	1920.17	11649.8	9821.68	10501.1	1558.46	22653.2	5282.4	12881.2	18532	17255.5
594	184.059	256.829	4.28048	67040.5	113006	103234	99180.9	6171.55	6587.47	6886.79	12100.7	6678.29	6472.12	38529.8	53367.2	37353	36201.2	39038.3	37072.9	257517	340173	173124	22240.4	334654	248343	2373.56	41125.2	2240.64	31426.3	2477.13	25396.4	10195	8440.98	11567.5	12294.5	10574.9	14386.8
595	184.06	212.396	3.53993	19584.4	14858.1	22735.3	21869.6	3022.06	12303	8030.28	7535.13	10866.9	10474.8	13938.8	16715.2	10433.8	15806.6	8686.18	10619.3	37874.2	33715.1	39644.9	7325.94	34896.2	26149.1	3054.52	9391.35	2929.78	10394.8	2839.92	9045.27	10159.6	10701.2	10303.7	8630.08	7201.64	11669.7
596	184.072	54.723	0.91205	13643.1	13237.2	21427.1	18170	24423.1	23932.7	25828.1	22168	30136.8	25755.6	16004.6	21568	17553.5	16823.2	18058.8	16136.1	22203.2	22132	15657.5	8378.15	9927.57	19106.9	3163.55	42875.7	4246.41	46173.5	14904.8	49237	55333	5299.19	49958.5	56708	53988.1	58461.9
597	184.074	775.806	12.9301	44675	90406.6	4455.67	13714.5	16761.5	5180.04	15135.2	14159.9	9233.39	15158.8	127653	164815	73981.1	35452.6	14213.3	61102.9	39948.2	38477.2	17559	10730.3	8966.19	5128.91	13815.2	3478.54	13610.8	12876.1	13514.7	10317.7	10800.9	11349.3	11581.8	13153.6	14151.8	12473.7
598	184.086	138.361	2.30601	17356.4	18946.4	20304.6	19731.9	17394.7	25322.2	29512.2	25685.6	28398.5	29705	11024	16345.8	20179.8	18943.2	12430.4	14787.8	27015	33876.2	23670.3	6578.12	33701.8	26564.6	4654.81	14648.9	4119.28	9561.04	4084.84	7978.61	2606.52	6034.05	7426.48	2850.67	6611.92	6025.92
599	184.096	59.581	0.993017	23925.3	22256.3	20248.5	25269.8	7955.81	19463.1	18437.5	16204.5	12274.4	15479.8	32084.6	34105.4	29285.2	13323.9	18469	22394.1	41733.2	43472.8	45915.3	5029.78	45703.9	49588.4	3476.91	26717.8	2478.4	11468.2	10221.8	14121.7	7038.14	6656.38	20135.2	15047.7	11336.8	24524.1
600	184.862	880.997	14.6833	7028.88	9152.51	2511.58	2215.97	8693.48	8787.34	2433.07	8585.24	8091.96	3653.97	3087.44	7840.45	3893.79	4445.46	7990.64	7064.17	8450.98	7895.24	9235.33	7320.02	9482.11	8828.58	7084.06	7059.36	6557.73	2566.63	6428.72	1266.78	4699.71	1829.7	4576.2	7402.43	2929.51	8021.04
601	184.96	46.0115	0.766858	118125	160875	143450	129466	96928.3	122364	110658	98008.6	85074.6	102360	197531	178508	189126	173890	217120	174647	109774	150421	108590	34114.3	135310	162575	1936.62	158378	2329.76	139464	3810.46	124693	127750	118309	148956	133986	120523	125004
602	184.973	46.491	0.77485	3972.09	11211.5	11606.4	15019.3	11045.6	11558.1	10901.7	15451.2	8511.14	16067.1	27802.1	18803.9	21413	17139	30263	18757.6	11610.2	25235.9	11060	3635.17	17398.3	14918.8	1333.19	14942.8	1882.83	14424.4	3245.65	9144.55	13065.1	12499.6	15217.6	13982	11209.5	11257.8
603	184.985	871.163	14.5194	53814.7	38939	44363.8	54316.6	45041.3	45258.8	43439.7	48533.6	48548.1	34421.8	35059.6	31641.4	39507.8	40776.7	42758.4	33895.9	41276	44025.8	46387.2	47890.9	53755.6	53709.2	51125.6	50967.3	59769.4	55027	51569.6	50777.7	55099	56702.2	50814	59467.6	52160.7	57792.2
604	185.009	84.934	1.41557	35106.8	228874	32123.3	38474.5	104832	391412	31402.8	614194	348352	55738.3	24006.7	25288.1	16800.9	21716.2	20113.5	199259	141354	114596	12714.9	7261.3	15002.3	29917.4	2800.09	564401	3472.61	326097	3865.83	24356.7	78691	69522	26497.3	78352.4	22128.2	73812.4
605	185.008	100.398	1.6733	199833	136666	170492	131398	53027.5	148852	237092	127564	244725	498396	120358	56544.6	121757	23212.7	17271.5	58391.7	134062	107559	14868.8	208728	115468	68922	4554.52	24701.9	15936.5	250843	41698.4	39530.7	376092	420348	29151	427133	26636.2	35721.3
606	185.032	52.054	0.867567	28748.1	33787.2	39279	41036.3	25363.9	32746.4	31388.3	30789.4	33711	39140.7	31614.8	35165.1	34904.4	37627	35969.3	40618.7	31249.9	39480.4	23894.4	10113.9	35534.6	25160	3118.95	62455.1	3006.83	78645.7	6369.75	66096	18532.5	13743.7	15765.8	17214.7	21848.8	17526
607	185.067	50.193	0.83655	4900	3661.15	5453.5	5944.2	5495.45	7420.64	5326.43	6745.9	7303.79	4245.83	2306.41	2930.29	16402.4	6499.61	4710.71	15678.4	7864.21	5315.83	5407.81	11965.4	50694.2	7168.4	2820.54	20483.2	3128.98	21451	3926.05	18794.1	4545.87	3999.86	4668.7	3762.64	4862.16	4402.4
608	185.063	256.943	4.28238	5161.09	10869.5	16047.3	13647.2	6485.84	6769.43	6336.94	6583.03	6444.48	8011.33	4121.05	2465.58	4361.74	2094.98	3896.04	4907.49	32279.9	31152.6	22603.4	2439.26	34163.6	31194	5391.94	3748.94	4340.83	3427.29	4218.8	3280.95	4687.51	5218.8	1994.26	5192.3	4276.44	5504.92
609	185.091	59.1975	0.986625	76962	75597.7	76599	76249.1	21101.6	32663.3	34154.2	32784.7	31174	41985.3	32645.4	32997.4	31722.3	40098.7	38455.2	32244.4	231854	189505	178521	51120	185242	151384	3314.66	59807.7	594.05	44364.9	5344.9	71165.2	68392.8	68215.8	73917.9	68139.6	89047.1	63557.8
610	185.105	216.667	3.61112	27029.9	26495.4	25457.4	26990.4	40645.1	34407.8	42908.2	44021.7	57855.5	50561.4	27236.1	25532.3	33291.3	49058.8	27634.7	28027.7	16107.9	16863.2	19227.9	6480.34	16211.4	22749.5	4939.52	13786	4351.69	9663.59	4031.08	9391.29	6850.8	8012.88	9168.02	7475.9	7393	6054.52
611	185.104	59.324	0.988733	39059	7810.34	18926.8	23236.9	15690.9	20394	18302.3	17669.2	16669.9	18872.7	21439.3	20802.7	2659.52	19205.2	3700.67	18869.4	26184.7	21091.7	17094.5	5697.52	20116.4	29716.1	2866	3234.49	3005.63	6703.11	3831.26	5114.97	7782.2	7417.29	4599.29	7074.48	5003.06	10413.7
612	185.606	217.71	3.62851	4133.5	4055.41	4902.6	5120.19	12465.4	8629.42	10536.7	11825.3	5717.9	14948.6	8249.34	6396.99	7015.02	11053	7467.82	4560.47	3016.78	2456.93	919.8	641.196	3641	1633.23	161.141	3232.55	0	1969.67	350.148	2580	1347.61	1870.77	576.26	1276.88	1962.29	1530.14
613	185.893	876.04	14.6007	5972.55	2658.15	5457.85	2163.32	4275.1	2736.56	2821.68	6672.21	4824.69	2371.59	5899.91	5483.09	4947.62	1823.13	5429.5	6450.84	5565.55	7361.94	5913.21	6035.42	5336.26	6125.84	2418.88	2123.23	1104.22	5572.48	4762.89	3229.63	1499.89	5095.89	4040.18	2026.93	4987.75	1559.04
614	185.961	45.995	0.766583	20268.4	24964.6	19125.7	27888.1	13038.9	17539.1	2782.26	17013.4	15655.3	13518.9	28623.3	21479.8	31629.4	24521.3	4796.34	4747.15	22609.4	3016.44	2116.27	5963.92	18747.4	23817.4	1490.06	24800.2	944.937	19079.1	1314.95	3563.91	15362.2	3260.41	21435.6	19740.2	16464.5	19398.9
615	186.006	51.635	0.860583	11295.2	6993.63	8064.03	8921.73	10171.9	15044.9	4152.15	7348.54	9880.15	14120.8	11262.7	12591.1	10327.4	2588.88	6436.5	5525.37	8949.58	17057.8	11389.1	2242.72	10381.1	11316.4	2239.6	4917.92	2175.14	5683.32	2143.43	3009.32	3489.15	3037.33	16536.9	5546.7	3962.01	4448.78
616	186.012	93.959	1.56598	13785.1	16759.5	19182.2	18402.1	36652.9	27236.9	27229	32165.9	25304.6	22907.9	9386.58	11882.4	14537.4	19039.2	15196.6	13240.9	11925.3	12391.9	10697.9	16266.4	11849.1	13728.4	4628.83	43349.9	4435.59	13056.7	4849.47	36725.3	36763	38053.6	25331.1	19078.1	16483.5	17348.4
617	186.021	226.403	3.77338	6004.11	3801.96	3203.5	4420.95	8999.46	10495	3807.77	5711.64	11292.4	11492	2615.4	2149.22	2557.29	1836.72	1980.97	2873.77	2304.74	3358.17	1881.78	1682.02	2505.95	3426.5	1435.08	3222.35	1478.01	2561.65	1708.53	1839.83	2658.72	4659.46	4938.31	3864.15	3295.1	3236.3
618	186.038	51.56	0.859333	1592.37	16345.8	15344.6	16942.7	13369.8	4021.39	3182.83	4362.81	3132.92	11623.1	2468.92	14831.6	18779.9	18455.2	16846.8	3325.81	14793.7	3294.51	3052.58	1037.68	17136.9	16803.9	2400.15	2279.23	2148.17	3379.04	1329.6	5426.48	2460.62	8631.47	15069.6	2150.87	1356.34	11710
619	186.075	58.0465	0.967442	31733.2	31682.8	31367	29359.5	21834.4	24542.5	26938	32777.8	31561.2	25483.1	31273.7	33244.9	33781.9	23821.3	31386.6	23636.4	34804.3	34718	26714	17712.2	39556.4	43192	3618.83	21721	2953.2	23500.9	6256.23	29595.6	24118.4	24536.9	21802.5	21910.2	21692.7	23764.1
620	186.074	193.7	3.22832	37851.8	22239.3	46000.1	34357.1	26514.5	24994.1	34086.4	26675.6	28904.8	18643.3	51728.6	44070	36871.3	52746.4	51411.4	40010.1	45681.6	38479.9	33844.7	11183.7	17029.1	31701.4	5710.06	14541.7	5375.59	13097	5654.56	11948	10922.3	23472.2	10895.7	16170.7	18870.6	18637.1
621	186.095	58.805	0.980083	7217.37	10861.6	9870.61	13759	3547.98	7211.1	5078.48	5620.79	4523.05	4547.51	6004.98	3575.82	19194.8	14239.8	1929.02	3668.29	18533.3	15492.4	13189.3	7442.51	18124.5	19668.8	2858.18	8075.68	2367.48	5629.04	5314.81	7693.91	7527.23	8839.22	6386.81	9047.03	9452.69	9682.26
622	186.113	217.638	3.6273	62861.1	52807.3	59474.2	70897.8	86974.5	89763.5	97778	83244.2	91892.8	100587	86270.4	82260	61535.8	88707.4	70852.1	79362.8	21069.8	21770.1	18000.5	5974.99	20941.4	29929.8	2926.35	30162.1	3494.95	17089.6	3560.65	23001.6	15216.7	14496.2	25402	15246.1	17882.4	17280.7
623	186.112	340.353	5.67254	14023.3	14985.1	19349.2	18168.6	12981.5	22211.3	37679	21487.4	24930.6	35220.6	19553.1	19848.7	18826.3	25609.1	22933.3	23603	9442.06	13723.8	13474.2	5906.81	8466.01	15468.5	5866.86	10636	4745.12	5849.32	5339.88	7844.01	5033.96	8523.71	11144.1	9251.82	10832.1	8249.8
624	186.126	217.638	3.6273	6725	25923	28772.6	7482.03	9495.47	11249.9	10069.7	9058.44	14805.4	5138.85	6982.13	9703.83	29843.6	8913.5	6934.25	9886.9	7770.32	5591.35	13209	4363.9	4672.97	10191.4	2337.83	2655.13	2731.39	4783.13	2909.18	13594.9	9775.19	2381.55	9711.34	10126	930.16	9187.07
625	186.148	309.854	5.16423	16653.6	13157.9	19788.3	20137.7	7284.25	14634.8	14840.8	14534.1	8925.6	12719.6	12172.9	14778.2	15517.6	14009.4	15989.1	14953.4	20623.4	17685.9	16009	3908.92	24616.1	18982.7	3251.88	18175.4	3513.53	17176	3634.47	7065.63	21661.8	17961	25798.1	18498.6	17694.8	26122.2
626	186.222	457.228	7.62047	19524.9	20028.9	11403.1	17133.6	16759.6	8335.48	14536.9	17920.5	14138.4	11124.5	12564.4	14970.3	29444.9	20810.1	11651	16411	16926.3	5302.18	14636.5	10414.1	16306.9	10363.2	11382.3	14797.3	9998.32	16357.8	13674.8	15662.3	11082.5	12526.6	17160	15357.2	11780	13090.7
627	186.614	217.379	3.62297	10943.7	13131.6	13419.4	10114.2	19771.3	22630.3	20772.9	20819.3	20467.8	27961.5	18006.7	18921.9	10197	20016.4	10949.5	14132.7	3807.79	4058.37	2716.26	1730.19	4605.02	2012.34	133.867	5896.81	176.316	3946.2	526.437	4655.93	3631.18	2554.04	5207.91	990.101	3537.81	2844.78
628	186.9	872.505	14.5418	6745.22	7703.51	6898.82	7475.62	11163.8	7566.53	10733.9	7358.72	8065.65	12217.6	7914.61	4322.49	4799.88	6851.25	7509.24	6688.25	3495.27	8673.58	7923.2	4417.29	6901.46	7969.18	8066.62	11747.2	8527.37	8372.74	6876.63	8671.16	11157.9	9368.84	10567.8	9192.1	9126.28	10551.8
629	186.956	44.6385	0.743975	14842.6	16906.1	16858.8	20173.1	13777.6	13821.3	13432.1	11665.2	12784.5	12166.7	22343.4	15192.4	14233.8	12621.6	15839.6	25566.7	17169.4	17290.9	16064.5	6110.87	14345	14974.4	7419.31	11298	5951.51	14635	5765.19	13531.9	15148.7	14324	14756.5	15399.2	12575.5	15827.5
630	186.954	897.606	14.9601	41226.6	26046	86649.6	88758	86118.6	110712	51870.4	59820	45144	46895.3	47271.1	30000	96819.1	46286.9	47049.1	50246	94652.2	46734.4	29639	40986.4	39428.9	21053.8	22663	70997.3	38352.1	71251.2	41262.9	26329.5	91437.1	98112.5	64702	67984	101176	105281
631	186.981	871.058	14.5176	20729.2	23616.9	14353.1	22311.1	23926.5	19618.2	19252.9	14461.8	17728.1	16377.8	15319.3	21492.3	15715	14580.2	19971.3	13119.2	12359.3	19506.7	19570.9	17793.1	20622.5	20061.8	17574.5	21830	13595.2	20489	18441.9	24260.6	14401.5	21259.7	28096.1	19914.8	22096.7	19234.9
632	187.001	872.671	14.5445	7312.78	14199.6	2228.97	9428.71	2598.38	7918.37	9517	13786.5	4139.18	12755.7	3091.54	6840.95	7320	3206.13	11168.9	6226.32	12604.1	3519.74	2658.81	12528.1	2788.35	12803.1	3146.55	11693.8	11869.3	5432.68	10296.3	13616.3	6359.93	3118.18	7120.04	10233.8	7415.35	8680.05
633	187.06	868.122	14.4687	29901.7	29730.3	43556.7	46398.8	41508.3	34665.8	47661.6	36475.8	51176.3	49327.9	32294.6	28699.5	34732.3	34239.1	26962.9	30697.8	32872.5	35716.3	44094.8	20677.4	40525	43818.2	27831.4	48621.7	29776.6	66239.1	39655.6	74785.2	49954	53261.3	55156.4	50680	52330.3	53321
634	187.059	342.344	5.70573	3.55482e+06	3.97392e+06	1.93295e+06	4.71313e+06	1.00586e+06	3.15111e+06	2.31494e+06	2.11789e+06	3.2316e+06	3.6912e+06	1.54394e+06	1.58355e+06	1.18876e+06	502515	1.5289e+06	1.60888e+06	1.17308e+06	5.30092e+06	1.94259e+06	287565	1.65817e+06	1.77916e+06	198179	5.82308e+06	186519	6.17033e+06	225908	7.30715e+06	3.18657e+06	3.73459e+06	1.52392e+06	1.62604e+06	1.58947e+06	2.35507e+06
635	187.059	429.571	7.15952	60141.8	123862	136098	141841	178893	239922	376373	301676	344981	182543	85727.5	104739	91912.7	242170	184785	218294	161644	43376.3	229229	66371.8	128662	154790	99059.2	160545	61492.1	450593	72953.1	175070	192441	491969	322074	133910	216618	121596
636	187.072	868.119	14.4687	10639.7	17538.8	3161.55	25508.2	3450.18	15279.4	3587.67	20844.5	2391.99	25165.3	3992.65	5272.37	2343.07	16278.5	5452.72	14047.3	3050.77	21393	20842	11846.4	22389.6	21298.3	13668.9	19720.3	14773.6	4627.86	2591.38	10302.7	7144.87	6399.82	3962.87	25830.5	5518.62	4350.77
637	187.073	343.506	5.7251	126415	65710.4	427677	119513	58677.4	75605.2	720145	71480.2	613360	858761	549155	574735	396100	481101	567529	547493	639078	118874	79759.7	125048	639010	712840	95704.1	133459	80933.5	385850	98806.7	182853	188916	292403	218598	63300.7	712599	149714
638	187.107	59.5945	0.993242	36512.1	40934	53859.6	44920.2	33249.6	42506.3	46782.1	51735.4	35829.6	42030.3	28591.4	30842	27650.8	28438.3	31058.3	29813.7	59031.4	73668.6	62205.4	10457.3	91319.2	51788.9	3608.67	44447.5	3469.68	38589.2	4062.19	44127.9	18666.2	22292	19181	18539.2	17726.7	19123.6
639	187.106	248.221	4.13702	4788.78	8143.89	8556.5	13851.7	7519.29	10952.8	3894.65	10642	7124.08	5761.31	7347.5	5997.12	5988.08	8234.48	9295.05	12798.3	12652	14952.2	12643.9	4972.44	14096.9	23274.1	4427.99	9230.14	3235.12	4681.55	4342.2	7326.32	1712.67	5420.64	5686.93	5639.93	5684.79	6587.22
640	187.125	519.36	8.65599	7487.51	17621	29222	7285.04	37510.5	7071.71	12332.1	3581.6	7848.69	7882.41	8506.17	23555.2	22291.6	28873	37323.8	31895.5	7244.91	33753.6	7309.98	4375.03	34636.4	32813.3	19194.8	10963	6586.17	7917.87	12614.6	5117	8533.2	10386.3	11435.5	8054.19	5924.17	4308.8
641	187.498	253.453	4.22422	24817.4	27762.6	26123	30216.5	34415.6	39976.4	46346.8	40137.9	20716.2	38902	22664.3	22270.3	16718.8	21852.3	22962.8	21746	36135.2	50249.8	44577.3	3423.69	42509.3	38099.1	0	20748.7	190.481	13706.3	0	11808.5	5058.64	4192.33	4125.44	4775.86	3407.23	4742.02
642	187.51	253.456	4.22427	16248.7	7185.65	8991.64	10050.9	16312.9	17297.5	18460	27708.1	14577.4	8717.31	12391.9	7295.76	4612.53	10249.5	4262.74	6567.37	19595.8	15089.4	19916.7	4228.63	6261.92	14442.1	0	13492	190.481	6545.44	0	6807.02	5894.98	3829.92	1716.56	2827.42	4401.71	1328.18
643	187.519	378.042	6.3007	2530.87	2633.06	2483.96	2485.4	936.226	2177.58	1419.97	1024.86	2916.04	2664.83	5720.41	2525.92	2434.66	1703.46	3021.68	2593	4124.89	3519.35	2523.33	697.237	4370.43	1501.02	306.317	2057.93	0	1997.9	258.545	1437.7	4575.35	1789.59	2655.24	1914.27	1834.11	1904.04
644	188.036	93.145	1.55242	7675.73	9150.66	6865.1	12830.1	17012.5	15188.4	32541.5	17831.7	23679	13931.1	24850.2	16576.8	23993.3	13628.6	14717.6	17574.5	7576.98	7717.4	4210.52	4032.79	11156.2	6681.98	3999.82	12616.1	3435.71	7521.87	3484.97	10483.4	3548.91	1319.68	2110.62	3993.53	3948.03	3696.33
645	188.054	137.74	2.29568	105166	106335	119312	110837	169266	225705	263282	209316	284419	220753	26847.1	23973.7	19237	23055.1	15632.7	26369.4	135420	155545	174999	22095.7	156319	135362	5400.54	76217	4012.3	57299.6	1690.76	74766.9	97170.1	103039	124809	97475.7	69801.5	98981.7
646	188.057	252.834	4.21391	9924.72	14445.5	70890.8	21033.5	28508.1	44305.3	30619.2	45845.3	19305.9	39305.4	22178.1	5445.02	12109.8	1.65644e+06	14158.8	16492.6	24350.3	28256.4	12690.8	207748	21574	31579.7	3419.99	7210.75	2656.41	1.24312e+06	2914.21	6368.58	358835	329266	344208	342676	4914.24	38989.3
647	188.063	338.211	5.63685	274906	56295	110156	114734	81627.1	136349	231722	346346	408838	142841	107997	321694	85939.6	99622.2	107829	109231	338567	140261	124399	24123.6	108439	129170	20273	98602.5	19727	266527	18378.2	196876	112971	124093	239708	138674	141847	108665
648	188.07	253.372	4.22287	4.2291e+06	5.7863e+06	5.82534e+06	5.84379e+06	6.08135e+06	8.55581e+06	9.35033e+06	8.30421e+06	8.5329e+06	9.24196e+06	4.27737e+06	4.1971e+06	3.67697e+06	4.95236e+06	4.14374e+06	4.52527e+06	8.07467e+06	999888	7.89492e+06	533479	9.78654e+06	7.89898e+06	10740.3	3.90288e+06	14818.8	3.12662e+06	70323.8	2.51233e+06	979119	876833	1.08261e+06	943827	913369	676462
649	188.084	253.448	4.22413	519147	361128	73514.7	114754	428266	148330	58059.6	536598	666443	377313	318009	87368.1	34943.1	369947	239385	67322.5	566894	3.62439e+06	551746	12899.1	206596	406753	3191.13	322034	3048.04	224011	4606.79	151075	72432	16853.8	20426.6	69043.4	108929	65456.1
650	188.091	377.901	6.29835	298459	357944	387666	476939	220566	313271	352542	451602	391782	427908	380374	368013	376360	397060	285890	370744	578423	743849	594556	36136.9	706548	621827	8729.43	306296	7574.06	288736	9076.16	229244	427638	139085	355903	383549	347071	225118
651	188.09	91.609	1.52682	49969.3	38172.5	94893.3	101353	16245.5	28558.6	38128.1	49123.9	41705.1	26802.6	28771.2	20998.7	34341.1	18814.9	41451.3	36220.6	182514	232896	180003	20562.7	228169	141841	2854.27	55965.9	3420.29	62870.9	6134.54	64978	34448.1	28106	33123.8	32706.4	29530.4	30521.5
652	188.09	59.3555	0.989258	56521	67834.5	34544.9	52317.3	24508.5	18835.5	28127.5	24751.1	35527.8	37393.6	50793.7	58777.1	46630.8	92388.9	51624.4	46375.3	121080	179512	122775	9975.25	181503	119984	3150.28	19423.9	2862.17	17929.6	4973.62	15064.7	21593.9	31045.3	31370.8	19999.3	30048	32111.5
653	188.103	378.042	6.3007	43674.8	25768.4	32499.8	42190.8	13555.3	28641.6	34981.5	28086.8	44286.8	30837.7	49306.7	46754.5	28025.7	23232.7	27840.6	44760.1	71233.2	66615.5	53691.8	24691.6	63297.5	55131.3	8121.35	57705.4	7029.81	26647.1	8307.1	18240.4	50755.7	12762.3	22412.7	36822.1	28575.1	18110.5
654	188.127	214.859	3.58098	23816.6	22126.2	13403.8	25953.7	12600.9	7960.03	22148	17875.3	15889.4	19232	24143.4	37192.9	18498.9	36509.8	25175.1	32498.4	23777.5	29732.8	29711.5	13756.5	68266	36773.4	6974.56	14839	6192.55	39976.8	7196.84	6797.89	14746	13628.6	13096.8	7707.84	12567.8	2694.82
655	188.499	253.409	4.22348	4352.49	4756.76	5565.7	3830.37	5240.17	7669.23	8899.45	7527.89	2180.11	5770.31	3914.65	2870.63	3441.81	5618.36	2384.92	3121.53	6380.3	5316.99	7222.56	974.139	6453.01	5661.95	197.464	2759.01	375.604	2871.34	0	2043.3	1134.76	1606.66	930.96	1485.03	1114.02	1832.92
656	188.859	878.099	14.635	5759.22	2138.94	2222.08	3872.13	8998.11	3441.66	5995.88	7787.43	2673.74	1893.02	1952.9	7863.43	5398.23	3166.34	6289.67	7325.18	7743.8	5751.75	3462.34	6753.41	6470.61	6514.48	6854.83	2569.43	3483.49	5327.01	2837.31	3642.24	2587.58	2257.18	5798.24	4581.67	4036.47	1951.45
657	188.917	47.016	0.7836	14750.7	13017.5	15771	19084.9	5482.98	11161.1	6235	9160.2	9912.52	2965.98	27261.9	23112.5	24743.6	29392.6	2939.26	19345.3	11705.5	13612.1	9022.64	1607.79	16338.1	10937.2	448.816	10886.5	821.496	5798.39	1520.59	493.64	1691.05	1057.99	3753.8	2460.95	1995.92	844.668
658	188.93	47.481	0.79135	1764.45	1555.42	2475.39	4223	3822.44	4817.85	9890.8	1413.93	4533.48	8403.28	4366.86	2446.91	4269.2	4147.99	22377.2	4775.74	2749.9	1927.58	239.08	997.159	1390.38	5117.66	449.24	5114.8	822.833	3613.69	930.029	1651.34	1436.32	1679.34	742.626	2205.65	1008.6	1617.04
659	188.983	878.147	14.6358	14517.2	12500.4	12277.4	4490.51	4931.79	7706.33	12499.2	12395.2	12321.9	13254.1	11103.6	11999.1	12390.2	10078.3	11419	5236.94	7135.93	11288.2	11572.5	9559.42	3366.88	8193.94	11228.8	10912.9	3482.98	3242.2	2297.84	12742.5	4489.09	3892.66	8026.35	4573.41	6918.24	8551.74
660	189.061	252.825	4.21375	12976.5	6299.36	280064	10689.5	9472.08	364101	10660.6	10306.5	17951.5	13508	236925	8979.72	188659	9309.12	6563.67	10123.3	10669.5	6945.29	25168.9	31121.6	452673	6518.82	4191.37	7886.33	4914.39	8182.62	3489.61	5709.21	50473.9	49730.7	43021.6	48990.7	49687.1	43770.2
661	189.073	253.372	4.22287	672038	672790	619763	579027	660642	17054.4	995633	1.04222e+06	1.10133e+06	927027	472603	532310	451990	546513	538896	562260	943683	896557	847111	68507.5	46765	844230	1569.96	452723	4358.43	364229	10930.6	270340	126705	101958	114182	108421	118930	108583
662	189.086	253.409	4.22348	72949	62258.4	69882.9	98016.1	105551	102508	87247.7	104202	88770.4	114420	85924.7	48716.4	41638.7	53204.5	53194.1	62466.3	106659	220750	75885.5	31123.7	92227.8	102430	4393.67	52607.7	5105.16	38110.5	3662.88	25263.3	11077.9	5436.29	18669.7	10061.8	16686.4	9816.37
663	189.094	377.986	6.29977	40000.3	36425.9	31824.1	44677.1	19270.4	30756	24340.5	47591.7	35562.4	33829.3	42027	32228	34398.2	44005.8	34213.1	39268.8	59128.6	63313.9	53636.4	9465.37	62971.4	50622.2	6522.85	39413	6728.75	22278	5269.17	17037.4	39792.2	11873	35253.3	38420.5	27191.2	25436.3
664	189.098	252.614	4.21023	11135.4	265144	5810.19	13913.9	20292	363010	404014	13364	6520.06	19963.8	16092.4	4747.97	186483	6014.1	12095.5	12934.5	15283	22080.6	312793	30861.7	10191	21092.6	4004.86	191986	4545.36	7220.9	3344.01	121133	50364	49571.1	801.906	48676.7	49390.3	43208.3
665	189.111	390.906	6.51511	6149.81	10279.8	8979.06	8379.51	11267	18146	13656.1	15582.6	9267.87	17420.9	11513	6080.2	9788.82	9977.77	8335.17	3490.72	7849.73	9033.22	2100.18	6305.62	8044.19	8039.43	5402.66	5907.28	5631.05	9384.86	5132.86	5491.57	6417.14	1768.04	5534.04	5645.15	3867.83	4292.14
666	189.122	240.442	4.00737	44804.6	48715.6	55220.1	54716.5	13551.7	20876.5	26007	24429.2	17179.1	15667.4	64334.7	44048.2	41899.7	31855.9	69301.6	61807.6	105391	125249	110510	2551.04	139287	115602	4559.59	16583.6	4915.6	13467.4	4423.45	12009.5	14495.5	12436.4	10460.8	17546.3	18132.4	13756.3
667	189.123	84.796	1.41327	22495.8	33629.4	24351.2	29603.8	11167.5	20024	20311.2	12998.6	20430.4	16295.5	50236.8	23078.7	39791.4	37166.2	34607.6	39866.8	47986.7	52801.1	104869	10252.8	60254.2	25696.3	3784.8	15934.5	3632.58	7364.76	3843.5	12699.4	8081.99	2328.43	8525.81	7502.96	6905.35	5703.12
668	189.122	214.074	3.5679	13206	8151.04	16493.7	18833.2	6343.8	9348.83	9464.55	8686.59	8960.74	7094.87	10961	10366.3	12706.5	10248.2	10129.7	10454.9	40782.2	38592.3	35731.6	6788.79	42809.2	37754.6	3783.87	9088.52	3364.88	5185.15	4169.19	5906.1	6324.8	5860.84	7217.3	3800.12	3124.22	5708.27
669	189.134	55.277	0.921283	294747	427541	442414	416347	200242	262398	282114	297349	284536	256506	309737	374198	340362	281117	313279	328882	697331	731935	485806	163794	785516	661664	6841.94	166923	7166.46	128014	16032.6	123961	81182.6	88182.8	97296.4	81665.6	77015	87276.9
670	189.127	303.4	5.05667	12023.3	15961.4	13748.1	19641.3	18434.4	21584.6	26390.6	25105.2	24815.5	19885.1	9559.12	16754.5	18894.5	18114.1	16650.6	18796	13457.8	18233.8	13394.4	7095.6	21080.9	11661.1	4767.64	22016.3	4869.27	17041.4	4545.02	23758.8	7172.72	8176.48	11651	8056.43	7899.6	8397.15
671	189.146	55.348	0.922467	29990.7	48303.3	170349	59335.1	27055.6	16980.1	36266.9	33016.7	30819.2	22741.2	44579	43587.1	37359	25576.4	125969	31403.6	41514.8	73278.7	39566.7	18129.9	78030.3	83656.1	5406.24	73117	4428.74	14357.6	9192.18	16306.2	43053.8	39864	9779.98	11217.4	3737.5	8398.73
672	189.159	51.664	0.861067	44949.9	50935.3	46355.4	52738	48752.6	59746.1	63633.5	63505.2	59969.6	54724.8	59252.9	65236.5	52108.4	55057.5	55245.2	62184.2	48369.1	53157.8	38160.6	19994.4	46394.4	49630.7	1645.32	38258.4	2185.42	22522.3	4339.43	32823.1	51721.8	56119.8	55563.5	46901.9	56294.7	48641.9
673	189.173	51.4675	0.857792	3975.4	4327.51	9602.56	3689.68	5611.84	5651.41	5401.5	6702.87	4646.4	6375.85	10671.8	5344.39	5214.61	4469.56	2067.99	8970.43	3982.31	3953.33	2562.15	1633.72	4355.75	2565.76	1197.74	19240.9	1451.91	13768.9	3792.24	1890.51	7344.08	4183.66	1094.98	6888.8	3680.04	3807.36
674	189.864	881.302	14.6884	9554.88	13073.8	6904.45	10310.6	11324.1	7495.04	13256.8	3955.36	10369.8	13579.3	13188.5	1646.82	5570.59	13350.4	13977.1	3622.01	6565.21	11214.5	9693.98	13290.7	7662.32	4863.63	12733.3	19567.4	5309.42	6777.79	1934.2	10768.7	13922.8	20123.6	17072.2	20219.3	16121.1	12345.5
675	189.919	47.583	0.79305	2617.05	3170.3	2395.75	2192.75	1236.69	2080.71	2234.94	1397.45	1103.18	2537.79	7430.21	8494.13	4783.26	7077.84	5558.96	5901.28	2470.79	2465.96	2612.05	514.447	4173.81	2874.47	303.55	1878.8	351.925	672.143	313.453	740.509	453.985	227.954	304.589	769.244	464.029	709.119
676	190.049	214.062	3.5677	12973.9	10320.6	7124.97	10163.3	6486.22	16020.7	15179.5	21454.6	15609.5	7591.62	8052.43	12151.7	11211.9	7784.93	8290.86	7161.9	12108.7	11519	14108.8	5059.89	13460.9	9536.65	3304.1	6463.02	3383.82	5658.75	3164.83	2389.27	6161.62	7271.36	3108.75	2784.75	3328.8	2170.41
677	190.069	98.544	1.6424	9042.3	12992.9	13510.4	15157.8	11322.6	17231	20993	15905.3	18056.8	17835.5	12504.1	13189.2	6827.18	15204.2	15036.9	12829	23112.6	43208.4	12390.2	4739.57	25787.9	10767.7	3385.66	12393	3431.51	7980.29	3752.22	14492.8	8996.64	11520.7	20378.5	14186.5	5742.69	8902.66
678	190.075	253.453	4.22422	70166.9	61838.3	61679.3	66171.9	62635.2	94821.5	92195.2	88356.9	101988	106834	43866.6	48133.2	40234.6	48156	44292.1	33665	77094.8	103530	67236.9	6114.6	105007	72555.3	1591.76	41495	965.081	31524.1	1722	25115.8	8320.86	11855.6	13036.3	8360.32	10723	8279.79
679	190.088	253.26	4.221	3532.7	4644.61	7581.03	10291	35526.2	13263.3	11727.8	8811.5	14713	7576.34	6326.69	14219	6919.24	10399.4	14339.6	5743.96	11010.9	16542.7	17186.2	7204.39	16701.1	6424.74	2001.66	4437.9	1325.36	4629.73	2245.18	13170.6	4126.56	7215.59	8015.31	7192.73	8271.06	7506.04
680	190.096	377.537	6.29228	5528.4	5627.23	6185.04	4681.77	2216.09	4313.03	4234.19	6121.85	4232.34	6493.17	5736.58	2096.27	5172.64	3731.43	7462.25	5918.64	8607.46	3868.24	9428.54	3358.35	11107.3	8080.38	1854.22	5360.65	1092.43	3717.36	1996.34	3979.46	4307.33	2787.16	4832.1	4653.23	4937.7	2121.35
681	190.107	59.6845	0.994742	38341.5	44713.5	34672.1	40395.1	14440.9	19738.4	21118.2	17410	17233.1	20517	41991.5	48189.5	32331.6	39461.3	32032.7	38062.5	85554.2	103355	98819.5	20505.5	92871.1	72248	3734.82	11320.9	2392.09	10500.7	4336.83	7595.73	6519.9	8675.88	17506.4	10456.7	10982.2	7818.46
682	190.12	60.5225	1.00871	3824.35	5846.99	9256.6	7967.79	26706	28083.2	33241.4	6756.47	6071.52	5385.58	36433.1	9618.79	7036.25	8321.15	7484.03	31703	65950.4	15771.1	11906.9	18662.2	20476.2	12238.1	3604.21	2977.61	2503.41	3722.92	4311.57	12173.4	12845.9	2078.25	14169.9	13308.5	11191.7	12271.1
683	190.137	55.555	0.925917	26995.8	33872.2	38346.1	37791.1	25699.3	15375.2	11124.5	39072.9	39457.2	30795.4	31968	35432.2	29719	23743.1	25429.5	30001.1	64517.7	67903.3	35629.7	14937.7	62023.1	48407.5	2237.96	9827.53	1240.23	10116.1	2540.71	9691	8297.01	7950.83	6510.14	4829.58	6561.79	10145.7
684	190.144	303.376	5.05627	8424.42	4103.84	9655.99	8068.61	7517.9	13110.5	13292.6	10884.5	10899.4	6914.22	15755.1	12921.5	14447.2	15569	15667.1	14588.7	6696.52	6986.42	5865.56	2962.84	7753.58	4313.93	2416.44	6244.6	2027.92	3475.29	1498.23	3964.74	5373.9	4453.93	3424.96	3684.45	4988.54	4321.99
685	190.144	227.605	3.79342	10043.7	7425.57	9583.31	8557.19	4867.96	14058.5	13890.8	13685.4	12692.1	13115.3	6885.47	10759.6	10550.4	11528.3	8622.26	6230.5	7820.22	11582	10999.4	5346.98	8725.23	11230.1	1610.85	6361.49	1814.79	6598.55	2027	5396.43	4868.18	4123.31	4125.11	4667.83	3061.65	5905.19
686	190.162	52.706	0.878433	4665.33	4419.99	4415.21	5088.27	4420.8	4116.48	7447.19	5934.38	4808.21	6757.93	8507.64	5239.54	3933.41	4011.58	4318.17	6037.01	4349.52	7682.26	3582.99	2107.29	4116.81	3626.18	614.286	3237.81	740.722	2720.85	1399.94	3602.37	4879.07	3412.92	4792.03	3977.42	4374.96	5286.6
687	190.856	871.496	14.5249	8047.02	4874.45	1827.36	6589.7	1618.89	5476.9	4291.39	4826.34	5533.05	3234.44	5410.52	5756.53	3955.93	5355.87	3751.36	5360.02	5330.25	3215.92	5165.31	3591.04	3465.21	5461.89	4577.6	2929.79	5826.05	6227	7765.8	4330.28	5127.95	5608.06	4775.62	3772	6730.29	6614.77
688	190.916	47.7115	0.795192	4985.71	5773.03	2786.58	4471.3	2769.02	2611.18	2935.08	3552.03	3927.12	1117.06	8976.62	8273.3	9379.7	9874.78	11312.4	10064.6	943.08	5566	2997.28	1311.62	4597.14	4798.12	606.82	3164.41	469.69	1854.07	930.576	2401.75	1886.81	1175.25	892.748	1670.49	621.944	2643.24
689	190.998	158.377	2.63962	30411.2	50491.7	45811.4	43294.2	16068.7	23368.4	18160.4	15958.2	29912.9	7658.77	32932.1	31285.2	40960.7	18887.1	39831.7	41020.2	112011	86448.1	36755	47008	85031.6	86811.4	12058	9193.42	11154.4	9377.04	9411.49	7730.45	8666.98	8123.8	7530.39	8139.42	8050.81	6737.28
690	191.038	63.7825	1.06304	8685.67	7666.77	5310.3	9408.24	7769.95	13410.5	15696.7	12573.4	14230.2	7586.4	11520.3	15229.6	9770.85	13990.4	6038.24	4509.95	10651.5	9574.59	10453.3	7539.31	5457.48	6955	6027.13	7194.89	3707.46	5679.52	8017.53	4652.01	4811.53	4815.11	4353.94	2539.41	4819.54	3776.23
691	191.08	199.715	3.32858	49772.2	185206	180493	221311	19601.9	17613.8	29146.5	22527	20383.4	24409.9	124705	84931.7	108057	34334.4	109639	116235	651371	528461	109408	39021.1	498204	601120	8195.45	53495	6817.42	25538.2	6594.52	16855.7	12849	14396.6	32723.8	16868.9	20924.4	4415.29
692	191.102	57.925	0.965417	50791.1	91800.2	96376.6	91551.3	64416.9	105323	106733	113942	108251	69202.4	46392.7	60948.6	56544.6	31517.1	58958.8	52786.6	102775	103929	79992.5	61032.9	125676	106166	3312.94	128858	3753.78	108907	15519.8	123674	21284.4	19343.9	13762.7	22923.3	19299	19206.5
693	191.106	392.489	6.54148	7373.25	11381	7875.57	10053.9	9936.41	15893.9	18278.7	20880	11933.3	19237	11210.1	8427.75	6043.79	8857.37	7917.77	8521.11	8746.9	8683.75	9228.99	6768.24	9052.26	1909.65	6349.67	9570.29	4203.94	7791.82	4879.36	7133.93	6911.76	5687.74	5305.79	5423.12	5009.52	5838.7
694	191.115	58.137	0.96895	29950	11737.9	12082	8572.9	3203.2	13776.8	10822.2	16046.1	8067.37	15137.2	10372.3	3105.39	13938.4	21830.8	6039.39	4596.32	11345	6074.09	13678.3	7579.6	15863.8	15267.1	3011.17	16592	2851.45	10685.5	9416.66	14904.8	15433.5	13503.3	8375.89	13074.1	11882.6	1639.04
695	191.117	212.983	3.54972	7972.42	8102.37	9833.77	10253.1	6933.62	12431	4995.1	6092.06	4078.46	4122.55	11809.4	12086.3	11602.2	12332.8	15218.4	9561.47	16680.8	17954	40104.8	10920.5	18087.8	17938	3972.01	5412.96	3595.68	16747.9	3460.37	2639.24	4303.07	8176.32	2943.21	10439.5	7289.06	3491.18
696	191.142	751.688	12.5281	4281.22	7819.5	4740.28	3451.72	4796.59	7877.9	5278.62	5207.73	6084.02	3046.65	3952.34	3594.1	3460.79	4384.58	4329.11	3937.35	5201.47	6924.21	5539.33	4735.48	5668.95	3024.4	6452.45	6094.23	2150.03	5189.22	6020.61	9464.24	6514.94	6886.73	6097.11	2580.1	6860.67	3441.48
697	192.064	217.63	3.62717	47991.9	46314.1	59602.2	58753.9	31980.8	40495.3	40870.4	55927.3	44497	48440.6	59266.2	50825.5	53438.4	59815.3	51079.5	53252.9	60995.7	77534.3	98193.3	12824.7	72079.7	102195	4271.92	33003.5	4158.16	23841.5	3232.32	34984.2	7599.83	7388.64	12790.1	14599.3	8477.51	7579.54
698	192.065	257.03	4.28383	36232.1	54383.4	91075.1	49172.3	8757.22	14778.4	26280	12556	13811.5	20209.8	46284.9	51404.8	43832.5	66472	65050.6	52562.9	109521	115762	82034.2	16179.9	115195	112968	4339.01	21176.2	3336.09	19357.4	4083.97	8229.59	5542.36	5412.33	5370.91	946.08	5105.17	5566.79
699	192.087	59.796	0.9966	8747.48	13290.6	17286.9	11325	11949.8	3493.32	11671.7	11915.9	14539.8	5493.82	11302.7	12808.8	10025.7	9381.77	3969.47	12303.8	24512.4	30937.6	19227.3	11640.7	33282.1	35370.4	3959.9	5420.29	3251.37	8817.46	3863.06	7762.66	4560.84	4209.79	6242.14	5509.14	5210.85	5963.79
700	192.105	58.1075	0.968458	3218.48	6294.17	9602.51	9311.18	6979.86	11400.7	11938.4	9491.34	10851.3	6841.99	5574.71	5507.68	5611.02	12419.9	7195.53	5219.51	14066.6	14715	6394.76	5424.36	14551.6	12340.7	2563.54	12208.3	2229.58	11677.7	2677.79	8354.03	5509.61	3305.33	4765.63	3299.73	2663.13	5047.6
701	192.159	96.653	1.61088	895.712	3536.99	4217.41	3431.45	2882.55	3148.06	2861.21	1408.88	6388.03	5404.54	4848.73	2545.01	4436.62	5856.47	4845.78	1302.25	4345.42	5432.04	5624.88	3421.08	5704.49	4896.49	1635.92	1875.78	1008.37	2940.29	1494.75	2887.27	3991.51	6492.82	6531.03	4166.43	8461.71	6615.72
702	193.034	98.531	1.64218	16259.2	37873.1	56291.5	48058.4	32329.4	58265.2	40402.5	43407.6	51677.8	19721.5	38853.5	67212.1	43747.6	25859.9	43125	43634.6	31782.9	37922.4	21762.6	16998.1	36120.6	37920.5	1154.75	79667.4	3423.8	82313	8353.2	82382.1	51885.8	35066.6	28224	52423.1	47835.2	47504.1
703	193.049	197.877	3.29795	17783	36651.9	39500.5	39861.6	16870.5	38812	46803.6	48038.1	45409.7	25157.5	41375.3	44177	36603.6	24336.1	41161.5	45361.7	18270.1	26365.2	8787.48	11973.1	32586.7	22688.9	4021.64	37598.9	3386.38	32631.3	3884.53	42261.6	59188.9	57400.5	39198.8	47691	55250.5	62285.9
704	193.048	461.382	7.6897	36096.1	31914.1	31619.9	33148.5	4353.15	4821.77	5203.38	4061.96	7302.05	6092.31	4068.44	6610.46	7282.49	6157.81	3896.31	6634.61	79863.8	106050	87053.4	7898.15	104360	92337.3	3619.31	64882.5	2594.64	38027.7	2591.01	38336.7	5142.45	6927.78	5933.89	9955.86	6924.82	4615.57
705	193.068	215.971	3.59952	14608.6	4087.16	7189.46	10223.8	27468.6	3145.86	5250.88	9536.65	5763.62	9987.59	107064	11251.7	7035.91	13267	9635.5	7668.59	12202.4	14809.7	16707.2	31461	10721.2	12115.6	3992.32	62967	4213.51	4163.64	5145.88	39508.5	28031.5	27607.7	24898.5	30854.7	25483.4	25928
706	193.085	265.099	4.41832	7837.85	8160.01	9346.86	20757.5	15476.5	23128.1	13903.7	27246.8	14910.4	43221.6	9602.67	11398.4	3447.93	8496.03	8796.07	9734.84	11688.3	10484.1	10360.2	5700.24	13393.3	9772.94	3960.58	34673.7	3036.89	5683.06	4207.89	8858.34	7169.89	9049.95	12720.3	13490.2	10535.3	11902.3
707	193.096	215.226	3.5871	280626	54559.7	308713	389409	68199.8	77570.5	107115	112350	91594.9	114808	188894	257569	214276	289691	218222	246302	638979	839547	686120	50650.3	778506	629819	3690.47	142026	4005.65	87611.8	2422.41	80521.6	45151.3	50370.4	52441.4	49076.8	47503.6	41797.5
708	193.109	215.161	3.58602	21738.6	8154.77	31648.1	21272.3	6053.16	11720.9	16076	16090.9	6909.5	12904.8	15058.9	33929.8	16838.7	30933.6	28968.1	24218.7	17997.1	56678.9	70898.4	30549.4	73248.5	12489.6	3327.7	13303.5	3628.14	11115.1	4518.56	7887.62	25653.7	4776.2	5354.7	7667.65	3207.6	23949.3
709	193.138	280.133	4.66888	9816.18	7454.16	14463.6	19177.5	28290.7	7819.27	7941.17	29612.7	5157.85	7389.84	17878.9	4542.79	2394.77	25904	2115.45	8050.4	27310.6	5960.83	10174	3547.24	7959.19	3737.11	3914.26	2747.4	3743.13	23851.2	4528.07	13798.5	12075	11756.1	3631.78	5969.37	13739	7354.48
710	193.137	239.434	3.99057	5993.37	8045.03	14158.3	10903.4	14761.8	9923.52	1931.12	21030.4	5745.2	7271.86	18624.8	13077.3	9431.87	25890.3	7385.09	8473.04	20246.7	21957.2	15010.8	5828.94	20083.7	19153	3343.52	8604.59	3990.86	17916.7	3445.22	11293.7	11276.6	8174.93	5811.01	5267.87	11090.1	2589.36
711	193.929	893.391	14.8899	30904.8	36083.2	34155.9	29607.6	66449.2	27971.2	30024.1	42137	33715	62097.5	63572.2	28473.4	58503.2	23048.1	33387.2	36922.2	81609.9	44508.7	31240.4	49132.2	43749.3	55043.8	29438.9	38962.4	55053.5	40760.2	57466.8	65888.8	46157.9	76659.6	63329	65773.6	25142.8	42596.6
712	194.032	51.184	0.853067	1231.95	6064.77	4891.83	6434.52	5945.21	7801.97	4599.61	9298.54	4566.79	5977.98	1803.7	919.892	2760.59	224.424	2607.22	4435.17	4442.93	5065.26	1176.77	2691.22	6342.85	5471.17	606.438	5223.35	603.734	2305.05	1168.54	3616.59	1541.38	4952.33	5711.33	4484.03	1887.03	5712.61
713	194.08	297.414	4.9569	47741.3	48477.4	50005.4	38866.9	30441.8	24693.4	23675.3	30901.3	39071.1	28492.3	50658.1	48575.2	49252.7	55445.7	59092.1	50991.8	84317.1	108396	101062	8170.51	104323	96102.9	10305.9	16241.5	10511.4	18621	9548.7	14259.2	5596.51	9591.83	14343.8	10703.8	7843.43	11057.3
714	194.08	215.222	3.58703	38957.7	47093.6	42616.4	56150.8	23274.8	28574.5	31135.9	28649.4	29334	24229.5	32065	22138.2	23944.2	28081.5	45013.6	20310.3	118482	188754	191752	12712.7	118625	127668	31195.7	33461.2	29092.3	9311.76	25920	8537.58	16052.7	15553	25878.2	19824.4	17634.4	18649.4
715	194.099	215.222	3.58703	34602.2	29644	37898.4	45885.4	9500.48	10319.3	11277.5	14965.7	13827.6	14867	29724.8	29234.6	27269.2	34850.7	9502.52	27229.4	100623	116006	88104.8	6897.07	101380	81706.8	21840	17292.1	19631.3	10779.7	15100.4	6866.82	7228.9	7643.17	8443.47	6373.26	7207.19	7114.96
716	194.117	870.578	14.5096	15189	8061.95	13740.2	10166.4	15012	14782.7	15821.9	15364.9	13205.7	20692.7	14061.8	11371.9	7908.67	13572.6	13863	11249.5	10580.1	3527.09	13871	15485.9	12258.5	15311.3	11621.7	16593.1	15924.8	18020.9	12551.4	10371.4	15104.4	15408.8	16177.7	22004.7	14144	16976.1
717	194.117	214.547	3.57578	18478.9	9092.04	21203.3	48066.7	23205.6	28504.2	37834.6	67790.3	55749.4	28294.1	31389.6	33363.1	29265.4	24538.3	34621.9	32653.7	51757.8	50336.6	16862.1	63719.6	7590.85	40606.7	38628.6	34721.9	46000.5	66519.1	23033.6	49358	36915.1	39374.6	22702.8	40174.2	48646.3	39910.9
718	194.116	436.471	7.27452	35031	32443	27626.8	22978.2	32390.6	21839.4	24933	24263.6	42227.6	20979	56926.6	42096.5	37023.1	71450.8	36236.8	37263	41171.1	37590.1	32510.6	16909.6	71623.1	34807.1	14615.9	16063.9	13034.9	15040.4	15724	16723.7	16276.8	15203.7	14959.1	14259.3	13896	16940.2
719	195.064	409.676	6.82793	21049.7	19586.1	31866.7	22467.9	15868.4	16194.1	15563.8	15448.1	16439.5	15389.2	11303.2	13576.1	10374.3	10772.5	10144	10487.2	19883.7	22229.8	24810.9	14778.5	45847.1	29871.7	9998.49	41198.6	9968.44	54312.5	10205	41343.9	27173.7	56082.2	31647.2	35126.9	37032	22067.9
720	195.084	296.907	4.94845	8554.3	7372.7	4781.42	10821.5	4224.37	5210.38	2917.11	4712.19	15824.6	3758.18	10486.3	6945.67	4656.7	9649.76	7343.36	8767.67	16771.8	14820	15985.5	11388.5	16614.7	15757.4	9275.13	2486.88	8989.27	8867.9	9596.5	8909.31	9807.86	8125.93	10380.1	9284.57	8591.59	8579.61
721	195.101	674.832	11.2472	12705.8	8344.1	20227.8	10798.4	15598.5	51388	50513.7	33589.9	7397.55	10079.8	4351.27	6077.16	5630.64	12385.6	5165.95	10308.7	11786.5	11129.9	5960.75	5134.85	13320.6	8652.35	6190.43	6142.32	11933.7	9232.87	12250	10389.2	11145.2	6998.9	12935.4	6510.29	8458.86	9266.77
722	195.1	435.6	7.26	15023.2	10836	16337.8	37834	14587.5	13468.9	36787	12835.6	16542.8	17233.6	11195.1	11578.8	11021.7	11762.9	11345.7	12178	21532.9	33522	22573.6	2480.19	25374.1	19465.9	9504.39	20551.5	9303.94	16941.4	9813.92	7890.74	14233.2	9857.65	12495.9	6025.78	8785.37	9339.34
723	195.101	412.341	6.87235	13623.5	19094.8	13995.6	19731.2	21624.8	21942.1	16259.2	21089.7	24522.8	30142.9	11942.9	13859.1	11627.2	12116.1	10375.8	11484.4	20272.3	26971.7	20704.5	14385.6	32442.4	25218	10567.5	25470.1	10536.4	8507.3	10931	15372.2	7665.35	6950.5	10018.8	15830.7	7942.33	10513.1
724	195.101	366.729	6.11215	30129.3	24047	31919.6	22280.6	44122	58519.1	95854.3	69470.4	76902.8	62446.9	9228.26	8490.58	2671.77	10392.3	9551.43	10985.1	17275.8	29306.5	12383.7	9880.76	13901.7	9681.11	10411.5	19529.8	9577.16	15406.2	8158.71	13433	8646.18	8144.15	9985.81	8969.41	9279.08	11007.8
725	195.113	216.958	3.61597	36017	14353.8	33336.3	58852.3	10963.4	21057.9	13841.1	18779	20989.4	17207.9	15059.6	19914.4	22375.3	19250.7	54066.5	14655.6	46850.5	44825.6	37947.5	14391.1	43940.3	114509	14480.8	16260.9	13160.8	13201.5	12589.1	10618.8	11660.8	12748.8	10813.6	7307.65	10133.2	10865.4
726	195.137	531.316	8.85526	62651.7	83579.1	80134.5	116108	62514.3	83873.2	100772	60517.2	65161.6	77170.4	47707.8	41261.6	43903.1	48571.4	35008.3	57581.5	98531.9	135293	93034.3	11784.2	142606	104255	9858.5	110835	8785.95	100605	11606.6	66251.9	22696.8	21402.9	29317.9	27075.1	22707.1	28772.4
727	195.137	568.102	9.46837	29982.1	19856.3	28102.4	21202.3	22672.2	29676.1	54558.1	30030	22123.6	21985.8	14510.1	17261.8	16220.1	16033.9	15102.7	16817.7	28587.4	37136.5	32854.2	13295.6	41835.4	32411.8	10433.1	99158	13128.6	39912.3	12376.7	46016.5	12961.1	11541.9	13702.9	14258.6	15359.3	12738
728	195.977	50.73	0.8455	8867.38	7727.41	8217.47	12566	9587.74	8979.33	8172	10702.1	10139.1	1087.5	3005.88	13007.1	13393.3	5005.08	2566.5	4456.32	16650.9	15789.6	15642.4	5781.08	19736.4	16152.5	908.6	11454.9	481.618	3422.25	2067.98	4303.54	5957.84	2833.01	3502.44	1211.62	3525.89	1166.65
729	196.048	51.195	0.85325	18348.7	19151.7	25149	28596.9	15451.6	23421.2	17830.3	17795.2	25823	21777.8	25561.6	14935.7	27388.2	25629.1	23528.7	12796.9	27486.2	19315.7	28283.5	10053.2	30344	20613.8	1800.6	24163.7	846.527	19967.1	3676.47	15256.4	11531.3	10944.8	14062.4	13465.2	10818	13766.7
730	196.058	292.082	4.86803	43405.6	42507.8	39970.5	50258.1	17747.4	31261.5	28187.1	38902.5	37835.8	38281.5	32599.7	38285.9	33808.2	38172.7	33524.6	30871.7	42686.1	51784.3	41850.2	7697.05	45275	39678.2	2868.58	37815	2716.49	28585	3131.57	30507	87077.4	79776.1	98149.7	96368.8	100337	90303
731	196.071	292.094	4.86823	3234.04	6424.11	22571.5	9469.57	13629.9	17974.3	21083.6	5368.89	8025.63	18758.7	2591.52	3502.62	3009.31	4148.07	5769.05	18902.6	26051.8	12180.2	7120.03	8461.88	27377.1	10409.8	3245.19	18824.6	2891.49	7250.52	3734.19	17117.4	9160.02	33404.9	10354.7	7984.68	9338.45	7531.14
732	196.096	207.025	3.45042	18331.2	57727	34498.2	32765.1	6905.4	14004.6	10919.4	15979.3	16121.5	11274.2	19588.9	33060.9	13917.2	19023.5	63090.7	31499.7	147520	191506	42124.9	6916.4	75691.2	77112.7	4187.03	18264.7	3766.76	11119.4	4229.12	8367.26	15286.9	12907.4	22773.7	17287.2	10090.9	6516.85
733	196.096	234.263	3.90438	93633.8	92359.1	121229	116057	31058.8	52452.1	55432.2	47657.4	59761.1	74903.1	92276.5	93912.5	85763.4	94728.1	84809	107373	217579	251100	271411	19075.2	267141	207616	4399.96	53165.6	4183	30946.8	3771.11	31408.6	17131.8	18778.2	22260.6	19914.4	34976.3	16285.7
734	196.098	361.226	6.02044	9740.01	12646.8	16354.2	12754.4	6309.71	7348.33	9975.36	9811.2	7074.47	10931.8	11817.7	12249.4	12129.2	10504.4	6716.21	12299.6	26721.9	35624.8	30936.1	4930.02	37864.5	42830.9	3044.35	6614.53	3941.96	4341.4	3772.34	4490.28	6192.71	5414.76	7375.26	3193.27	3200.64	5558.78
735	196.097	92.083	1.53472	41701	38573.2	49557.4	52807.7	10494.2	11142.2	8778.03	10716.5	11409.6	10673.6	20419.8	16024.9	18081	30218.4	16659.5	18910.6	125658	159837	82351.4	18948.2	151581	121909	6627.19	9864.19	5963.36	10178.6	5893.01	10988.5	19294.5	23590.9	21763.1	16443	19957.6	34497.2
736	196.11	233.958	3.89929	10577.5	10330.9	15943.6	9632.49	2542.85	4696.57	9621.62	4861.11	10136	8104.85	10533.7	12132.8	3974.87	10951.5	10879.4	7875.82	10478.1	37630	4826.7	11428.3	39224.1	41270.4	3399.39	5632.04	3421.26	5355.43	2703.77	2715.09	10330.7	11221.8	10611.4	12788.8	11042.5	1660.68
737	196.133	334.125	5.56876	9098.38	9445.42	6581.88	5791.62	1787.85	5236.95	5438.16	5721.71	4262.59	3821.7	6525	10353.7	14018.1	15409.1	9460.49	9127.71	7270.01	17210.4	10099.5	3640.14	10629.5	6300.3	3157.86	4226.06	3938.42	3365.22	2754.42	4369.84	3343.91	3614.95	3600.82	3573.26	3529.83	3634.85
738	196.141	530.865	8.84774	8803.7	9294.58	7811.11	11460.1	9106.8	14615.7	8341.24	9508.44	7321.46	7982.7	7795.83	9997.86	6494.76	5384.33	2952.95	7438.42	13884.2	13719.1	13905.9	5090.5	16410.7	17610.5	3659.78	20360.4	2124.7	11209	3433.15	10553.9	4539.9	4928.27	5132.51	4576.71	4395.69	3043.93
739	197.06	291.519	4.85865	3481.24	3041.53	4889.76	5310.49	5838.68	3254.37	6174.59	3537.11	3816.55	2683.58	5216.2	2636.66	3744.46	3880.19	3553.8	3576.36	4207.99	4129.54	5727.35	3494.61	5919.61	3074.77	2389.66	3824.87	1458.05	979.871	2067.13	2837.21	8296.13	5733.78	7157.38	7343.33	11207.9	9601.8
740	197.081	267.509	4.45848	10742.1	14058.1	23000.1	20878.8	29190.3	28436.2	22814.8	41221.9	42427.8	44153.2	17140.3	10338.3	13017.2	7151.2	10352.4	12706	5676.58	7390.63	6399	7879.2	20946.8	6880.37	5056.7	11242.1	4986.36	9178.4	5089.68	6242.32	8672.47	8482.45	9275.14	8336.53	7973.16	2551.89
741	197.099	234.337	3.90562	12746.6	15446.5	19457.7	26252.5	9791.96	10823	6201.79	7273.6	13399.4	11982.9	22225.5	9951.5	14433.2	10411.8	7087.22	17797.3	36860.3	36829.7	19840.4	8210.55	37325.5	32357.9	4005.79	8318.29	4097.38	2941.63	3231.87	8368.39	6313.83	6587.67	830.494	7509.45	6141	6905.55
742	197.095	691.613	11.5269	7056.36	5230.93	3446.49	8947.74	9589.33	3048.17	5265.17	49860.2	7415.93	3937.48	6528.42	4573.83	3812.4	11734	5171.96	3826.91	6527.7	3421.5	3823.09	3852.51	3903.98	2980.55	3334.4	5252.61	1922.71	4411.98	4057.29	2922.91	4991.27	14826.8	2419.2	2326.8	2912.73	3724.64
743	197.116	377.289	6.28816	11048.3	11683.6	14025.3	15602.4	21751.9	23618.9	28597.4	17802.1	16946.4	26546.2	15393.9	16456.5	9458.92	17952.3	10808.3	12832.7	9224.36	11374.5	12438.9	4079.46	11603.6	6005.36	5284.98	12021.1	4154.5	6929.74	3756.44	6772.61	5648.28	4790.8	5472.83	1626.02	5051.71	6700.1
744	197.128	232.976	3.88293	35430.1	33847.8	45370	42231.3	7430.31	12985.4	14081.5	14693.1	14878	14213.2	16211.6	17376.9	15214.7	14771.7	18359.5	15147.8	131654	127701	78343.1	9647.03	131084	97287.6	4552.2	9025.34	4399.64	8881.6	3753.83	5262.56	4302.67	6509.45	6317.75	5157.34	6240.16	3639.11
745	198.061	46.303	0.771717	1893.91	2339.93	17057.2	3472.79	12008.3	5867.12	3269.9	2684.21	17415.3	2425.73	6503.98	3207.46	3056.43	2853.74	3063.53	3801.01	2167.61	1249.32	3123.08	7957.4	13528.4	3062.35	1791.86	43588.5	3697.64	3675.27	3077.89	32949	3677.93	1230.99	1525.66	24528.3	1453.12	2366.54
746	198.075	57.954	0.9659	19258.2	27263.9	27986.9	8022.09	7233.59	16243	13612.6	12555.5	14919.9	13198.4	26949.5	16343.4	19142.1	23536.2	22590.2	19547.1	21166.5	27151.5	27571.9	6110.83	30616.4	8496.55	8142.79	15091.5	7782.6	10516.2	19166.7	9766.2	9482.82	13010.9	9376.95	8238.44	7695.82	7677.85
747	198.075	237.524	3.95873	22259.3	30146.9	32157	32374.3	11111.5	13633.3	30641.5	15349.7	16432.9	13635.3	21949	19655.9	26764.3	22841	24825	19547.3	59844.7	82218.1	69406.4	11545.7	86060.6	59351.2	2113.18	25942.4	3359.4	18396.3	3043.72	21505.2	7726.04	7916.21	7244.51	8463.44	7879.03	9252.25
748	198.096	66.636	1.1106	26122.3	30425.7	30282.4	21339.2	43920	43750.3	38116.2	48379.5	63424.6	31915.5	34938.3	17595.2	40698.8	30517.2	37793.2	23024.4	39984.5	16548.7	16001.6	26189.8	10648.1	42099.9	13124.3	32626.4	11840.3	30874.1	24939.4	31357.1	19721.5	18584.6	13850.3	27412.3	22788	18052
749	198.123	52.6105	0.876842	30357.5	43911.1	49559.6	54631.7	32537.3	40149.3	39273.5	39491.6	50094.1	38224.9	11873.8	17660.4	10177.5	15053	16899.4	12337	47864.9	43657.1	40962.5	14778.5	42834.7	45168.1	2356.02	130597	4039.5	100046	17410.3	115722	69496.2	70213.3	63434.7	56704.4	68711.7	59409.9
750	198.126	370.317	6.17195	5929.27	4351.81	4058.08	3156.97	4586.83	4836.41	3920.6	5165.11	4425.41	4239.57	2072.78	6577.51	2781.13	4664.35	3062.88	3740.78	4798.17	6099.18	4693.3	3319.83	4368.28	4649.49	2480.2	4053.09	2520.51	3409.07	1752.55	3277.56	5113.44	5342.43	5773.86	5261.75	3419.76	1437.09
751	198.136	52.185	0.86975	3437.35	24173.7	25104.4	5943.43	3153.63	6267	22179.2	4567.56	6229.58	18903	15608.2	13335.2	3186.61	8633.01	15858.6	11782	4520.89	3901.07	2760.69	11742.1	11993.2	23900.4	4021.66	15380	6583.41	5583.87	811.442	12838.4	5466.35	2431.7	3517.06	3687.58	3857.58	1449.96
752	198.927	46.1935	0.769892	35125.5	3269.86	138603	854.1	178879	1737.08	1202.37	1639.34	1655.85	3026.9	89436.8	88574	92554.5	2147.01	105952	1606.58	121918	2332.89	3817.9	66739.5	1429.26	2235.23	1792.8	3235.76	713.767	811.176	6333.9	976.517	892.354	3995.5	4216.59	96633.8	1576.29	89242.2
753	198.939	46.049	0.767483	274199	309446	351549	379443	404771	422483	329252	355370	318673	363092	201262	207429	240943	222175	274316	253378	400511	314154	388805	167950	355872	428955	1637.56	348512	2087.7	362040	18545.6	388320	206815	205139	206741	251400	203138	220738
754	198.939	870.734	14.5122	4093.07	7521.83	4150.66	3824.15	5239.79	3584.58	5097.08	4051.62	4471.2	3292.51	5306.4	2426.04	1912.26	3869.12	2317.67	2266.6	3613.22	4055.64	3704.31	3656.59	4062.53	6185.4	6530.17	4213.27	5517.29	3447.92	5693.09	2879.07	8705.13	5811.8	6275.55	7284.16	4235.94	7292.31
755	198.953	46.491	0.77485	18527.9	15874.4	37422.6	24593.6	33841.8	38458.8	28306.8	29130.4	27416.2	24105.4	28379.1	20081.7	18664.8	15526.2	33581.9	22042.6	30150.4	32840.4	36966.4	25639	23868.9	31521.9	1338.67	20904.4	1420.81	24059.3	1443	4885.67	22428.9	17044	26254.5	15616.3	3283.98	17850.5
756	198.993	45.476	0.757933	3362.89	1952.54	2834.92	4168.48	2320.88	2443.28	13478.4	2380.03	1292.14	2749.79	4502.62	3088.72	3259.01	2820.6	4093.12	2425.9	4630.14	3541.93	4102.81	7613.26	4963.29	3307.19	885.636	3090.4	815.857	4291.3	1074.99	2886.09	3985.05	2825.33	3711.26	3922.45	3964.6	4292.94
757	199.023	219.618	3.6603	31050.7	19746	32395.2	22691.1	20877.5	22710.2	19088.1	16270.2	22418.5	33333.7	19646.7	27136.1	19526.9	30525.7	22904.4	25621.5	34331.2	29822.8	46852.7	8275.3	29642.4	27180.4	1549.62	30496.5	968.832	23522.3	2246.21	17699.6	12900.1	11067.1	18407	12112.6	13056	10703.3
758	199.06	233.985	3.89975	82945	64967.6	58618	73990.9	88968.3	91524.6	88986.4	92019.8	103858	131748	73073.1	65975.9	78544.4	112817	77730.1	73148	44838.2	45013.1	49707.8	8137.02	40975.4	44894.8	4568.6	81178.8	4017.88	63936.3	3216.77	53034.9	81068.3	76662.7	83012.3	79712.3	82845.6	81505.2
759	199.059	197.381	3.28969	19549.9	33058.6	43386.8	47782	32999.9	53332.6	47837.6	52217.5	29259.5	27074	41772.2	45545.9	44910.5	25879.4	47571.3	47376.9	25662.8	24414.8	16630.2	12867	29680.1	24339	5845.52	25933.9	5363.11	28719.2	6066.77	47291.3	55839.8	50208.8	37251.5	61458.8	48993.8	44530.9
760	199.075	234.583	3.90972	10657.7	8658.44	17045.5	9756.94	11198.1	13357	10352.4	10695.4	9210	12873.7	7527.26	10845.1	9579.73	10389.5	9012.07	8865.47	7240.18	9576.08	14753.2	8808.52	9146.95	24310.5	4591.47	16000.1	3992.71	11676.7	3217.91	6549.93	5120.61	18498.3	11544.5	8167.04	5660.64	7248.86
761	199.105	216.924	3.6154	66333.8	60189.6	60307.3	74297.9	60062.5	66499.8	66915.3	64184.2	76865	76521.7	63576.7	75141.6	67434.3	82851.1	62775.2	72237.1	153324	135156	136657	13466.8	161234	140229	3449.89	20315.4	3301.18	20081.1	3721.52	17892	11088	11880.2	18052.7	11543.1	12072.6	13055
762	199.106	59.694	0.9949	13274.6	14587.5	22531.2	23938.8	15726.7	15346.1	12267.3	9156.24	13430.6	7975.31	15078.2	14716.7	12492.1	10291	14489.3	15703.5	24250.4	50104.2	24558.3	4525.34	27670.4	34677.4	5545.55	19367.8	5119.97	8244.66	3973.44	14532.9	19175.8	20142.2	18822.9	20833.3	8571.12	20301.7
763	199.118	217.112	3.61852	8309.74	30224	12092.5	3801.41	8847.52	6907.24	8915.33	9759.06	14687.8	8751.98	13954.8	12247.1	12946.5	7550.88	10650.9	10114.5	15064.3	16172	24455.8	9659	18365.9	20807.5	3094.12	5175.4	2750.14	2295.71	3374.34	11373.4	8708.68	7859.03	2138.12	11423.8	9102.1	1827.12
764	199.125	52.913	0.881883	6090.38	6748.88	9282.4	4859.68	9105.32	6551.14	9120.31	5374.69	5073.88	4164.75	8138.68	7293.9	7693.89	4016.35	1471.94	6233.21	6871.72	6726.9	3601.95	5159.59	13827.2	7088.82	2982.01	15064.5	2335.29	10070.5	2113.64	8207.03	4837.84	3089.07	7608.15	6539.75	5339.83	8919.72
765	199.168	777.01	12.9502	11581.2	5597.33	20647.1	20035.8	10333.3	10382.1	16856.4	12924.5	17235.3	25186.8	10439.1	1234.35	9076.31	10085	6059.17	8859.71	5159.75	6530.55	8573.58	7724.22	6017.37	13763.3	10818	11269.5	11129.7	1732.61	12875.2	16380.1	14714.3	13348.7	9946.53	24605.9	17690.4	15928.7
766	199.605	216.924	3.6154	2344.38	11329.3	8093.38	10390.4	15715	14609.8	16084.2	13905.2	14883.3	21271.9	18158.1	9492.89	10787.8	18031.6	13699.9	11645.7	5235.12	3434.66	4800.62	1493.61	3448.99	2831.47	0	4584.3	0	1254.42	0	2613.19	2506.64	2157.41	2712.31	2580.27	2076.41	2652.39
767	199.94	45.948	0.7658	38167.2	43450.3	54757.7	57439.2	56070.8	56631.5	57891.9	48653.5	59618	49057	38406.3	37042.4	42083.3	33260.1	32246.2	42944.7	66068.7	2089.53	49888.4	25552.3	46076.1	69838.3	1041.9	40909.5	943.153	53574.9	3169.37	60335.3	37172.9	28763.6	27879.7	39585.9	31735.4	34968.1
768	199.954	46.07	0.767833	2041.47	3412.93	5384.43	4664.66	5094.11	8996.86	7233.8	5906.74	3638.65	6442.29	3920.06	3554	3776.79	6136.18	4175.2	7835.36	6973.05	3847.57	10135	2320.1	10378.2	6781.52	1040.51	9494.31	710.663	3990.22	1057.23	4492.53	3150.58	8238.4	2154.41	7141.09	4658.33	3575.4
769	199.996	865.772	14.4295	4612.06	6005.38	7194.62	4431.92	4523.64	2445.79	4925.19	7142.67	3818.1	6382.4	5927.3	3030.69	4894.54	5074.23	4539.53	5144.73	3611.69	6610.97	8043.87	5262.13	3884.5	6362.26	4582.91	5505.81	4873.98	4904.85	5546.75	5282.71	3702.33	2884.42	6269.88	2248.05	1853.95	4553.38
770	200.044	54.408	0.9068	3863.59	2784.3	6617.46	6701.09	21076.6	22783.5	26961.5	20055.1	31760.4	20796.4	11795.3	18726.8	12299.5	9677.2	11201.2	10732.7	5091.78	2404.16	5539.72	1662.73	3365.56	2548.01	1873.4	2840.46	1769.26	3076.34	2677.62	2825.44	2044.16	3278.41	1866.15	3596.23	2354.81	2792.13
771	200.054	133.109	2.21849	29382.4	32226	35327.1	23841.2	10599.6	17164.6	12889.9	19551.2	16888.2	18676.8	14051.6	16210	13086.6	17583.5	14318.9	12622.1	46377.5	47702.6	43443.8	6255.77	69203	34594.7	3665.64	24880.4	3729.87	18947.5	4091.68	28308	23105	11408.4	25814.5	17362	12711.9	22081.7
772	200.065	233.492	3.89153	8182.55	14413.6	8970.45	10234.7	11166	11134.5	13072.8	9923.27	11268.1	13154.5	12598.7	10165.4	11643.4	13112.9	9463.19	13343.1	5961.32	6793.53	6611.78	7733.67	10304.3	9567.17	2766.87	9346.26	3006.65	6922.36	2654.26	6002.76	11044.4	9028.35	9704.43	8356	3374.03	6805.94
773	200.091	57.676	0.961267	26417.9	32240.8	33167	33168.8	19255.4	20661.3	27415.2	17266	17398.1	19235.8	33664.8	34336.5	29555.8	31045.8	30252.7	30339.7	46278.9	57815.9	45237.8	18630.4	51335.3	39820.2	2103.09	14130.2	2339.27	14051	3101.52	13797.1	14726.8	18130.8	13952.7	18602.9	17193.6	12410.7
774	200.091	225.881	3.76468	23497	25557.3	25361.9	16759.3	12568.3	20881.1	18123.3	24238.4	7670.06	7837.57	32725.3	40615.3	57876.8	36231.1	33739.3	35090.8	31718.6	38802.5	24981.8	9960.57	85927.6	53015.4	2973.26	28361.8	3564.15	13906.6	3184.16	13731.1	10562.1	11296.9	9493.52	10543.2	10649.9	9769.88
775	200.127	409.377	6.82294	124008	158874	169439	157920	130954	177208	175670	201801	181603	216060	266508	217695	229850	295478	245547	245118	77413.4	107544	80194	6660.78	113698	89942.1	2817.77	152976	3222.97	93993.7	3231.48	75356.3	104873	83601.6	8124.36	111812	94709.4	96015.5
776	200.128	283.2	4.72	81932	78450.7	93120.6	111662	38383.8	56877.7	62298.6	46291.7	66243.9	61076.5	49345.6	50734.8	40530.7	60034.4	40934.6	55411.3	246000	236108	250354	13901.8	303896	228292	2600.02	94036.8	2867.68	77782	2415.82	50078.4	8241.19	6786.49	9915.05	10805.2	5145.28	7663.64
777	200.127	247.903	4.13171	13261.2	13641.4	13773.9	14417.1	7817.99	17080.1	22670.5	20770.2	19700.3	15174.1	11956.9	14916.8	10007.8	8888.26	8527.04	13263.9	24635.4	23545.3	18129.4	5256.14	20771.6	21434.5	2643.93	15860.5	2899.41	12326.7	1312.15	9584.89	13610.2	25716.3	17300.9	10431.3	13387.6	10897.3
778	200.141	409.682	6.82803	17201.5	12304.1	16413.5	14183.5	11374.5	12911.1	40121.3	14523.4	21010.2	12371.3	27668.2	27214.4	22980.4	30020.1	17436	40551.4	18132.2	10914.1	8106.66	5594.74	7599.94	11515.5	1543.42	18813.6	2686.65	7584.47	2484.14	6915.5	10132.2	13960.9	53382.7	10014	12661.1	17217.4
779	200.141	283.777	4.72962	8923.77	10099.6	12473.5	18043.6	18727.4	5818.06	8540.45	27648.6	5250.77	9530.33	25906.2	29349	3954.71	10941.9	27314.6	10396.6	20055.6	23125	19429.2	10614.3	28533.3	15955.3	2381.41	13922.5	2838.55	8504.47	2403.1	9102.98	6847.67	6981.32	7888.43	8022.07	5791.29	7441.78
780	200.145	560.547	9.34245	23380.5	22635.9	14982.5	21879.6	57709.7	9175.51	8683.36	61790.3	15370.1	6985.39	56801.5	5598.76	5383.16	51452.5	9247.15	3649.52	43372.2	7469.29	6216.47	1984.4	3696.55	2712.13	2937.25	5728.33	2903.53	46653.2	3046.47	36055.4	45326	52378.2	8783.95	4623.37	44577.9	6422.05
781	200.199	707.702	11.795	68301.3	53292	70929.5	79049.1	38027.9	35544.5	67181.1	63210.6	69674.9	70471.2	49696.8	47071.3	53483.7	46999.9	37701.9	57762.3	56572.7	60964.9	52161.5	16338.5	55010.1	52580.2	13357.1	53641.4	17107.4	42053.6	13642.6	42157.4	74498.4	33572.7	48893.6	42866.1	51071	41471.3
782	200.213	707.527	11.7921	7488.02	5668.65	5614.54	7618.82	10923.5	7501.12	26053.1	9471.65	7405.47	6964.05	6102.02	5167.79	21620.2	5662.72	3475.1	22636.4	3487.74	25768.7	25004.6	9025.23	26549.5	8113.56	8107.68	6601.81	6016.89	5522.08	6575.04	3040.78	5899.96	2655.34	22429.4	3184.25	3006.98	9656.71
783	200.875	877.74	14.629	10151	11089.2	3300.96	9284.02	9817.83	4845.31	5580.2	10276.7	6413.86	7896.37	3334.44	6589.93	9628.74	10863.3	7594	10986.1	5431.07	13412.6	10228.1	10082.2	3132.17	5843.91	3590.74	8805.08	8890.15	3800.15	5632.34	4885.06	8977.1	7892.86	5810.33	8700.9	11507.5	9199.03
784	200.937	46.108	0.768467	47809.8	56719.6	52457.2	53861.3	61577	49603.2	63303.1	51225.8	48973.7	49988.9	37954.8	32216.3	33813.8	27078.8	33703.5	39939.1	59614.3	56006.9	50999.5	30328	53752.8	56191.4	1040.98	49505.9	707.338	57397.4	2628.87	57951.9	32369.1	27709.2	2505.76	38890.3	1486.08	31948.3
785	200.95	46.514	0.775233	7475.31	5149.81	6754.43	9586.53	5784.84	5030.31	4577.65	3137.93	7309.03	4575.04	5908.32	6116.23	5485.14	9484.39	5084.73	5249.36	9271.3	9293.11	9766.65	3399.94	6025.94	4188.85	1190.74	4202.73	1073.81	7045.17	1985.92	6566.19	15613	5944.42	3192.86	8600.16	12700.7	5226.83
786	200.972	45.948	0.7658	25369.9	37469	30341.6	35992.1	15132.8	25038.1	23733.2	21450.7	27843.6	17887.1	36462.9	42069.4	34150.5	33669.8	37446.3	38824.8	30223.7	33729.5	22066.9	6668.74	25083.5	35713.8	1051.61	24135.5	952.086	30221.9	1684.59	24231.5	25638.1	26205.4	25485.8	30268.2	23918.9	21352.4
787	200.989	45.943	0.765717	1638.49	5385.28	5064.44	6622.32	8386.36	1944.69	2277.6	3370.56	3948.78	2548.11	5173.18	4075.21	6154.43	3635.38	4209.58	5123.66	8123.5	3937.82	3082.56	890.42	6579.53	3272.6	899.039	3396.05	705.409	3445.59	1532.54	3382.52	4239.86	4713.74	3858.29	3793.16	2612.74	5754.26
788	201.123	186.795	3.11325	15650.6	19445.4	9882.48	25672.9	8168.61	9633.74	18906.6	19760.5	13915.7	7702.11	19349.2	21083.8	26209.1	23972.4	15854.8	26748.3	20830.2	35530.5	40928	3209.18	46470.6	18747.4	4350.26	23222.9	4310.64	21720.3	4094.27	14068.3	17677.5	10487.7	11843.8	13289.7	14700.2	15502.9
789	201.123	77.714	1.29523	15986.7	20933.6	23258.8	22066.4	5608.65	10195.7	6841.39	13228	12616.1	13810.3	10453.3	19898.7	19217.8	27195.9	17684.4	16958.3	57152.3	69826.7	31915.9	13800.3	81156.9	54348.7	3074.14	9583.78	2691.42	4891.8	3852.09	10621.8	3414.23	4019.99	4000.12	3659.16	2880.02	3565.03
790	201.121	232.012	3.86687	7943.55	15956.4	23124	28046.7	7635.88	11936.8	13453.8	9450.27	12074	3637.5	23269.7	22418.5	13467.5	13107.8	21367.2	15775.3	86153.8	77374.3	59722.9	7845.08	61840.6	103270	4498.81	14465	4819.46	10599	4605.68	9384.49	14249.8	17063.7	8186.14	9774.2	10053.1	11064.4
791	201.131	409.273	6.82122	19911.3	22115	20316.2	22248.4	13392.6	20779	23697.6	24795.6	23205.2	25285.4	30468	30936.6	22595	36826.8	21607.8	30747.7	12391.2	16422.5	11412.7	3849.71	15777.2	9281.79	4061.81	20797.1	3241.59	14192.1	2726.98	13470.3	12912.1	14686.5	15775.1	13336.9	10253.6	19771.5
792	201.13	283.135	4.71891	10250.1	12781.4	18590.8	11074.1	3415.78	5994	6892.66	8221.43	6735.62	5752.08	11369.5	6821.26	8702.1	16013.2	12010.4	12423.9	23422.6	34099.4	31539.1	4421.18	34648.1	28783.1	2720.43	8226.63	3395.72	9202.79	3917.49	11891.4	5402.22	5560.23	4996.42	4748	4718.05	5021.6
793	201.203	707.54	11.7923	5168.66	6113.28	4741.45	11580.7	6482.81	2644.62	3977.72	6471.9	6970.88	13940.8	6537.97	4300.8	6092.8	3488.43	8217.36	6407.02	6969.34	6931.28	6379.02	4295.31	8162.98	4266.36	2353.05	8549.02	2816.92	6014.94	3138.42	4575.84	9874.59	5787.46	6433.65	7982.68	6005.58	7180.27
794	201.879	874.719	14.5787	10934.5	7829.28	6724.27	13084.1	9360.54	14692.8	7193.47	13341.7	13058.2	8273.59	9425.79	3857.45	11022.8	3520.73	6465.09	9057.18	5897.02	15055.1	14699.2	13505.5	10521.8	10413.7	8803.06	12383.6	13411.5	5557.9	11289.4	12014	10801.4	11086.3	11986.3	13789.2	5138.05	13055.3
795	201.943	46.4575	0.774292	3088.07	2044.01	3076.75	1327.29	2065.41	4350.73	4030.95	1808.73	2746.93	919.802	2116.7	2428.86	2846.72	2738.15	2234.21	2629.73	3507.36	3648.07	2842.15	1411.99	3149.12	3164.4	1633.8	3114.94	823.043	2425.25	1076.26	2378.51	1825.45	1040.14	2112.02	2721.7	1990.15	1568.38
796	201.973	46.07	0.767833	8554.95	10749	9306.6	10047.7	5935.82	5135.06	5486.1	9413.54	7179.5	5001.33	12446.7	11246.2	7828.9	11372.9	10093.1	11530.1	9125.85	8876.85	7389.11	2776.44	8852.94	9163.95	1031.64	6068.1	3810.54	7174.52	1074.86	6458.12	7657.19	8148.28	9817.38	5387.55	6716.75	8840.66
797	202.017	218.209	3.63682	9919.45	7511.7	6637.75	7738.38	17256.7	7586.17	10956.2	15120.8	14435.1	13018.1	2452.69	4027.55	1674.09	2227.54	3413.1	2644.98	2717.69	6730.2	9065.74	2827.43	2978.41	6537.72	1499.99	12977.1	1531.53	5959.48	2048.53	8072.2	10928.9	13725.1	18139.4	16957.1	14448.6	15331.5
798	202.071	213.369	3.55615	14770.4	23990.2	20742.4	24813.8	13584.9	16199.7	13505.2	20273.1	17693.1	11204.8	11740.5	18965.3	11180.1	15899.5	12442.1	10513.9	40332.9	45292.9	36461.3	6206.79	37040.3	36260.8	3213.78	15353.8	3071.25	10009.6	1783.86	5608.74	12714.6	9666.99	11835.7	12504.8	13907	12134
799	202.069	57.962	0.966033	12129.3	8654.89	11604.6	14181.8	7833.64	5112.49	21295.1	20675.3	3921.26	18591.8	4280.53	7709.08	27556.1	23170.1	28111	11249.8	35006.9	31148.6	28660.3	8158.68	22350.8	30345.6	3311.69	11415.2	2358.46	10237.9	1310.04	5679.21	9594.94	6626.17	5560.84	7795.87	10960.7	11738.3
800	202.085	328.569	5.47615	125181	126001	134514	6287.89	70505	90871	103928	103765	106351	110610	82623.9	79016	84001.5	90317.3	83082.8	86652.7	330119	352991	276954	23638.8	371341	330216	2792.42	61046.9	1713.99	40934.1	2459.99	30109	10932	10905.8	15011.8	11453.5	12474.7	10978.8
801	202.106	57.543	0.95905	33946.6	44250	40803.6	44243.1	22758.1	43310.6	35845.3	38833.8	38206.1	26968.6	50208.2	51542.7	43969.2	45490.7	43844.4	49374.3	57264.4	58803.3	52508.2	11957.9	65992.1	45274.3	2553.61	14623.8	1857.35	17309.6	2960.18	12867.4	20423.4	17522.5	17518.8	18478.6	12337.6	14795.5
802	202.106	227.905	3.79841	12698.7	26139	28600.1	21691	20380	18449.6	14415.7	27410.4	19920	15438.4	20022.1	16585.5	24389.1	46123.6	12494.4	20016.4	29041.6	55347.8	18469.9	9118.44	13257.7	35294.2	3265.78	16390.5	2989.08	23253	2562.55	17391.3	11492.7	4436.55	8425.29	7128.23	18124.1	10796.8
803	202.107	311.498	5.19163	12574.1	27003.9	24005.9	35220.8	43522.8	40009.4	54226.1	47061.5	49869.5	51055.5	22780.4	51906.7	10155.8	13258.4	13073.1	54906	18764.5	27508	14357.4	21677.7	162010	15532.1	6256.97	10714.2	5192.22	15042.9	6235.62	28643.4	16328.3	16006.1	16657.3	14610.3	14825.2	15101.8
804	202.107	430.428	7.17381	9052.26	7089.55	11252	6869.54	4611.69	6921.42	7050.98	8144.15	7350.47	7110.15	8521.27	4478.2	8396.21	11074.8	4130.37	5000.21	18176.5	13853.5	13804.7	1735.44	19219.2	15320.1	2117.98	5112.51	1813.57	4113.97	1773.76	4196.27	4229.57	4574.07	3326.08	4053.09	4506.23	4244.52
805	202.143	229.317	3.82196	10115.2	2426.67	9864.88	18296.2	12168.5	20911.2	12408.3	25067	21703.6	8626.37	17117.5	22594.3	21208.9	13339.4	24867.9	14794.6	10582.9	7075.18	5141.49	7101.1	18078.4	9666.51	2506.74	16487.8	2240.97	15656.4	2059.89	12591.2	9578.91	9386.41	8169.07	9804.7	10392.1	10105.5
806	202.179	151.573	2.52622	11029.3	547132	482757	534092	361851	134205	56741.4	1.15977e+06	189820	15004.5	869848	76712.2	29318.7	1.44537e+06	94130.5	25447.9	1.33393e+06	108331	12921.2	2842.77	51758.4	23310.2	4203.72	93219.8	2168.37	1.17124e+06	8121.16	1.24204e+06	734920	893744	134250	53547	858874	162627
807	202.193	150.961	2.51602	14490.7	32079.2	75147.7	44803.2	144866	7096.15	14729.8	30144.4	17807.4	4778.65	119049	37672.6	17123.5	187972	10934.7	690.394	75972.7	4385.78	4412.62	4259.72	2590.55	1911.2	1599.74	16739.1	1907.21	89848.1	4629.6	112551	93030.6	73926.5	14765.4	4229.76	60741.6	12711.9
808	202.215	562.363	9.37272	3742.22	2417.21	2373	2693.45	2007.11	2687.79	1379.21	4205.09	3377.07	3901.93	4124.81	6007.45	6661.2	3717.54	3825.07	2861.35	3246.56	3905.33	5392.38	1618.2	4457.66	4812.32	287.61	2312.12	811.764	1504.5	722.409	2125.07	2055.3	2704.73	2900.1	4282.8	2269.35	3680.12
809	202.871	879.04	14.6507	44819.2	37493	45201.2	46543.7	34662.7	36016.2	55606.4	47214	54115.6	46844.5	45314.6	41852.1	43692.6	42809.6	56668.5	53732.7	49338.8	49661.4	54807.7	55352.4	21985.4	54726.6	44121.4	47551.3	51838	46838.8	46291.6	44479.2	47674.1	47352.6	57994.8	51897.3	47456.6	47211.5
810	202.894	872.884	14.5481	10834.7	5851.44	9156.47	8906.67	6855.96	4948.59	9529.58	16983.2	4370.29	8699.45	4286.21	13976.7	16902.7	3994.14	4946.95	8504.64	19141.6	18967.7	7186.96	8042.02	5670	7171.12	3139.64	21521.6	3582.58	9781.86	10166.9	11936.9	10427.9	9622.78	8704.26	3692.74	11348.6	9480.55
811	202.933	46.028	0.767133	5670.55	8094.3	7289.64	10381.8	12730	6860.02	5802.05	8345.04	8033.59	8824.44	4985	5191.61	3974.46	6948.69	5330.53	6467.87	9515.62	8229.52	7072.7	3197.92	11384.6	10359.1	735.66	7748.22	469.695	7997.99	1063.21	7434.87	6079.22	5473.74	5214.34	4315.57	4871.53	4456.14
812	202.971	45.9715	0.766192	9930.96	11156.8	11096.5	9684.48	6787.59	5955.3	9776.17	6368.64	6830.12	6480	12407.1	15332.2	10389.3	10847.6	12177.5	12715	11197.3	11283.5	8639.02	2037.85	9838.72	10202.3	1035.95	9890.12	822.4	8725.8	900.78	7426.77	7836.09	6242.49	8900.42	3985.22	6625.44	7885.68
813	202.974	877.37	14.6228	17883.1	10190.6	16742.6	22370.4	17456.1	6093.56	21359.8	23706.1	22372.9	20931.8	17727.1	12244	8968.37	19583.4	14549.4	17044.6	14817.7	9281.1	17878.5	13808.2	15885.2	19958.1	20802.2	21952.9	19544.4	18909.2	18351.2	17319.9	21046.9	22038.2	20887.2	27529.6	20512.4	20486.1
814	203.052	53.534	0.892233	29223.1	23413.4	34594.9	29203.9	46181.3	37297.7	44975.8	57805.5	46934.4	56243.8	31825.1	17533.8	20201.4	32805	23033.4	20222.8	17594.8	18649.1	23500.7	10095.3	26537.3	19458	19285.3	10265	11420.3	14074.9	10987.1	10538.6	17689.1	13745.1	17628	21606.2	17160.5	18823.3
815	203.074	47.645	0.794083	3257	6132.11	6903.96	1766.12	43325.9	36805.9	51293.6	4569.77	6187.53	3643.28	4385.95	34810.7	2939.85	3124.5	32624	39232.9	137554	155883	7508	4629.89	7991.77	6290.19	13325	4660.38	9575.08	5139.25	24531.6	47725.7	3460.88	3901.14	3300.36	4450.82	2992.19	4303.69
816	203.08	298.435	4.97392	7181.34	8635.71	3677.32	9480.56	9461.72	4888.72	8646.34	8365.95	10435.6	9895.43	7248.68	6311.78	5857.92	6790	5347.14	6033.66	8943.21	7615.02	6863.83	4656.4	6656.74	4017.96	2750.65	5634.45	3400.32	7170.27	3807.7	5770.37	3900.36	4849.05	3265.23	3081.84	3068.08	4488.94
817	203.089	328.445	5.47408	16633.8	16717.7	19409.9	17705.6	11319	14506.2	11828.3	15720.2	16460.1	14090	10853.5	10932.4	11386.5	12037.3	12337.4	10529.7	39003.2	48379.7	36326.3	4340.09	51841	38383.1	4235.93	8307.58	3079.67	8115.16	3105.63	5926.27	6560.56	7082.33	3957.89	4733.82	6433.51	5333.93
818	203.105	735.722	12.262	18536	22216.5	23067.6	29703.2	22358.2	21526.7	20241.8	39707.7	31902.3	32344.5	18792.6	14710.7	15232.5	18786.2	18638	18731.7	31447.6	25197	23000.8	7305.38	26714.3	23691.9	8175.88	23767.8	8362.06	25570.3	5964.84	15902.1	27810.2	12929.4	20017.2	22353	29541.3	19724.5
819	203.102	56.435	0.940583	219054	201031	281097	251391	97163.3	91753.2	87818.1	93385.4	83265.2	73360.3	84764.6	105796	101823	89242.5	88607.9	117166	591956	715425	539551	243304	652613	414813	8381.18	109078	11946.5	109163	38455.1	117754	175607	185388	139862	184460	142437	144055
820	203.121	358.885	5.98142	33150.1	23262.9	24364.6	24494.4	35824.9	22852.3	24191.9	30628.2	21354	27720.2	25799.6	26250.9	21225.6	32749.7	23051.7	21508.7	22096.9	21343.9	29014.9	26160.4	20211.4	26266.8	25751.4	23942.3	32401.5	23018.3	42721.4	19441.1	22825.7	24858.6	35999.2	21565.9	25104.1	26982.6
821	203.117	58.805	0.980083	27660.5	19958.1	52496.8	15302	9189.78	16206.9	22397.8	17941.1	7954.45	24937.5	7270.2	15213	24469.3	27171.1	41039.3	16883	58982.3	54824.2	77597.7	19693.2	77023	45321.6	14664.6	30516.5	10166	9941.62	2597.07	27615.5	16178.4	14157.6	28587.9	13953	17103.8	30905.6
822	203.117	230.213	3.83688	34907.1	19925.7	23552.3	26715.5	21005.8	38673.8	35273.1	38087.6	38320.4	27567.1	11171.2	10620.7	42425.6	39190.9	7776.78	14519.7	77311.3	46756.3	41749.1	19592.7	94700.1	34839	6580.25	19625.2	6866.55	24286.8	7608.17	12793.1	17417.4	14927.9	14491.3	16751.9	14384.6	3775.55
823	203.138	231.989	3.86648	11636.8	117306	128885	123341	22885.6	56397.7	65282.1	51933.7	54305.4	42427.8	86867.4	79129.5	78055	39013.2	79502.5	97509.1	338758	431491	172387	20056.6	430910	317927	11629.2	57918.3	11194.2	49108.3	889.348	33663.2	6643.51	11038.8	6897.16	6442.34	21615.6	10077.7
824	203.15	58.354	0.972567	49517.6	70216.8	69479.9	73370.9	49775.8	67329.6	86752.3	79259.3	67515	52164.5	49877.4	44359.5	49370	33754.5	33939.9	60204.1	100747	114773	82061.7	26570.1	106630	83750	1946.68	38125.2	1871.75	39099.8	4818.93	49030.2	40812.7	42732.5	24053	42595.4	33049.2	40590.8
825	203.163	58.848	0.9808	5226.26	29003.4	3890.19	7812.63	5657.71	7146.39	6813.92	10898.8	5054.98	6127.93	24709.9	10016.1	9450.7	18040.9	4374.37	4398.84	10344.6	10572.2	5855.34	5568.43	10588	8471.82	1947.25	3379.25	1755.38	3336.49	2513.15	6519.02	15762.3	4311.12	13943.6	17179	5490.87	15321.4
826	203.183	151.587	2.52644	5490.08	47417.4	59690	78346.8	51350.1	12357.6	9556.22	133254	21557.5	5004.7	158564	15273.9	5801.13	189887	12033.2	7221.54	110222	14941.9	7458.01	5761.34	6374.72	4917.41	4402.69	18887	2659	165117	4296.35	155168	90354.3	108638	15443.9	8724.89	102767	21178.7
827	203.92	44.42	0.740333	1078.33	961.509	1652.92	2164.39	1729.32	1991.23	1684.69	1102.51	2216.62	358.025	2473.33	1788.82	1569.89	2107.08	1440.96	2056.85	2016.66	1628.77	1436.07	2392.7	2500.95	1110.56	1185.16	1595.05	580.032	2771.39	599.306	1102.75	3215.26	2104.55	1194.39	2778.1	1899.74	3072.87
828	203.933	45.995	0.766583	1093.57	1637.57	1443.12	1497.35	1850.2	1655.3	1560.6	1327.38	2270.67	867.8	2369.5	1270.1	1469.82	623.546	1289.47	1524.96	1017.34	1273.71	899.186	2215.28	1342	1467.48	892.743	1845.29	470.562	1767.54	911.751	1171.51	1096.82	1149.34	891.6	1346.59	1935.01	2004.24
829	204.086	57.913	0.965217	42351.7	34450	42821.4	42285.9	53056	46969.9	55034.5	59972	48430.4	56717.4	50399.6	44066.6	40303.5	36675.7	41787.1	40518.5	40817.2	41756.9	40810.8	13525.2	38678.1	32295.2	3150.46	39790.1	2947.47	34554.3	8035.01	36673	46230.7	42376.2	44223.1	48846.5	36349.9	42832.2
830	204.086	199.156	3.31927	18537.8	39342.8	45079.1	42214.8	34172.3	71170.1	72824.9	52869.4	54261.4	26279.5	42445.6	44946.1	51564.3	28555.9	43635	31930.1	20668.4	43498.1	14889.5	14098.6	37205.2	25899.2	4930.01	43420	4577.05	33625.6	2764.88	49571.4	74481.1	60790.8	32413.3	71611	48919.7	60492
831	204.105	57.855	0.96425	24654	28715	28656.2	29451.1	9337.37	13731.3	12350	11402.6	15276.3	11350.9	13138.7	12795.6	11936.8	9811.9	11713.7	12550.2	38731.2	63541.3	55982.6	29570.5	66007.3	44009.2	4365.48	17319.2	4539.34	14089.9	4842.38	12409.8	16809.7	18393.1	23022.2	20023.8	20058.5	18602.7
832	204.123	94.645	1.57742	14385	25505.3	18045.3	22734.4	27464.7	51754.3	46994.1	53131.3	73461.3	58617.6	40043.8	21653.9	19591	16301.8	15922.1	26614	19716	21443.1	29766	7710.02	22258.8	3575.02	4288.9	15587.1	4286.08	11971.6	5831.4	12947.7	12596.2	11099.8	7233.69	11447.5	7815.54	11731.9
833	204.137	721.664	12.0277	15900	8290.5	22124.7	20557.4	25872.3	10104.8	14511.4	30480.8	12645.9	7424.08	27933.5	12574.6	7832.76	23082.6	6930.43	15672.7	27329.4	13431.6	9440.91	8177.77	10323.8	6876.54	8591.52	14128.7	12028	26564.1	16285.9	27385.1	17305.9	27677.2	19288.1	15028.2	27661.2	19150.1
834	204.154	58.4445	0.974075	5512.08	7000.58	6468.01	5626.35	2820.92	7841.27	7453.65	6620.86	8064.77	7195.99	6300.91	5531.63	3925.72	5394.17	4902.62	5600.29	8832.74	7033.68	6126.03	4175.19	11239.2	10137.3	907.912	4532.98	883.701	984.27	1478.33	4297.7	3676.12	3015.1	3485.06	5594.91	3538.6	3534.54
835	204.47	253.449	4.22415	13927.5	14994.9	16975.9	5594.74	4280.58	24161.6	21842.1	19826.1	19793.8	21194.3	11923.8	9353.37	9317.96	15836.2	10454.2	10536.9	23697.5	24590.1	13244.9	2461.78	20606	22973.9	609.322	12460.9	1133.99	10027.6	919.425	5937.72	3801.7	2973.68	4057.4	3986.55	2900.63	2880.98
836	204.484	253.372	4.22287	6226.78	5010.55	4836.13	17374.7	3055.88	13178.4	7732.9	8764.69	5343.8	6482.03	5016.76	8177.6	5134.68	9381.47	9364.97	6894.54	10018.9	15017.2	17786.8	1975.96	14924.4	10898.2	409.862	3350.09	765.873	2817.53	490.777	3890.38	3172.28	2796.65	4537.96	3539.16	3316.68	3355.74
837	204.896	47.735	0.795583	31409	36833.9	36654.4	40094.8	22913.4	38936.8	48097.9	33868.2	34481.8	44598.3	43161.9	44211.9	45540.9	39624.8	44615.4	44250.6	29095.7	38190.7	34582.5	1516.5	35825.9	33837.2	1048.9	23399.7	474.248	15064	925.168	6777.46	1684.96	1888.27	777.047	2908.33	2342.2	2293.46
838	204.91	47.858	0.797633	7717.75	2924.46	5622.25	15265.9	11804.8	4279.78	8112.68	5155.37	3908.67	5020.77	4902.52	6692.4	2891.93	3941.62	7365.37	3252.47	3098.12	4353.45	7386.6	1348.84	1790.79	5670.78	1049.81	3398.65	352.704	1578.09	928.304	1747.84	1439.51	1816.82	1031.44	2647.06	1659.73	2002.49
839	205.048	199.629	3.32715	6204.9	16149.4	15868.8	13561.9	9118.56	10579.6	15330.9	15629.4	15938	8990.62	6771.78	15006.2	5690.81	6790.36	14074.4	9470.66	15817.5	18295.7	20905.1	5599.14	6780.66	6984.85	4350.4	8047.25	3986.51	7835.84	3671.87	12151	17938.8	21944.4	11287.2	10396.9	14321.4	15554.8
840	205.062	93.0725	1.55121	40934.4	54325.8	61897.9	54720.1	84593.7	86230.6	80191.7	107072	85692.5	67273.6	112424	108975	78449.1	112466	95125.8	87858.9	22409	26520.5	21281.9	36956.5	34436	22855.9	43397.1	48217.2	42800.8	36718.1	37816.6	60106.5	12105.1	7972.17	15298.9	8669.11	32540.2	9644.68
841	205.07	868.144	14.4691	22315.3	10820.1	21747.1	31182.2	24147.2	23840.2	26355.4	24505.6	32067.1	29135.9	24113.1	17537.8	19513.6	25723.7	17356.3	18839.2	6437.21	22010.6	21684.8	15333.6	24333	32670.5	16945.5	35068.9	21451.1	37286.9	23038	33936.7	33823.1	27015	36074.3	32387.5	30959.8	31560.1
842	205.07	331.628	5.52713	274701	1.18176e+06	3.21174e+06	3.56959e+06	2.2072e+06	2.76304e+06	3.50799e+06	2.43384e+06	2.8841e+06	4.06733e+06	1.95035e+06	1.81952e+06	1.92193e+06	1.62461e+06	3.00486e+06	2.6135e+06	2.72809e+06	2.33206e+06	3.92663e+06	340238	3.39878e+06	3.44785e+06	324800	31361.1	340384	4.85395e+06	326548	4.41542e+06	3.13582e+06	3.08213e+06	3.42812e+06	2.62468e+06	3.3376e+06	3.16505e+06
843	205.084	748.186	12.4698	119137	171304	306625	412734	265262	315224	151939	363419	180332	178496	186881	184216	58865.2	285842	68870.7	65615.8	285720	178122	105699	73099	134752	24517.1	76633.3	96894.1	77594.8	243836	6518.18	195041	581223	233855	81725.3	111926	241638	135917
844	205.096	253.37	4.22284	2.18309e+06	2.04975e+06	2.75215e+06	2.28052e+06	2.76748e+06	3.83926e+06	4.0901e+06	4.14272e+06	4.05459e+06	3.8092e+06	1.8491e+06	2.15518e+06	1.43941e+06	2.47938e+06	2.01174e+06	1.93309e+06	3.06385e+06	3.72863e+06	4.09728e+06	248547	4.82489e+06	3.45422e+06	37249.1	1.86599e+06	39651	1.06259e+06	41599.5	1.11603e+06	405905	380442	479208	412935	393166	422077
845	205.112	253.453	4.22422	157765	162721	166582	53505.1	264036	433048	267702	267127	267703	195422	183442	234558	322262	230317	146209	96542.1	598810	78626.9	229698	27897.9	429762	253564	37305.5	183367	41294	94882.8	3764.01	112910	43393.3	31708	35949.1	10478.7	65826.9	23842.9
846	205.118	59.323	0.988717	37536.5	40240.5	43478.6	45851.9	26641.8	46888.1	39387	42519.2	45087.6	34249.7	32631.6	33084.9	20620.2	20517.7	34568	30365.4	68345.6	77923.4	43755.3	28280.4	79359.6	67542	35471.7	45825.3	37111.2	40359.5	25917.2	45320.4	18137.9	17595.4	15034.7	24660.4	17959.3	17075.7
847	205.118	140.77	2.34617	15829.2	11362.9	13096.5	15986.2	32079.9	28672.5	27697.5	29524	32445	28067.9	12325.5	10890.4	10252.3	16064.4	11451.1	9500.81	38940.4	42657.6	37538.6	3939.3	36458.5	33018.8	39819	9177.21	39362.3	33526.9	39100.3	4550.35	30844.4	6032.06	9000.65	35097.8	7558.85	32164.7
848	205.132	230.381	3.83968	37199.6	41646.7	36533	17041.3	47252.9	11649.3	13393.9	12282.2	17086.1	11198.1	29171.6	28404.2	34232.4	32370.2	25984.4	20555.1	36937.4	39685.4	24322.7	54657.5	42779.4	30491.8	57591.1	10146.4	59663.9	49527.1	55475.2	10904.3	43816.5	5760.51	48362.2	8010.34	11577.9	45806.7
849	205.859	885.37	14.7562	8626.02	2582.42	5263.13	8368.88	8996.21	9181.57	3316.51	6867.12	10511.9	5002.79	3849.57	8821.16	4509.33	8800.41	9401.03	5201.42	9286.19	5396.09	9500.97	2214.8	5002.65	2926.86	4174.38	3964.05	6575.18	6501.51	1630.33	7552.11	2995.98	6308.11	11630.8	6212.62	7042.35	4770.2
850	205.897	47.618	0.793633	3857.58	4861.57	7690.85	5996.11	2910.05	8566.89	7361.18	7871.74	8227.5	5882.94	7659.74	8307.46	7894.15	7208.08	1689.91	9684.28	1440.56	8106.36	7273.2	695.577	6467.35	4397.88	455.043	2138.54	347.418	2352.94	461.503	538.669	634.979	436.895	595.834	547.022	337.102	692.014
851	206.047	211.019	3.51699	8253.46	11864.6	8450.41	6847.92	4314.23	14991.5	19798.9	17729.9	18810.7	19294.3	7585.17	9326.4	7915.63	9754.38	5708.59	8448.17	3146.46	5123.73	4074.3	1921.94	7134.59	4995.88	1404.48	8319.68	1359.42	4196.69	1622.69	2715.72	8992.31	6997.47	9486.76	5927.09	7867.02	7131.59
852	206.049	59.329	0.988817	4883.65	6040.35	4511.31	7062.57	2213.96	3734.23	2337.86	2819.41	2229.19	1961.74	1511.83	2287.39	1729.54	1909.23	1794.9	1551.43	5612.41	6074.92	4094.49	4078.76	7566.29	7117.79	1945.08	5607.21	2132.28	5735.43	1528.82	7784.45	11398.8	11990.3	6517.42	9244.23	10786.8	11139.7
853	206.075	334.807	5.58012	126606	209481	65636.4	198566	32172.5	81975.9	83973.6	108325	116644	290087	91352.9	226692	138058	87930.9	93910.7	96467	370823	134732	161544	46251.5	174831	217391	38887.3	134652	41466.1	261400	37697.7	266450	157756	278575	82705.3	291241	96161.9	92615.6
854	206.1	253.449	4.22415	266754	304631	273766	374726	281836	494839	486860	497870	534926	516475	219119	276899	219937	276312	211081	41022	457782	528089	408799	34748.1	584333	367109	7417.07	33896.7	9216.58	147519	9440.53	126784	48706.8	51515.3	62509.3	58372.6	51141.8	47205.4
855	206.101	53.732	0.895533	50285.3	45862.6	40057.8	52438.3	53636.3	64560.5	69513.2	52923.1	67619.8	60731.9	53799.3	63774.9	49300.2	63491.1	54192.5	64914.7	36782.4	47467.6	16870.9	12917	42637.2	21148.2	6645.8	25300	5617.46	32256.6	5773.47	21640.8	36323.5	25420.9	28682.3	23604	29111.8	25850.4
856	206.115	253.456	4.22427	26747.7	35045.2	17933.1	48879.2	34277.9	7836.26	35151.2	34239.5	43123.2	46883.5	18353.7	8213.78	21997.3	27210.1	24543.4	105808	54329.7	74311.5	46511.3	3645.58	10106.3	41836.2	6854.8	90503.1	8301.01	6633.01	5828.94	17294.6	4413.18	5885.51	5713.52	5001.75	4482.05	5081.54
857	206.119	57.045	0.95075	26026.7	9244.56	28478.7	7859.11	5552.6	9836.88	10990.8	9725.35	11808.5	8134.92	6373.17	4850.22	31064.3	30167.9	35934.9	34166.5	7477.85	27888.8	19656.1	9793.36	26053	24643.1	6496.98	10091.6	5702.72	4164.52	6169.17	4650.15	3723.31	4287.29	2543.03	18074.9	16548.6	18374.2
858	206.891	48.123	0.80205	5588.19	8807.92	7433.95	6733.12	2389.3	7667.68	5988.18	2878.08	7705.7	1654.66	5961.61	4943.84	6545.13	8374.96	5824.2	7311.34	7047.52	5607.35	4829.12	8211.06	8938.34	9918.75	904.251	11111.4	472.68	5258.34	3474.46	12096	20004	9681.5	7268.99	18112.7	14356.3	4013.34
859	206.916	883.386	14.7231	6471.73	10132.6	10124.8	8942.85	5673.3	7544.07	5147.46	4306.32	10098.2	5966.83	7407.02	8632.03	3348.14	13115.2	10576.7	2963.77	7369.76	10949.5	6224.95	12353.7	16204.8	11809.3	4800.77	9769.59	5784.38	6172.7	3116.86	7487.2	10318.8	8055.75	10230.7	8354.87	6302.74	7192.17
860	206.928	47.399	0.789983	737.863	4017.98	1678.07	2619.19	2588.53	1993.29	3599.33	2314.33	2145.37	3489.16	3769.9	4498.32	3933.48	2311.58	4256.77	4247.21	4357.18	3632.13	2153.03	8367.1	3100.27	3036.46	898.481	1838.84	707.074	903.027	911.519	10058	8575.71	562.133	757.907	8123.22	7046.83	10195.7
861	207.063	265.021	4.41702	26564.7	15042.4	21887.8	22872.7	63411.9	70562.8	88450.2	68413.2	73779.6	83007.7	51238.5	17973.2	11898.6	10975.9	7348.93	9890.09	25466.3	17509	23459	12644.5	17155	16418.9	4691.06	13976.1	4449.74	3793.47	4621.37	8185.16	11716.4	21981.8	15438.3	25795.1	33162	18051.9
862	207.065	613.734	10.2289	7183.32	10018.8	12391.3	14181.2	20327.3	31044	33176.3	19591	22583.6	21996	7807.28	9444.71	8303.28	7785.3	9225.79	9650.37	8019.69	16913.1	10442.8	5633.66	9910.98	11990	5268.27	14305.7	5091.25	6597.34	5303.94	6662.68	4925.75	4761	4421.24	4442.94	4372.5	5824.17
863	207.064	199.107	3.31844	8527.26	12292.6	17029.3	15430.5	11968	13824	18840.2	10999.3	15811.9	14944.4	16910.7	15696.1	12142.3	8064.57	16133.6	14321	19085.8	18953.2	21729.5	8279.7	20613.6	16608.3	4902.52	14943.3	4427.59	15491.5	4955.32	20941.1	18728.8	31347.7	21788.3	10028.7	18585.1	24887.6
864	207.076	268.499	4.47498	90060.8	115871	110175	101977	20344.5	38127.1	31539.1	33395.8	29502.9	32732	123834	129803	113212	132245	110467	101364	227684	51905.4	240909	15933.9	313938	231207	5836.45	38734.2	5750.85	44719.3	6223.52	33194.1	43370.1	36153.5	37563.4	32184.3	34427.1	40062.1
865	207.101	253.456	4.22427	22193.9	30815.1	20314	23686.1	37487.9	45772.6	46616.5	49660	52409.8	49809.3	22609.7	23773.7	21624.3	25916.1	16736	24615.3	34987.1	38612.4	33049.7	7768.67	57471.1	43014.4	3410.18	20159.2	3776.12	16353	3838.98	14684.7	9155.16	8014.9	6304.21	8446.49	9486.38	6000.52
866	207.101	440.785	7.34642	9919.43	11725.1	13294.4	16726.4	26242.3	30071.9	38302.4	31928.7	29318	25296.9	15990.9	8419.72	20396.9	14511	13071.9	10582.3	8695.14	5586.71	10302.1	8473.99	7922.1	5606.02	5514.49	9282.09	5038.5	2470	6292.94	7784.11	6232.74	6050.74	5949.61	5807.4	5576.62	1345.34
867	207.108	54.782	0.913033	5329.06	6115.44	8215.67	8515.22	4193.86	7385.18	2802.46	6393.59	6090.93	6515.37	4906.66	7280.22	8597.47	7329.61	7489.82	8669.69	11536.5	15559.8	4898.02	4729.42	10513.9	9945.02	2241.77	1368.73	2341.52	6123.84	2493.34	3560.19	2579.83	7053.81	4066.02	5730.11	7243.92	2154.18
868	207.138	303.64	5.06067	45867.9	38268.3	48299.7	48240	33514	60431.4	74922.7	62038.9	66942.1	64801	44137.8	46492.8	33644.9	41833.7	37891.6	36347	33585.6	45009.7	33958.1	2030.07	36788.9	26422.3	5694.29	79967.6	4239.59	54515.8	3514.91	46058.6	25507.9	28927.6	35903	36498.6	26415.6	27211.4
869	207.149	104.846	1.74743	65177.5	79210.5	74364.6	105175	12324.4	24044.9	21945	15330.1	20248.6	16115.4	107071	93493.4	85140.1	78384.1	87906	110167	179589	280231	185903	27236.4	282669	227710	4751.2	23687.9	5054.61	18196.4	4732.7	19010.7	17039.8	17562.3	14395.3	17437.2	18706.3	21393.7
870	208.06	211.652	3.52753	11878.1	8941.96	13276.2	14040	25381.2	30910.9	30127.1	20262.6	26494.9	28550	13107.2	9000.27	5742.8	16961.4	10854.5	9324.43	12354.5	41462.6	36455.3	9644.65	37356.1	8441.2	2214.06	12549.6	2713.34	11055.3	4856.31	10998.1	8305.42	6515.82	8552.26	6735.21	6905.21	6029.68
871	208.078	267.304	4.45507	7688.26	12132.2	14458	19156.9	6381.07	12601.6	9818.19	1376.27	4879.61	12457.2	15651.6	14435.3	15024.1	23756.2	14764.6	9741.92	30543.7	30874.4	24506.8	7482.36	31796	26871.5	3013.84	9337.32	3026.67	7100.82	4323.04	6955.07	7530.72	3236.4	7920.41	2973.35	9211.88	3790.99
872	208.107	217.152	3.6192	174235	175193	189488	186210	279652	324848	352594	275314	337557	401089	246194	231186	223733	319805	247857	205119	86072.1	80477	75782.8	7253.51	78971.8	87316.3	3835.94	101602	3724.75	90167.2	4127.27	79165	52203.8	52747.1	70885.2	48937.1	42932.1	48572.9
873	208.132	218.478	3.6413	17603.7	81950.3	13028.4	21515.8	11850.1	14153.4	32953.5	20050.1	17218.7	35821.9	13037.2	22276.3	19137	33916.4	32892.4	19836.3	37220.7	44758.2	17489.5	8537.13	15947	41277.4	7557.87	15674.5	9603.03	12632.7	6941.72	11744.3	17661.5	14319.4	30184.9	17397.1	12996.8	4572.11
874	208.139	302.659	5.04432	8370.18	16495.3	15965.7	9628.55	7197	9079.53	8318.41	12350.3	10114.8	9090.01	9267.22	5784.28	6705.4	10659.2	9052.25	3813.82	9702.76	28393.6	16756.1	1444.61	25358.8	12665.5	3064.48	11455.8	3261.98	12043.8	3510.44	8199.52	12930.9	12498.6	12439.5	21741	10379.7	11932.5
875	208.152	104.896	1.74827	7042.93	10850.4	12710.8	13679.5	4288.7	3901.68	4492.42	4329.8	4745.92	4294.12	15235	12356.4	14254	23615.9	16400.9	11207.8	28571.1	37265.3	26989.5	2725	33719.2	27269.7	2855.61	4124.35	1943.65	3712.05	2530.51	3819.97	3249.7	3252.1	2848.6	3308.15	3112.09	4096.48
876	208.61	216.924	3.6154	35517.9	46602.4	40085.8	43648.2	59435.4	77149.9	78724.6	69262.8	84624.2	90537.4	57773.8	56724.8	48545.6	56452.3	47450	61479.8	12212	14309.8	16158.5	1670.68	17672.9	15256.8	144.802	25803.9	0	16936.6	1022.53	13804	15051.1	15191.9	17489.7	10560.9	12819.6	11482.8
877	208.625	216.667	3.61112	4085.84	5276.21	4564.96	5449.03	4870.31	9881.23	6758.1	4339.77	4980.33	10034.7	24557.3	9767.1	6446.52	14610.6	6764.97	6592.13	6287.12	2337	1674.6	2150.35	1321.65	7652.76	145.912	2140.4	0	912.451	337.973	1961.87	6581.2	1892.98	2108.65	5845.17	908.16	5427.69
878	208.973	50.466	0.8411	19744.5	29544.3	40081.8	37148.1	18259.1	17378.1	24267.2	26279.1	22270.6	5684.47	16719.7	12047.6	14891.4	840.243	9318.12	13971.5	45451.5	42706.8	5211.52	20160.4	57031.3	43434.5	604.653	61124.8	956.893	47751.6	4432.68	40303	15097.3	11825.9	8757.29	13543.6	10670.7	11973.6
879	208.987	50.73	0.8455	3870.88	3953.61	3277.81	3991.56	10379.1	3522.13	2387.54	1646.04	4334.19	364.238	2099.75	3158.52	7200.12	624.209	2776.12	2136.67	1021.98	3747.18	901.765	8418.17	6603.04	4132.92	453.223	6023.37	719.204	2675.25	1208.4	4577.94	1798.15	919.088	1962.55	7003.11	2246.41	499.054
880	209.092	114.867	1.91445	133038	126230	164075	220857	13437.6	31816.8	32881.9	29234.8	26597.1	20715.7	230349	177705	132534	193317	215223	173595	396766	459973	277578	28113.2	466036	407167	5846.19	27535.5	5452.49	21043.9	4953.55	21170.4	33380.6	16999.3	26237.4	19329.2	26358.5	22559
881	209.091	199.156	3.31927	301179	368858	375728	407672	49637.4	35550.4	33898.8	69881.1	73958.5	90962.6	244955	251919	228856	319086	181384	237197	1.32056e+06	1.2247e+06	941241	85317.8	27602.6	1.21143e+06	8634.31	93879.5	1044.35	92594.2	9194.28	45442.2	30104.6	32314.4	64216.8	51976.8	62770.5	33169.6
882	209.105	199.21	3.32017	19703.4	30934.3	53158.9	30569.7	9891.63	20508.3	20950.8	24083.3	23385	20629.2	31444.7	27541.9	26527	41796.9	38835.4	27862.7	91866.4	179854	54924	23160.1	134719	133733	4242.58	14557	3931.34	30524	4268.84	3964.87	18541.2	18259.8	17946.5	18311.6	2946.12	5650.42
883	209.105	114.82	1.91366	12667.7	9502.55	21952.2	12870.7	18169.8	17758.2	19065	19006.9	19891.9	18652.1	19720.6	24208.4	12528.5	26141.9	24061.4	18215.4	30101.8	46920.9	49888.7	7799.78	191348	25645	5999.63	18868	5588.23	14492	5242.39	394.054	16828.1	14601.5	4736.93	540.146	12291.7	16817.9
884	209.116	468.276	7.80461	27119.3	23330	34974.4	37651.4	53762.4	77336.4	80328.6	58959	44419.2	65206.7	22687.1	13026.1	10423.6	19856.4	15917.6	15047.9	23461.2	19719.1	10212.1	5297.53	15637.5	12823.2	5401.64	67909.8	5248.06	40145.1	5788.95	27323.8	14158.7	6766.3	6044.65	8791.14	4968.85	5689.12
885	209.117	392.524	6.54207	16018.1	12728.5	21208.5	20140.5	25883.7	34691	39147.1	38630.2	33083.2	65702.6	22315.6	21338.2	18902.3	24734.5	25119.5	19761.5	14414.4	15306.5	7948.32	6851.74	18147.9	16889	6377.54	23070.9	6947.53	12209	5628.58	10381.3	3897.06	8000.12	7431.07	9962.55	7402.54	9134.58
886	209.115	419.854	6.99757	10605.8	13632.9	18845.9	15161.2	16018	26520.3	27619	26991.2	19034.8	13110	11378.8	13465.7	7863.13	14055.3	10519.7	13621.9	9904.53	12626.8	10559.3	6685.57	8639.68	10241.2	4345.98	17568.6	3485.22	20101	4747.36	15831	5694.23	5790.81	6632.2	5274.8	4992.19	5214.52
887	209.127	216.924	3.6154	28076.4	36957.6	40708.4	42996.7	12906.3	8833.13	12661.4	12803.4	16840.5	11061.2	25252	31267.1	31427	19575.8	22228.7	33036.1	56132.7	47241	60053.8	5896.74	61377.7	85795.8	6235.5	14745.5	6938.22	10714.4	6592.47	5724.8	11292	12532	5860.21	23681.5	22159.1	12583.8
888	209.151	301.019	5.01699	18344.4	19269.1	17694.8	18642.8	24085.3	24314.2	14471.9	27192.9	37480	31859.2	30113.6	44666.4	31011.8	34477.2	43432.9	35210.1	5418.83	6634.39	5595.92	4959.11	6788.22	4818.53	5072.98	4591.19	3892.75	7979.41	4576.28	4928.12	2556.92	8362.29	6827.95	6150.42	6409.46	5446.78
889	209.152	722.034	12.0339	7058.32	13962.9	14343.9	13068.7	23693.6	25490.1	30369.3	18313	20521	20099	6353.86	6352.59	5942.32	3053.57	6873.16	7293.03	4318.72	4331.8	8984.24	4292.31	12051.2	6913.6	6001.15	26089.3	7093.72	19347.1	7220.73	19354.9	5185.36	6903.06	7829.7	8599.68	8670.83	8376.55
890	209.956	51.326	0.855433	982.46	2182.41	5038.4	5862.06	2046.67	5345.74	1842.5	1905.44	3398.72	3213.6	3266.7	2024.76	2638.71	3327.84	1987.29	2588.49	1900.33	3364.85	1954.52	967.42	3299.91	1398.05	456.036	11121.2	485.14	6873.01	483.799	5919.27	2089.18	2115.03	420.681	2586.86	2610.61	2209.14
891	210.06	98.7805	1.64634	31079.6	69939.6	53357.4	72542.2	26639	52513.6	56337.5	54944.9	51739.5	20923.5	52189.3	68600.4	52335.4	44674.8	67169.1	55256.9	70021.2	57112.1	42979.8	27077	63648.3	66416.2	2885.62	86742.5	3249.73	102393	9270.75	82823.9	41713.7	39794.9	23317.9	50780.1	54954.2	44535.5
892	210.073	378	6.3	40035.4	49296.1	51843.9	74671.1	39516.2	36001.7	43534.6	62030.5	44411.3	52155.7	44717.2	50108.2	45913.1	62149.9	47994.9	48816.3	74197.4	65488	73009.9	7722.96	84467.2	70470.9	1889.49	64858	2256.86	46799.3	3265.34	35520	77867.1	24043.7	70031.7	59152.2	72164.6	39548.5
893	210.076	104.665	1.74442	256919	390615	244744	409067	39955.5	73229.4	64734.9	72918.9	84725.4	97729.8	270565	209380	221125	251404	342568	64836.2	865672	1.25069e+06	720151	59153.6	1.0561e+06	870451	5038.17	148506	5396.16	161973	4908.65	151093	27579.4	91392.3	144851	81613.1	151740	75401.5
894	210.075	213.982	3.56637	175676	156217	153073	185704	24806.7	59107.3	84166.5	80807.1	72616.4	83460.7	109488	140579	116861	126608	111972	125522	413442	522933	359732	35435.9	405717	379214	3274.57	131660	3488.65	92737.9	3656.07	91158.7	68540.4	75341.1	61284.9	73726	72783.8	65632.2
895	210.077	61.222	1.02037	101898	20929	29082.3	63828.8	24956.2	36555.9	40537.7	24011.5	35146.3	19612.4	56708	71253.5	100242	43512.3	62554.4	53063.5	132363	131826	237567	29588.6	135464	105226	3565.52	32918.1	3759.17	33001	4692.51	15661.7	23264.3	22880	24997.1	44504.8	22427.3	23746.5
896	210.085	378.5	6.30832	22582.5	26663.3	12055.6	9596.45	22544.8	6514.03	5953.07	30729	24872	3864.08	29836.5	28958.5	28484.1	30518.4	5331.97	26899.1	10483	13616.4	34375.1	8543.6	13383.8	42260.3	1889.2	14561.8	2256.73	9667.81	3265.34	3405.81	9296.9	5015.72	9916.21	9918.42	8582.95	2121.57
897	210.091	105.612	1.76021	55730.2	167876	38013.1	48373.5	12254.4	7378.92	9817.53	54582.6	60786.7	8743.57	60674.9	40310.4	136634	37603.4	56359.8	143450	67503.3	178401	123338	59640.8	72215.1	129213	7194.07	19774.7	7544.88	80061.6	13106.1	71962.1	63894	62479.1	10518.8	66489.4	8953.68	67389.5
898	210.093	202.026	3.3671	33514.8	61828.5	43898.8	55599.4	32714.2	12960.3	8536.07	15483	10394.3	11346.8	38117.6	31564.5	33823.1	49972.1	34949.4	22586	172730	191656	105772	14524	174396	191524	5392.36	12276.2	5578.78	3650.07	5785.83	12607.1	11297.6	39949.1	10920.5	12384.3	12137.1	11676.5
899	210.113	399.384	6.6564	16348.5	23080.6	29372.1	29066.2	7695.14	9155.4	8624.6	8251.34	5684.93	8461.9	11381.6	8843.35	11412	12094.4	13200.9	6295.6	87740.9	15452	91360	5820.68	99264.9	72644.3	3797.48	11386.5	3588.87	8320.86	4399.4	6239.95	6234.49	4897.5	5864.49	4707.41	4120.63	6067.98
900	210.865	874.057	14.5676	6071.26	5273.46	3594.1	2371.72	4426.48	4160.42	4730.17	1533.69	4126.78	5130.9	5144.07	4064.33	5297.64	4481.43	4639.08	5026.74	5857.16	4932.14	3046.23	2406.58	1645.18	3747.86	4411.58	3637.34	3547.91	3618.08	4196.21	3473.47	2274.63	1766.38	4494.53	3784.97	2914.6	4753.92
901	210.969	49.301	0.821683	4311.63	4464.42	4498.18	5369.46	2970.38	3915.87	2723.61	2394.54	3008.01	1080.69	3946.46	1699.08	3226.69	2855.88	2951.67	1854.63	6859.6	5704.36	5067.96	2565.53	4954.96	5454.67	1049.23	11779.9	949.453	5565.29	1091.28	1573.85	1870.03	1780.27	4072.33	3050.31	2742.67	4497.11
902	211.059	198.048	3.3008	31896.7	45733	44922.4	48616.5	25538.5	61084.2	52560.3	60720.3	58666.7	29817.2	42665.6	48738.8	47067	32819.1	50116.8	57237.5	27859.2	28542	12187.4	13977.3	43396.6	37068	5362.97	47885.6	5227.04	37296.4	3713.19	61512.8	66756.9	52701.7	39888.6	61315.1	46981.3	68542.1
903	211.059	60.193	1.00322	13162.2	12013.9	11765.6	14687.7	11589.2	11860.2	19039.9	12272.6	10989	8964.55	12257.3	9659.41	8944.7	10709.7	13343.3	10483.9	16985.7	16197.1	16057.6	6567.29	18696.2	15368.5	560.616	10886	3027.18	9691.64	3547.93	9263.32	15596.6	19673	18088.1	20508	17730.9	16992.7
904	211.071	285.682	4.76137	7794.95	8399.12	8778.29	8847.57	7092.66	1717.97	7686.05	4472.48	7145.65	5027.41	8221.46	5080.38	4274.68	6821.69	4280.83	9281.14	11525.6	11563.8	17734.1	5664.08	10152.8	7107.55	3814.57	7652.99	3514.87	8249.82	3588.65	6822.62	9108.1	7630.23	12112.7	13035.5	10622.2	10078.9
905	211.078	104.596	1.74327	52613.9	22390.2	22765	47506.7	24053.4	8515.37	22394.5	20401.3	22957.1	26142.4	21798.8	42927.8	27690.6	25456.8	29327.1	46256.9	76433.1	130677	117693	8075.67	116640	103490	8555.92	21588	7142.36	19810.2	9484.6	21305	22909.3	23230.9	16038.9	8808.04	21214.1	24704.6
906	211.079	214.118	3.56863	22346.7	19709.7	22590.1	29806	13310.9	15680.7	7751.98	29489.7	9852.63	10182.5	6248.79	20210	30704.8	23173.8	10011.8	13620	74094.6	57382.9	47417.8	5293.67	87304.7	52565.9	5488.18	18444.4	5075.24	14752.1	5922.91	10666.4	9611.51	8351.63	15773.7	35077.4	25497.1	28157.6
907	211.094	235.86	3.931	23876.5	34869.5	26618.9	21648.1	12991.1	16449.4	17304.9	17357.6	19448.7	13277.8	20703.8	36204.2	30874.6	17358.6	21410	4863.99	44821.5	47930	53144.1	10406	130868	44896.3	6871.88	25509.9	6387.96	22077.3	6829.73	6748.07	26030.3	17889.6	25357.9	20367.5	17993.9	21092.2
908	211.107	217.596	3.6266	82129.8	71188.8	75540	92849.9	9897.18	19564.4	4242.86	18338	16374.9	11359.2	56035.9	56248.8	76412.5	59163.6	44681.6	58286.2	266254	351405	296278	19795.5	487001	313846	4707.42	20806.7	4257.62	11383.5	4859.29	19448.6	6609.43	13300.3	12189.6	14777.6	11450.4	16175.5
909	211.132	568.082	9.46804	30383.2	17083.6	22015.1	29936	66759.9	108926	96541.3	60162.9	54625.1	66431.7	17319.6	13778.6	13889.3	14701.5	8841.56	20133.1	11916.8	13358.4	12363.6	7714.33	4092.14	11149.5	8107.71	57986.4	6781.05	31539.5	6355.22	23880	8430.24	7433.82	8963.12	10304.1	8965.92	9387.62
910	211.168	386.522	6.44203	33785	16823.6	14870.1	22873.8	6752.14	6706.53	5438.73	4925.07	5569.7	6497.95	15079.5	15949.6	15680.7	20423.1	16284.6	14762.9	34618.6	24166.2	20441.8	5730.97	21434.3	31076.7	4727.73	22009	5426.13	31594.7	4317.84	14494.3	16220.3	19210.4	31411.3	13661.6	18347.2	24099.4
911	212.023	291.632	4.86054	5071.37	3304.12	3766	4505.38	6602.34	3217.53	3702.51	2350.91	5197.38	2956.79	3441.5	3260.69	4790.6	5629.31	4047.76	2094.85	4815.79	2524.03	5520.69	1471.74	3755.4	3275.11	1555.76	3170.65	1028.41	2633.02	1201.2	3838.37	8917.58	5441.81	7898.77	8335.1	8929.4	10853.8
912	212.036	881.302	14.6884	8745.81	13335.7	10496.4	8654.31	7632.63	1321.45	13318	12584.1	15132	5404.8	12864.6	5630.02	3587.52	11588.5	7105.69	11234.6	6687.5	12254.9	13630.7	11374.6	10051.4	15154.5	13728.2	7407.58	7272.03	15196.7	9682.33	8330.37	10113.5	8437.89	3250.99	9861.2	4416.1	11536.9
913	212.055	206.492	3.44153	7188.85	7924.12	6924.25	9887.73	3058.9	6290.83	15260.2	11609.3	11338.7	13038.7	6570.03	9495.08	5899.57	10920.3	8128.94	9865.15	10200.3	11325.4	15981	6977.6	16129.1	20006.3	2970.72	8794.44	3265.75	9837.01	3315.27	6147.14	11689	7212.05	7432.04	2278.31	3074.49	3404.89
914	212.091	209.737	3.49562	29161.7	31631.5	28586	34585.8	25432.6	35043.1	61757.2	34704.1	33459.1	39910.5	30777.5	32317.7	26636.9	29390.3	7199.56	28332.2	33168.7	34996.6	47538.6	6810.35	36932.9	28415.2	2188.73	21471.7	2911.57	12825.3	2779.64	13143.5	32124.2	10303.1	16627.8	13304.2	14587.5	13010.2
915	212.091	83.061	1.38435	28693.5	41526.6	40802.8	47492.8	8318.75	8229.46	12446.2	7112.46	9191.46	9225.72	58310.6	43816.5	56648.2	133454	40891.6	55005.3	82671.1	114707	80535	13331.3	89700.9	72931.4	2383.55	14914.3	2558.32	6378.33	2318.44	17510.4	23583.3	21495.5	5585.38	21696.3	21374.3	20579.2
916	212.092	59.965	0.999417	32040.1	41395.2	40822.1	41327.1	9698.24	8738.27	12616.6	7615.78	8979.15	12008.3	46804.1	39622.3	41093.6	20004.8	30397.9	41672	69695.5	37415.4	15937.4	4471.26	31667.5	67945.8	1952.72	13006.5	1861.31	7117.48	1898.82	7874.91	10022.6	18106.5	11111.1	17022.2	17475.7	6807.7
917	212.105	214.091	3.56818	16366.7	27863.6	19173.8	22550.8	7589.49	9331.55	6571.24	15101.6	8875.21	8595.53	20846.9	15610.5	13887.2	16533.9	21346.6	18261.7	43935.2	55774.4	44169.7	8280.91	46880.8	48922.6	2583.63	9129.74	3421.05	8760.55	3160.24	11322.2	5613.36	13584.4	4519.46	6714.13	10322.7	9986.56
918	212.164	467.309	7.78848	7698.09	7660.38	8129.94	7505.47	9654.98	8602.5	9033.93	8199.04	12875.5	8871.36	7258.75	7752.15	5789.9	8025.06	5966.43	6673.75	11636.9	9827.21	14639.2	6840.24	21670	10649.9	8415.48	9870.38	3770.96	7152.85	6594.56	9178.35	6430.45	8733.75	12330.6	6253.7	5467.82	5979.39
919	212.847	50.8615	0.847692	28001.7	43639.3	46951.3	47429	26861.3	26829.2	34699.1	36417.9	28144.1	28496.2	49140.1	46728.4	39030.4	35984.2	36556.6	33170.8	25979.9	25714.1	15575.4	11019.1	29243	27058.9	0	87569.3	807.666	71913.4	2551.95	63236.3	100244	99816.6	94286.8	123261	111152	51138.7
920	212.861	50.684	0.844733	3575.23	1965.91	14652.9	17671.4	8012.81	3377.32	17737.5	19504.3	12702	16295	11273.1	19415.5	10201.6	3225.96	7421.94	9460.95	12506.1	3145.05	2178.38	4905.41	4124.49	9960.39	760.482	7236.7	962.255	12449.1	1212.93	10486.7	11243.8	8719.63	16115.6	7622.48	10519.2	9539.46
921	212.881	878.26	14.6377	5712.44	5020.49	17222.1	15256.9	14002.3	13192.1	14438.5	13826.8	14058.8	16344.3	5056.29	8317.7	15110.5	13117.8	14777.1	14551.8	10307.6	3672.21	13412.5	15644.4	15992.6	13311.1	4785.93	13566.3	12985	14467.4	11129.9	11569.1	15951.2	17034.8	16152.6	12550	15862.3	12886.1
922	213.074	51.165	0.85275	167395	179453	227444	210398	12728.3	163649	174158	162228	191884	183571	212070	194226	9880.29	180243	169818	190839	182816	142746	212325	88690.1	164062	188111	5987.84	159083	5759.17	156652	25667.8	120846	120625	91043.8	130403	134892	124286	87873.1
923	213.088	51.8715	0.864525	38525.3	39778.2	36498.4	35934.3	16547.7	22293.3	22295.1	20839.2	14530.6	18984.6	29674.2	34748.4	28137.8	26721.8	31196.9	31943.4	91192.9	22568.9	109457	12674.9	21215.1	40816.2	3604.47	9881.37	3756.54	26313.6	3351.47	30503.9	12027.6	12367.5	9660.42	17602.8	13862.4	18028.3
924	213.086	205.163	3.41938	25792.8	37390.9	35204.3	28737.7	10462.2	13561.3	11059.2	14192.5	20327.4	10606	20792.5	24165	21628.7	21249.5	22525.2	22089.5	44259.3	61171.3	42928.1	9271.18	50887.1	55181.2	2782.81	18989.3	3472.34	11391.7	3537.99	11621.3	13196.9	13851.1	21233.1	13911	15869.7	13340
925	213.123	233.784	3.89639	160347	174826	170291	210947	3973.98	5163.79	7788.08	6094.04	8076.47	8526.67	135650	120326	127267	116310	80697.5	108704	606689	649755	469456	37886.4	747787	604654	3344.43	6930.23	3498.06	4757.21	3193.12	4876.56	4699.6	4157.6	5194.69	4759.96	4790.31	5508.13
926	213.149	531.321	8.85535	79801.3	74155.8	99018.4	109182	79547.3	103596	108550	94324.4	91698.5	95774.5	54854.6	56219.2	51395.1	74232.5	58165.5	53925.9	129403	179868	161902	7854.74	193442	138262	5333.59	173818	5886.13	100915	5957.8	71903.3	35534.6	27928.7	39995.4	35695.4	28027.2	29662.9
927	213.162	530.947	8.84912	8857.39	16922.3	12004.6	11226.8	28634.8	18111.9	10745.7	15538.5	15304.3	7611.49	18919.4	21333.2	16484.8	18877.2	17010.4	15938.3	13662.1	16500.3	9965.14	7425.28	20309.8	25321.2	3653.94	21768.2	2383.89	5442.02	4555.54	9392.49	10216	8589.66	13916.4	11032.9	5563.53	10622
928	213.888	877.126	14.6188	51490.6	42120.5	43203.7	41599.3	50761.6	25855.9	48311	40935.5	44576.7	42957.5	32345.7	38179	39841.6	47728.5	46901.8	40242	42391.4	44821	39035	48953.3	44060.5	54619.8	40433.2	41638.2	50129.6	42134.8	40181.5	46661.6	47370.2	45929.6	43588.7	52210.7	55462.5	39189.9
929	213.915	46.519	0.775317	20959.2	24725.7	21060.6	23176.4	34979.5	47876	44611.9	42418.2	36379	39859	20270.1	16822.3	18709.4	18404	17760.6	16291	14940.5	9727.35	12703.6	3869.73	12370	12265.9	896.3	10360	479.228	5319.66	926.5	7683.26	6737.85	6156.32	8057.74	5086.34	1082.28	5197.43
930	213.914	871.861	14.531	18750	4391.38	5271.68	7464.11	5445.79	4638.95	4628.46	4524.31	13481.3	11095	3574.67	11755.6	3201.94	3096.84	3392.15	10773.4	14010.7	3889.46	16962.8	2993.22	6649.31	8132.17	6022.43	6254.41	7610.56	2048.45	4298.58	7334.15	8159.7	1845.44	5292.2	4615.32	3343.72	7212.8
931	214.075	51.7355	0.862258	12225.9	21612.3	27087.7	17007	17210.9	17182.8	24958.2	26341.5	18670.7	31461.9	17784	24702.7	23021.3	16170.5	12778.7	14635.8	17879.5	21453	21272.1	9838.54	15919.8	17391.1	4655.38	15562.4	4634.57	12569.2	2803.2	10235.2	10234.5	7267.62	10614.1	9370.11	9692.37	9385.73
932	214.118	52.89	0.8815	39186.7	32905.1	45239.9	37476.5	43608.1	58245	44739.8	43023.8	43277	38701.6	82178.1	75027	68234.5	73369.1	64959.6	64070.2	17118	21887.3	14223.8	8432.06	17565.7	16954.8	1111.32	55100.6	2238.24	52017.1	7541.65	53309.4	11464.5	17329.9	11981.4	14235.4	15134.4	17786.5
933	214.143	317.67	5.2945	104241	95381.8	126700	161385	82577.4	97718.2	140544	118912	108696	129894	108755	118008	110952	135742	118729	98853.9	105955	154718	141505	4574.59	155222	131990	3639.47	130984	3537.02	112267	5079.35	81107	145339	126240	193983	156799	141624	123300
934	214.144	480.301	8.00502	6833.04	9501.93	8949.45	15510.2	7511.76	5192.75	5676.39	4845.87	7399.78	5699.72	6146.7	5761.1	5465.45	6062.89	6640.06	15029.9	6697.68	3266.5	9275.7	3074.85	10177.7	11798	2384.11	13582.2	2112.34	10426.6	2454.37	9255.4	5829.75	7515.94	6649.4	10700.5	7389.83	5371.2
935	214.151	531.166	8.85277	14007.2	12162.9	13966.3	13835.6	18369.5	15193.9	20633	9565.14	10695.5	14862.3	6236.26	8395.32	9262.01	6925.63	8309.34	5554.02	20759.2	27594.1	21495.9	5868.29	23737.4	15733.5	4889.41	24215.3	5315.95	15673	4555.51	18835.4	4547.3	1604.49	4750.5	4874.02	4383.28	5175.26
936	214.156	317.654	5.29423	6354.48	10438.9	23779.9	22127.4	8984.79	17979.8	13574.9	21678.7	15902.1	13194.9	18860.9	11350.1	20226.5	10374.8	8596.84	7387.08	9648.71	20005.2	21737.9	3073.55	16166.4	13645.5	1034.09	12279.4	3096.95	11342.6	2937.35	11311.5	16553.3	14035	17362.3	12049.2	17739	14403.5
937	214.251	711.712	11.8619	10157.5	9614.35	9499.31	13723.3	10067.4	3954.81	11413.1	3821.92	5653.16	4821.81	5664.26	5191.68	3050.84	4787.96	4702.65	5567.56	5271.88	4753.88	7399.25	2142.67	6441.45	3875.91	3253.6	5632.9	2058.56	6505.14	2443.33	4982.48	6668.28	2730.84	3249.17	4881.17	3095.2	5169.86
938	214.838	50.405	0.840083	1500.7	10846.7	13314.4	9559.56	4228.05	8280.69	8214.58	8784.98	8371.3	194.367	10989.1	10601.3	8398.98	7853.31	9714.69	9601.96	3089.04	3890.38	196.185	1097.71	4084.13	6585.24	0	17921.5	120.381	17445.4	882.515	10642.4	15154	23843.5	14384.5	3992.44	16917.3	11068
939	214.851	50.2495	0.837492	5775.18	5417.43	7614.38	5266.11	2518.18	7541.76	2576.07	2658.5	32533.8	90669.9	6753.67	8503.29	8485.57	25305.6	2237.55	4455.59	4327.49	2406.99	40078	1570.33	11281.5	25192.3	760.238	10859.7	720.593	4561.7	5139.52	3671.4	31401.3	5914.1	26149.3	3439.32	21558.9	5313.54
940	214.915	871.6	14.5267	37307.3	32233.7	32632.1	42322.8	40595.4	28034.1	33842.1	35461.2	33888.3	33323.6	31189.7	27338.4	25679.1	23943.9	28117.3	22748.1	24857.4	31245.2	31432.1	30122.1	34844	43443.7	38134.8	39555.3	43098.4	36635.4	40615.2	44704.9	43397.2	38679.8	50203.7	48098.5	47335.3	47095.4
941	214.916	46.049	0.767483	96094	145288	130074	126187	272158	221223	189415	223856	231322	209280	70510.3	67957.9	66193.8	56774.1	81094.7	71073.3	178969	164311	166409	126046	135101	188788	4009.24	130288	4325.36	148284	17586.2	181357	62263.1	58774.5	57102.9	79056.9	59214.6	62829.3
942	214.929	45.948	0.7658	6900.84	18895.4	9775.76	4197.76	17357.3	49394.6	41566.7	26136	26371.8	17243.9	8668.04	5364.94	12952.1	7252.67	8493.79	6467.66	31763.7	11797.5	23047.8	19534.7	10114.7	12690.7	3114.73	12468.8	2607.17	18129.1	3538.44	10830.4	6872.27	8392.89	10506.6	7440.78	4171.13	8520.88
943	214.928	871.466	14.5244	12817.4	2267.56	5262.16	3790.5	6168.43	18544.9	5482.55	4774.18	3851.47	21977.9	6321.14	18306.5	17549.3	3565.68	5475.65	14380.8	2240.7	3552.79	16074.2	13009.4	3235.17	4389.67	21419.1	6778.52	3564.62	5380.71	8423.16	4372.47	22474.3	20989	9018.02	5874.24	8002.14	5136.35
944	214.944	45.943	0.765717	772.56	2008.45	54989.3	1296.06	985.134	5880.27	956.584	3956.68	4961.53	3094.15	2459.17	27268.5	1701.14	1261.45	2136.72	2299.43	3791.41	2108.38	2582.1	47743	1852.23	2186.33	2822.81	881.512	1174.29	3399.08	5841.16	976.785	31171.6	31200	2349.2	34505.3	24909	2069.5
945	214.97	45.276	0.7546	1397.4	1311.31	1449.63	1496.37	1977.49	1832.85	1670.55	1395.17	1892.61	555.992	1752.78	1284.49	1801.22	825.583	2013	1589.55	1573.52	2389.94	2129.34	1553.2	1940.39	2251.48	447.972	1767.23	1058.13	2194.46	912.711	1157.72	1471.17	1861.8	1190.39	1857.48	1843.22	1176.09
946	215.016	98.5585	1.64264	5048.97	11750.5	12260.7	13455.1	4743.73	10535.7	13417.6	12962.6	12601.9	5598.53	10158.5	10030.4	11282.6	8346	12852.6	15537.2	15054.6	12942.7	6081.88	6297.48	12032.6	12799.9	3588.98	20416.7	3306.26	31440	4621.85	19439.1	12901.3	9412.35	5416.48	9197.35	11927.5	10713.5
947	215.072	50.859	0.84765	12839.3	11512.8	15996.3	23231.4	10959.3	12176.8	12536.3	13163.7	16720.8	13094.3	15927	19315.8	14994.8	14242.4	13098.7	17193.2	18829.3	13479.4	19015.3	8971.22	20151.6	19875.1	2830.68	17269.9	2409.27	9688.8	3459.21	9613.84	9586.81	8308.92	7681.7	8666.29	9422.97	7641.88
948	215.087	49.631	0.827183	1943.28	11362.6	5567.96	3982.99	10278.8	5278.3	12632.3	5353.98	4235.72	4034.99	2752.62	14800	12007.6	3444.64	3461.65	13042.7	3849.48	3352.16	2864.7	3508.59	3360.82	5559.51	2830.68	3520.36	2285.23	4009.59	3459.21	2890.64	5470.88	4768.2	3137.35	4880.24	3085.65	4067.2
949	215.12	53.439	0.89065	2617.32	14046.9	3912.53	4230.74	5862.31	7181.4	7955.66	14481.4	7033.2	12877.1	7066.94	7276.97	9871.74	9498.5	6969.62	7957.66	19029.8	16276.7	16740	9423.16	23580.2	17636.9	3457.19	9301.52	3045	6456.87	4266.1	5955.38	9638.87	10580.4	11416.7	10875.6	9425.19	1460.99
950	215.138	222.093	3.70155	63241	56393.7	67371.6	64681.8	9020.8	14707.3	16166.6	28764.7	14529.8	10469	21213.4	19552.2	17129.5	19755.2	16298.7	29970	197135	236892	159945	8917.36	279877	175799	3252.56	14598.1	3658.13	11433	3558.14	10194.1	28347	26327.2	33065.2	14465.2	28610.4	25539.1
951	215.138	148.76	2.47933	97221.1	20496.6	124685	121273	35571.9	57459.2	70750.7	68146.2	80285.4	74595.6	123782	142947	128117	119797	97521.1	128171	305157	336135	269129	18609.4	329104	271303	5162.92	45339.6	5390.04	30720	4885.82	28345.8	9051.8	9830.78	12182.4	8933	8243.6	9866.71
952	215.139	248.157	4.13595	8540.95	27904.3	49499.9	23188.1	10880.1	66877.7	83343.6	30027.4	52371.2	21315.5	30312.6	42770.2	85228.4	72764.6	24746.8	31194.4	50256.9	100558	51167.9	8298.48	58770.9	85625.1	4825.23	103539	4591.13	58462.7	4381.62	63017.9	12256.5	11147.3	13035.7	57189.2	18271.2	14294.3
953	215.146	317.589	5.29314	12068.8	11266.8	19448.2	17212.2	12140.2	13185.2	17146.9	18691.8	17586.5	18264.6	21695.1	15724	15571.9	16365.6	13249	19787.7	17396	20822.2	18498.6	5487.4	19599.4	17659.3	3595.96	18839.4	3335.92	10955.2	4229.57	13370.3	19163.6	11321.7	22796.9	18435.8	20032.9	19401.1
954	215.151	147.937	2.46562	13173.8	11004.5	16938.3	13629.5	6986.81	11360.3	6722.16	9062.68	13649.7	7618.87	10531	19872.9	9805.32	16216.2	12609	20125.9	26338.7	15946.3	37197.6	8234.11	52451	21096.3	7216.97	7035.79	6684.41	6446.14	6019.23	5661.37	4821.79	6590.23	5314.82	6620.93	5900.34	6141.66
955	215.865	883.658	14.7276	8008.77	8178.92	6349.07	2640.27	13797.1	3140	2446.3	14198.6	8982.35	3855.62	8662.33	12623.8	2041.76	8079.39	8482.46	4629.35	9077.56	8277.38	6777.88	2898.13	5416	13750.2	5056.23	4739.54	10418.7	11654.3	3674.27	12771.4	12303.5	4536.69	11096.1	7235.66	7462.02	7631.83
956	215.889	866.385	14.4398	12567.8	20338.6	19445.4	22104.7	14231.2	18164.8	18780.3	17257.7	15848	17093.2	16827.1	14991.1	17022.6	17527.6	17830.5	12880.1	6464.04	16385.1	12326.2	17689.6	15857.2	16799.1	16845.6	20155.2	20005.4	23023.9	19550.6	18444.8	19405.5	21974	24787.8	20289.4	16370.6	21273.1
957	215.917	45.8095	0.763492	4621.91	5593.09	5971.87	7473.64	9967.92	9257.23	10726.2	14311.3	11002.2	9090.63	5079.56	7177.81	5050.86	1257.95	7089.5	5096.64	5873.37	7878.94	7680.26	7251	5691.67	4684.72	1032.3	2459.99	817.561	4628.22	1569.35	7750.06	3357.07	5024.29	2510.35	2954.39	4015.04	3429.2
958	215.913	871.287	14.5214	4089.3	3495.84	4607.1	3745.38	5393.66	2243.06	2211.07	2804.53	2950.66	6032.24	2555.71	4065.7	4831.41	1580.05	3804.91	7239.82	3013.61	4428.74	7935.62	5651.77	7078.45	3401.18	6782.22	7072.74	3814.79	5017.45	6343.31	2848.73	4684.15	8725.75	5778.35	5151.18	5450.14	5884.68
959	215.928	45.827	0.763783	2106.76	3975.4	4212.17	2016.97	2282.51	9754.49	2774.32	3504.63	2250.72	3651.85	2323.03	1883.93	3400.82	5164.42	1651.42	1570.35	2148.12	2021.62	685.935	2646.84	909.85	7018.85	1182.52	4364.79	817.561	3258.34	1040.73	3976.14	1716.71	1489.96	991.636	2604.79	1007.06	810.333
960	216.086	57.6745	0.961242	97684.2	98268.8	110426	120946	83363.8	122756	115175	116846	112637	75885.8	141499	128027	119489	114118	120006	131122	116921	130703	99094.3	34929	125151	104172	2144.36	123560	2945.17	101182	10418.2	17908.9	88575.7	100069	74252.4	94541.4	66050	89895
961	216.085	260.825	4.34708	12026.4	9433.8	27481.1	11461.1	7588.65	18039.3	12536.1	16286.6	24997.5	12648.8	7005.47	17775.5	12971.3	2821.59	7717.62	12533.2	14596.2	8101.88	29323.5	4937.15	12632.2	12204.3	1366.26	10862.5	2187.3	6924.89	2044.84	5307.8	6251.51	5747.58	5486.82	6165.46	5839.72	5390.86
962	216.099	57.954	0.9659	10102.4	13675.9	27154.5	17616.8	9585.3	14175	12047.6	8530.71	15858.6	15168.6	13757.4	12520.9	20921.1	14106.4	11467.3	8528.72	26989.6	34376.7	36097.2	6699.23	26503.2	22261	1932.45	11592.8	2822.39	12161.2	8179.21	12950.3	7253.3	11978.4	35432.5	11754.5	25911.9	7739.57
963	216.122	221.063	3.68438	17516.1	31753.2	15498	14111.2	9118.07	15063.8	12950.8	17548.5	17999	15965.6	11274.8	12432.9	10767.6	11099.5	10346.4	11572.2	23295.3	43789.4	46492.7	7018.53	39226.5	24935	1763.25	15721.5	2306.27	13096.8	1363.6	10021.4	7041.66	6980.68	6067.31	6029.37	5862.02	5984.93
964	216.121	93.5375	1.55896	26727.2	65587.6	34634.7	64337.1	43052.8	85058.1	39694.4	55627.5	73136.6	71338.7	57804.5	94273.1	76450.7	106992	67997	99606.4	44373.8	53412.1	36461.6	30673.5	82547.1	37193.8	5589.26	78943.7	6145.84	60009.8	13853.4	17822.3	54353.9	60593.6	10561	57285.5	49621.6	54419.1
965	216.123	272.885	4.54809	117318	94418.2	77784.4	101594	6727.88	8385.07	7754.35	3900.1	6554.65	7409.72	403387	337545	328810	340827	335707	337773	16128	18557.3	12110.7	4620.32	3996.64	11637.9	2230.76	7136.05	2677.92	7674.47	1910.68	6220.13	4145.84	3887.97	4475.41	4693.64	4384.99	1513.94
966	216.141	148.201	2.47002	16274.6	13994.3	13237	17035.2	6249.61	8137.64	11163.5	5135.81	12465.2	2779.67	15273.5	16650.4	16047.1	17192.1	14330.7	15137.2	29899	41873.9	32003.5	7948.68	39022	32063.4	3216.01	6307.41	2802.27	8855.64	4033.8	5821.47	8042.58	7335.06	9380.36	6161.57	7355.57	7442
967	216.158	330.752	5.51253	16635.2	16766.6	17770.5	20323.5	16046.2	19056.5	18487.7	21696.9	21717.5	24711.2	18687.3	14775.1	10909.6	13525.9	16854.3	15474.1	15494.9	12389.7	11696	3354.15	16445.9	17888.6	1993.82	17446.5	2148.41	9279.82	2237.97	9754.23	8244.2	8892.98	14597.2	10544.1	10513.9	10382.4
968	216.194	478.71	7.9785	5945.17	6785.5	6036.54	8297.78	9839.22	5854.72	5927.85	6691.49	5946.51	7013.7	5765.67	4972.31	3541.36	2690.42	3208.16	5113.18	5331.14	4821.02	5508.67	2696.51	8209.26	7948.12	6753.05	6627.48	3167.92	8592.12	4662.84	3648.72	5337.44	8524.24	9023.89	6060.45	7046.7	5068.75
969	216.195	223.644	3.7274	6356.61	8999.6	10873.9	8705.34	39505.8	3978.82	2714.73	7016.52	2381.68	1970.26	13474.4	1383.05	1809.78	27992.3	2936.92	1703.22	13080	4089.34	2510.91	1196.4	4134.08	4064.89	904.073	2276.85	1006.66	9297.86	1159.1	18878.6	23601.4	25649.1	3155.53	1608.1	26853.2	3761.09
970	216.488	282.887	4.71478	1398.36	2577.26	2475.15	4808.66	2223.1	1930.2	3059.79	2581.49	3914.52	1821.53	2315.07	2151.2	2177.84	2041.73	2513.43	2071.4	9957.2	9343.59	6605.19	1673.46	13634.6	6879.87	0	2286.35	391.517	3611.62	303.902	2252.89	1339.57	804.992	351.424	960.502	1105.23	776.935
971	216.871	877.423	14.6237	14901.4	19233	17699.1	17239.6	18006.5	15466.8	14747.2	19886.3	20817.4	17937.8	19350.1	18275.4	14883.5	18025.5	17718	27342.3	17567.7	13086.2	19790	18041.1	17865.9	26151.6	18812.3	24560.1	19982.3	23065.4	21407.6	16319.3	17294.5	18135.5	22473.7	22055.6	24716.1	20645.4
972	216.911	870.787	14.5131	5746.88	6379.23	3913.69	8323.16	8860.07	3894.16	8844.81	3684.34	5471.58	7621.2	6968.72	6616.08	3237.45	3603.34	2565.18	5821.87	3182.44	7525.89	4702.32	7684.16	4212.08	6245.81	5490.53	3631.52	7982.99	9317.75	7095.86	7484.83	7812.3	8597.79	5557.84	8987.74	5599.16	7871.93
973	216.918	46.491	0.77485	4017.12	5297.61	3077.52	4753.8	5336.96	7465.23	4559.54	6614.45	5375.4	4996.6	4195.82	4613.77	4866.67	1117.95	2587.99	5582.86	4125.24	5581.72	3282.87	4771.9	4778.12	3690.72	594.187	3208.32	826.733	3484.45	1842.43	3242.4	867.39	2644.8	2747.2	3451.34	2386.81	2484.6
974	216.95	45.995	0.766583	7367.58	10125.8	9142.28	10963	10671.8	9905.62	8563.9	9193.4	7688.67	7757.25	6854.55	8743.96	6850.16	4313.93	7725.22	7444.8	10070.5	8012.73	8721	4209.79	11277.9	10893.1	2404.1	9520.15	1876.57	10970.4	1960.02	9118.07	4530.01	6640.83	5104.06	6525.22	4794.9	5228.1
975	217.046	868.221	14.4703	32155.7	31496.3	25167.6	41894.6	29886.5	32199.6	42576.2	33601.8	29645.5	30105.4	23487.8	26845	22078.2	29221.6	17337.4	14695.7	23907.1	24792.5	30166.6	27200.8	31044.1	27665	37132.9	28315	39239.3	35760	34458.1	42642.6	38835.7	33571.4	41834	37177.9	50315.7	43279.5
976	217.069	197.965	3.29942	16337.2	38587.3	34802.2	40167	21037.9	46077.5	45861.5	39042	44338.3	26580.2	32391	42219.1	29218.1	22533.1	26638.9	31003.4	37642.3	20924.3	10955.4	12816.4	24663.1	22228.8	51851.5	31964.7	48860.2	26396.5	4652.28	35159.6	51019.5	44427.9	30772.3	43572.1	34865.3	47593.2
977	217.089	57.844	0.964067	12941.4	17599.7	19603	17448.3	10917.1	15798.2	15101.7	15221.5	16593.9	11628.7	14454.4	14604.9	14783.6	9904.49	13838.8	16694.1	14132.8	19477.6	16090.9	8579.79	9678.26	18986.1	21072.2	16297.7	24721.8	12190.7	17073.3	13800.7	10403.7	12855.9	10316.9	9410.44	10074.7	12176.4
978	217.098	289.531	4.82552	20197.4	46004.2	50893.1	74542.8	53266.5	92895	191956	50971.1	83724.2	134456	47673.7	69192.3	64173.4	58138.1	60814.9	62529.1	123349	71000.8	75436.5	5013.04	85906.3	79049.7	42281.7	37602.6	38139.3	15895.3	38624.9	14606.6	7381.9	15672.6	12345.5	14363.7	9174.4	14123.3
979	217.118	56.908	0.948467	141119	161902	165862	180305	57223.8	72394.5	49549	87121.6	106332	65739.2	67601.8	59911.6	71827.1	57188.3	31139.2	79395.4	104413	451977	356895	108065	461135	415061	23642.3	113799	27150.2	85170.9	11680.6	102414	58987.1	93163.8	20633.7	82336.6	73789	23220.7
980	217.13	89.226	1.4871	19760.7	24168.2	22805.2	18157.3	16007.2	18987.4	16776.7	15907.8	20691.7	11548.3	38613.7	33349.5	33448.3	25591.3	23203.3	26935.6	31377.5	36787.4	47598.7	11224.6	63909.1	49900.3	30964.8	16404.1	33408.2	16464.6	25399.9	16591.4	13522.9	17436.4	4269.78	4840.27	6570.4	19019.4
981	217.132	57.4465	0.957442	32974	39998.2	20805.6	28089.2	22097.5	39141.4	6756.02	10811.4	10524.6	41330.9	35178.9	35056.4	39324.2	19601.8	33422.9	29279.9	17743.9	83951.3	58865.7	13343	71760.5	67158.2	21969.1	11642.9	26014.3	16840.9	18282.8	11386.5	13073	10353	37205.3	12384.8	7158.39	7061.72
982	217.14	282.887	4.71478	10584.3	8355.84	123127	12510.1	62333.2	93607.9	105138	3148.34	6377.7	10549.3	10588.5	10330.1	9551.45	11047	81083	90782.1	11930.5	24075.4	15385.3	39434	20313	28963.7	43570.7	97489	42904.9	3185.7	41433.8	6128.26	33398.7	40715.7	40208	40569	31085	37857.5
983	217.141	333.494	5.55823	6131.78	5120.41	17516.3	3675.34	8336.78	11902.9	12439.6	10400.5	7709.81	12064.8	5361.18	6769.32	5469.24	6145.92	13786.7	18495.2	14269.7	12305.6	13201.7	19462.2	3302.82	14602.8	27287	3650.14	25615.2	17705.2	24726.8	14452	5486.62	5959.38	8008.05	3160.86	4515.76	16165.3
984	217.154	283.156	4.71927	559147	695863	17718.6	827052	265806	16718.1	414243	462317	431415	438338	403293	409154	345214	482443	388348	409534	1.87788e+06	1.89582e+06	1.95128e+06	99403.6	2.31247e+06	1.42257e+06	4797.12	815158	3659.84	605899	15097.7	482759	47335.1	59788.2	62176.1	74268.6	50341.4	59448.9
985	217.154	219.69	3.66151	58768.7	60413.2	75031.3	64447.7	20168.2	17670.1	23503.1	23554.7	25234	17954.3	38652.7	55478.2	44909.1	53581.1	35292.9	51972.3	10272.1	192555	169847	12267.1	215790	180684	3328.45	19178.6	3270.63	13142.7	3729.57	8221.41	16764.9	20801.9	23415.1	17870.6	14351.2	17234.1
986	217.167	283.175	4.71958	138901	73481.4	73294.5	53324.8	34488.3	29636.8	45206.2	39994.4	73672.6	35231.2	46996.6	43190.7	67352.3	44196.8	51232.2	59482.2	197049	130048	147945	8214.6	233230	652161	4636.77	52523.9	3322.31	160746	2337.54	53199.8	8250.93	5875.31	11276.2	8634.67	25420.4	7803.36
987	217.18	283.488	4.7248	9869.13	12596.8	12232.2	2028.17	12389.1	161082	193380	5735.35	19996.3	6183.24	5583.23	181013	7320.5	2753.48	8384.25	11505.5	25832.7	4890.01	14896.1	2830.51	17633.1	4518.09	3211.98	3841.69	2570.09	24517.2	2051.74	9513.4	25636.7	24170.1	26281.6	29618.7	24368.8	28608.9
988	217.549	435.618	7.2603	3241.35	5396.62	4148.64	6381.88	2043.72	2682.21	2372.86	5104.51	5855.45	2257.67	3550.21	3115.75	2214.31	3509.94	4320.6	3832.85	4033.16	5012.93	4256.8	712.925	5574.96	4593.45	0	2208.91	0	1383.37	0	2148.83	3825.77	2907.16	6903.22	2876.38	4937.02	1889.93
989	217.628	44.103	0.73505	2705.26	1882.22	1682.16	1326.53	1511.77	1351.79	1512.11	1680.26	1748.42	1522.84	1783.16	2283.75	1947.76	2287.75	1313.51	1595.81	4828.95	3274.89	1806.36	502.705	3386.84	4890.11	152.247	975.69	0	612.529	296.774	820.454	223.248	472.353	305.421	516.142	462.406	272.01
990	217.858	885.522	14.7587	84435.7	88200.2	74900	75571.4	82900.5	82572.1	83102.8	76645.1	75155.8	95920.9	70348.6	79918.3	88066.3	100791	113523	93866.7	87193.2	69914.9	88301.1	94884.2	101052	121740	131584	67917.1	98396.4	98110	103479	92230.1	107066	87224.5	95421.5	92807.4	87166.4	98275.4
991	217.871	873.476	14.5579	20420.9	22995.7	27551.8	30811.3	39851.7	36310.5	23472	22216.5	22071.2	30698.8	17239.1	28789.9	37403.3	24737.2	18252.5	27204.5	13202.4	19568.3	19285.7	28405.1	19777.1	34069.6	19879.8	40674.8	27444	25000.9	24764.5	21939.1	11780.9	24020.1	16112.8	17558.3	11072.2	26501.9
992	217.923	47.535	0.79225	2304.03	1887.84	1876.75	1183.24	1732.01	2636.93	2054.94	1954.07	2759.98	728.221	4147.78	4887.48	3012.12	5335.44	2411.2	4396.48	1574.86	1706.07	1642.5	1167.34	2637.51	1827.57	1055.85	1239.85	700.061	612.058	914.518	772.713	806.674	1117.31	605.103	769.167	235.062	796.984
993	217.989	881.751	14.6959	17242.6	10458.3	17535.7	9162.56	9858.27	10943.1	16440.7	15359.8	9106.69	12674.2	20056	19828.2	15929.1	11346.3	15836.7	22038	16258.9	10717	16100.4	18421.4	11792	13966	20447.2	4351.45	8265.49	17856.6	21216.5	26332.9	22518.8	10732.9	21498.2	7478.42	17795.7	16252.2
994	218.042	49.823	0.830383	13585.5	29996.1	29126.1	33722	5754.54	6949.71	7381	7210.12	6546.77	7321.63	16750.4	39772.9	14929	29932.2	35836.2	36590.7	63308.1	67428.9	52058.6	19176.2	66541.3	55325	1672.89	2325.74	1202.28	5605.71	1763.39	3878.46	7216.46	2676.18	4486.66	5290.11	6739.08	4573.81
995	218.065	135.032	2.25053	62453.8	87446.7	76445.9	66351.6	58295.1	57543	64766.7	70451.7	60653.2	67453.4	43950.7	49246	44390.1	68351.5	43597.8	50520.6	128087	155256	106180	16003.4	152620	113896	8309.88	75941.9	9118.75	48297	7641	75070.7	81661.5	56437.3	119412	56858.5	49316.3	25282.7
996	218.064	57.224	0.953733	36146.1	30109.6	23550	10919.8	25858.9	27960.5	27289.6	30503.6	28334.5	33028.8	43463.6	42356.6	44525.1	42478.5	1880.13	46597.7	53103.9	43576.2	62267.8	20723.9	69384.3	48842.9	7176.01	18067.1	7462.9	7666.26	2889.42	21275.2	27650.9	22356.6	25251.8	27298.6	23838.1	24940.1
997	218.081	222.882	3.71471	12597.5	16099	17219.6	15146.1	3434.7	8066.92	8097.13	11574.8	6615.86	12449.9	24461.3	30561.8	25607.8	33823.4	25930.9	32146.5	29438.1	24961.6	22894.7	2444.2	28003.5	25169.8	6397.91	7684.12	6911.32	7103.67	6785.07	6632.64	4215.81	6396.43	4197.25	2863.5	3484.29	6814.99
998	218.101	57.315	0.95525	48791.8	60241.1	63015.7	64154.3	37076.7	35335.3	39059.7	41420.8	39275.4	44429.2	65426.3	63208.5	64975.9	65448.3	63686.8	76037.3	89159.1	92651.8	84283.9	24225.3	86093.8	90289	3908.1	33814.5	4682.99	33931.2	4528.84	29307.4	26926.1	23133.9	32013.4	24159.9	24611.1	28485.7
999	218.102	308.984	5.14973	17208.3	22128.3	23454.9	28652.9	34891	20816.1	33758.6	36305.7	37933	37358.3	35527.4	34899.6	36551.6	37935.3	35481.2	33670.2	33677.3	42166.8	18170.3	29211.2	41908.2	39242.8	27895.7	10499.9	27243.5	7458.7	26069.2	24350.6	10650.2	24173.1	24665.6	7039.76	5414.71	26550.6
1000	218.102	107.9	1.79833	22394.1	24096.5	25215.8	20938.9	16159.6	16486.8	20796.8	18701.8	22627.8	26742.4	16797.3	17151.3	16717.4	42476.6	16992	14272.9	99843.2	72756.5	77350.2	9507.8	99242.7	70929.9	8176.75	22933.2	5684.61	17238.8	6669.03	22178.3	13761.9	13199.2	19555.4	14119.6	14531.5	12583.4
1001	218.12	57.28	0.954667	17735.4	20936	20702.5	28597.6	9120.01	12229.2	11420.5	14502.9	11641.1	11763.3	7964.74	11688.6	14029.5	15777.5	15040.6	15178.8	47147.4	49544.9	38715.5	13784.4	53213.3	50281.2	4821.13	11441.8	5200.16	7952.36	5702.75	7494.55	9967.52	8552.47	10467.8	11040.6	7659.01	14750.2
1002	218.138	312.361	5.20602	25534	22620.9	25308	30051.3	50525.5	55464.4	73790.8	69151.5	76135.1	67880.5	14833.3	15560	8343.56	17980.1	13427.6	14477.8	24718.3	37981.7	22544.9	9976.98	38089.1	36517.3	8839.7	9115.58	8495.69	3790.94	7821.14	9313.18	8031.97	7956.61	9571.47	7808.76	9579.44	10267.1
1003	218.15	53.7075	0.895125	13510	2091.4	25637.4	5589.41	14677.1	3227.7	4427	3787.57	17366.7	9742.12	2453.31	28378	27606.8	11972.7	26086.2	28751.9	5356.8	6335.07	7503.12	13786	9183.13	3639.96	2683.15	2857.36	3075.76	3198.85	3753.93	12882	4871.81	5662.16	4499.64	13526.1	3515.68	2081.96
1004	218.158	283.2	4.72	65696.3	76322	93529.6	93521	30811.2	47161.1	47923.8	47537.1	52091.7	50533.9	36992.7	44958.2	38673.4	51558.4	50627.5	36369.4	174478	249370	211983	13335.4	280843	167904	999.347	88293.6	1149.47	72192.4	1838.52	56666.1	6911.22	5894.57	6354.75	12885.5	8077.35	6002.41
1005	218.172	283.348	4.72247	18058.8	9048.89	38146.7	9635.59	5633.86	7730.55	7768.88	5620.93	7597.48	7840.76	8395.87	4092.92	2136.69	5935.3	25359.4	6052.28	18658.6	21092.1	34776.1	8119.09	19103.9	10116.9	600.762	8678.48	770.951	7822.44	957.208	8427.92	5353.65	3825.92	4080.24	6494.36	5465.12	3937.55
1006	218.211	435.691	7.26152	506934	490408	605450	637541	150475	242088	325774	668260	626959	721860	560706	570978	556532	684036	529310	612152	613789	761690	716486	36369.7	757256	681735	1765.34	285918	2212.96	278725	1375.85	249886	414222	438164	16208.4	561346	574044	13772.5
1007	218.225	435.68	7.26133	51728.8	39040.5	49672.4	44147.4	19887.1	23059	42267.2	43845.9	54259.6	52589.9	104634	80280.8	37379.2	43845.3	53653.2	62184.1	33566.3	53091.5	57271.9	20808	86882.9	63767	1166.88	35022.4	2213.4	19838.3	1147.24	36175	92353.9	106540	60024	50626.7	77808	48395.2
1008	218.237	435.722	7.26203	6925.29	181474	8455.76	242787	71104.6	98814.2	13865.1	250638	3873.21	5179.91	16657.2	19142.7	218232	256751	5838.88	4622.08	235676	298532	5513.29	19334.2	11890.3	6817.62	888.098	5038.89	1737.32	102980	938.419	1819.43	25920.7	22022.4	2838	7640.09	13757.7	2831.65
1009	218.866	874.235	14.5706	88953.7	115522	135496	132038	126449	121456	147161	118647	139258	108727	64012.1	136052	82948.9	120952	97830	104610	146287	37630.8	124640	136605	108847	130349	130766	121926	152581	144480	109499	148834	123062	124185	121435	141649	143753	135980
1010	218.88	874.465	14.5744	24325.9	26209	62246.3	14396.4	58227	13190.1	61402.3	12774.4	21758.2	6044.02	25766.9	53764.6	12551.6	9141.76	54880.7	16765.1	13577.7	58122	11196.6	67001.4	54317.3	18397.5	54925.4	8949.18	13602.6	12306.4	16123.5	15966.4	8968.04	18592.7	56317.7	9250.24	64369.6	17939
1011	218.907	870.46	14.5077	30374.8	2022.62	28336.6	3949.1	3936.11	4889.03	25982	3507.79	3349.35	3525.52	26176.6	3227.59	26565.2	2538.63	23411.6	26394.8	27567.9	28958	26908.3	34246.4	3628.3	34798.6	2924.15	5853.99	3332.47	1648.95	2845.11	4094.45	2997.9	4740.2	21761.5	2963.84	4424.97	4095
1012	218.91	46.285	0.771417	5637.21	3885.12	7149.26	5337.52	11475.9	10140.2	10942	8811.73	10122.3	7973.28	3292.64	3560.54	3397.14	3430.63	2377.93	2179.17	7990.19	5842.98	7132.92	4977.9	5337.91	9605.65	745.44	4654.05	709.742	5876.66	1059.1	6874.9	3188.9	2903.76	1194.76	3341.57	1636.72	2238.51
1013	219.027	53.022	0.8837	303314	207540	275366	320964	307687	255903	314576	255585	338756	422538	408747	419422	355103	448120	375602	358619	183859	199526	273576	34817.6	198815	174059	3042.15	192897	3975.37	153563	20102	147943	133374	125510	127295	126618	98097.9	110490
1014	219.041	53.2565	0.887608	26831.7	18676.1	24211	38652.3	44575.8	23232.9	37594.3	23715.1	20517.1	85244.5	26382.1	44766.6	24761.3	80479.5	56596.2	25478.1	15359	47074.1	23124.8	6640.55	21193.1	16411.9	4342.32	13348.5	3514.34	13753.4	3717.61	16570.7	8435.55	15892.8	9531.14	9096.88	9018.8	9009.89
1015	219.052	51.195	0.85325	6826.91	10669.7	9600.9	6754.07	12970.6	7677.54	5690.4	6012.44	9062.58	9819.24	2393.93	5905.43	11850.5	18996	9116.76	10823.5	15981.9	8987.4	12698.2	8520.41	17895.3	5408.39	3722.07	8218.01	3437.92	4281.09	4425.67	5549.95	7075.88	3739.92	4509.1	7519.07	3198.86	4520.65
1016	219.076	254.345	4.23908	4902.43	10739.1	6166.9	8664.24	5343.18	7002.07	4979.95	4559.38	5329.71	4449.1	7134.14	6812.69	4233.86	7854.16	5197.5	8155.53	7986.71	20638.2	6162.7	1487.81	11467.4	6532.16	5000.14	7558.55	4339.3	2174.09	4265.59	2662.08	6152.68	5742.37	5533.45	6222.68	6343.3	6252.61
1017	219.096	224.643	3.74405	8628.62	10195.6	11621.9	14041.3	8562.21	16914.7	10516.2	13340.1	11514.3	17446.2	15687.3	4867.68	15673.3	20738	89196.9	15552.1	177311	11334	7422.81	19329.6	217551	10159.9	5418.16	8324.45	5855.07	6068.96	6121.89	7441.27	25525.6	3113.46	22002.1	4484.77	3757.07	4289.89
1018	219.098	60.642	1.0107	11017.3	13738	16351.6	15881.1	9812.4	13838	16487.6	13733.2	11191.5	10344.5	12885.8	15708	17580.1	9731.52	19698.3	12763.2	13874	18054.4	14429.4	12648.5	18982.6	12419.9	3634.2	8192.87	3368.79	6592.54	3883.32	10070.5	8659.36	1632.4	11211.6	7856.5	7440.96	11727.7
1019	219.112	328.527	5.47545	82772.2	86359.5	86131.8	110450	48963.5	60992.3	59717.3	75532.3	61983.4	76242.5	52712.8	48139.4	54020	51322.8	8784.54	50803.2	188422	231753	217008	18047.9	255724	38277.8	5512.68	43986.9	5549.7	26634.1	5552.23	21304.4	10854.3	13461.8	10278.8	8717.81	6363.86	6814.34
1020	219.113	216.917	3.61528	119684	101450	118692	136241	43398.2	41941.7	38802	39998.6	45946.6	5490.15	86445.7	112069	104182	133372	76890.2	77111.3	260625	325203	318980	24593	301496	237182	10873.4	12536.2	10480	35700.4	11419.5	27810.4	43616.4	42740.4	20148.8	41090.9	50464.5	47663.8
1021	219.134	233.017	3.88362	114278	137714	154911	148286	33082	50788.8	69096.9	58105.2	65139.2	41545.1	165148	177380	150849	115279	160105	162101	340310	351495	245017	16987.2	378522	312962	3909.59	39911.7	4139.26	25533.4	4219.59	19393.5	26939.5	23140.1	23899.4	28173.6	32265.1	34982.6
1022	219.133	62.3265	1.03878	31003.3	35073.3	36292.3	37701.8	9924.35	14972.7	27109.4	16914.5	16068.7	26533.8	40290.6	34878.6	32289.5	31437	32788	28804.4	69665.2	320993	65297.6	10852.9	315397	77371.1	3939.67	17070.8	3608.4	23075.1	4188.19	21090.6	5309.11	7384.21	10133	10719.7	7951.61	9441.71
1023	219.126	328.12	5.46867	9981.12	9435.79	14153.1	10094.4	23032.6	14367.8	12386	35107.3	6106.98	8905.83	10076	4878.96	28488.4	25346.1	27570.9	4684.27	15386.4	27418	35666.7	1575	17041	99196.9	5213.68	25520.3	5281.29	16324.9	5322.89	3605.29	9207.68	9111.81	6274.65	7133.41	7629.05	3034.56
1024	219.146	232.974	3.8829	17407.8	15411.6	24712.3	11431.9	2803.82	1652	9610.37	14437.9	10066.8	27102.4	31034.6	41648.8	17877.6	11621.3	25968.5	22596.6	46160.2	36521.4	102402	14591.3	41539.5	47527.4	4472.45	30417.4	4815.69	23734.6	4750.23	19076.3	3709.11	17274.1	3546.3	3660.49	18557.4	20609.7
1025	219.16	283.303	4.72173	5800.7	8835.12	10009.3	9979.35	3609.86	6413.7	4228.12	5371.38	6249.9	3755.54	6988.89	3423.45	3375.53	7794.11	6235.31	6532.8	23426.3	31255.4	21682.7	1137.36	24282.6	20831.6	3589.94	9327.69	2937.72	7216.83	3588.09	6762.57	2647.34	2791.34	3634.29	3453.4	1273.42	3493.09
1026	219.174	561.254	9.35423	34994.6	29227.7	27717.1	33826	39683.7	29767.3	33190.9	38767	30721.3	49581.4	41054.9	24971.2	23876.5	34800.3	28851.3	32985.6	24307.3	25753.7	40136.5	29939.3	29857.7	37478.4	32577.1	37184.7	33266.1	39279.8	40619	32962.4	35924.2	41853.3	48565.8	32287.3	33664.7	31022.2
1027	219.195	696.966	11.6161	14547.6	13090.4	17692.3	14724.9	14842.9	10923.5	9640.56	11729.5	13073.1	18717.5	15708.6	7454.95	6516.78	9132.45	10436	8227.12	6529.7	11621	18295.9	2576.26	12919	13192	14176.7	10866.8	12441.4	9412.89	11971.1	12924.8	15091.9	18121.6	19704.4	18357.8	16030.6	13342.7
1028	219.214	435.675	7.26125	53620.1	64752.3	73442.7	74505.6	17359.1	30031.2	43190.6	73865.5	89962.3	86221.6	66409.1	63910.6	73870.8	79965.7	66733.7	100033	76895.8	99719	96136.9	4988.49	103909	96067.4	2319.72	37745.7	3437.71	37125.8	3463.32	32866.3	62206.2	68524.4	95360.8	61001.9	71735.3	68452.8
1029	219.229	435.649	7.26082	24720.4	9478.65	13759.8	16205	10788.8	3394.22	4464.59	21107.8	35832	3557.75	8044.84	16729.3	5957.6	8990.91	5376.53	9864.79	3670.12	8232	7590.48	5412.08	9066.42	11753.5	1171.01	5289.09	2246.58	4709.47	2134.34	2911.51	5518.26	6025.54	7734.3	7898.31	9362.46	7272.92
1030	219.868	873.371	14.5562	11280.5	14742.5	14216.3	11502.3	9678.88	11093.5	12954.6	8131.08	13130.9	16674.2	10539	7612.83	12553.4	18107.7	14301	11316.4	7232	13582.9	11080.9	8415.72	10484.9	14400.9	13573.3	17303.3	17892	12110.1	16136.1	18809.1	14942.2	10451.8	10479.7	12277.2	16077.9	17311.3
1031	219.897	875.47	14.5912	3299.94	12160.2	2537.12	6279.13	10834.1	11017.9	6461.82	10729.9	6182.39	10209.5	4764.12	2793.12	2068.82	3828.47	10871.8	12198.3	5578.5	12138.3	11965.2	13468.4	4905.75	11336.7	5201.84	7622.59	5242.42	3647.94	7639.28	7698.9	12775.1	4527.9	8243.85	1989.72	3967.43	9064.11
1032	220.03	53.0975	0.884958	20206.1	17924.1	20367.9	22906.1	28814.8	20794	29571.9	19711.9	32594	29354.1	31045.3	30046.3	29558.7	42241.8	18035.7	28306.7	12987.4	18846.6	17790	2454.2	13755.3	11876.1	1935.89	13184.2	1602.26	12219.9	1979.63	10642.2	6784.94	7579.54	8706.63	9024.73	8703.15	9037.04
1033	220.081	59.145	0.98575	24058.9	26955.4	21621.2	34835.8	18874.6	32500	27681.5	23651.1	31994.5	19914.7	28821.1	24137.3	26952.1	21928.7	31138.5	27329.2	51127.2	69994.1	40731	16531.3	48427.1	23701.4	3291.37	19953	1856.89	23561.9	4935.72	15681.8	10861	11768.4	13618.2	6803.15	13499.3	17371.3
1034	220.081	100.553	1.67588	27467.3	36052.1	34212.8	44911.3	10113.5	8993.85	8913.99	8101.32	9569.95	9894.34	23106.8	28680.5	20996.5	21574.4	13743.4	20400.9	118716	156769	93848.4	13565.9	151989	104980	2495.32	10778.9	2023.86	7542.62	1192.4	20746.3	8062.34	5916.94	7079.44	6894.76	5688.16	6672.73
1035	220.097	238.271	3.97118	20773.5	76066	12199.4	8030.87	59416.9	133707	140969	131556	18304.8	8739.48	17764.4	15743.8	18032.6	15238.4	18591.9	15614.3	23297.7	14313	17498.8	11201.2	30159.8	42775.2	2730.68	9492.61	3177.7	68449.4	5155.15	53443.7	49376.3	40511.3	47495.8	52235.1	2777.17	4338.07
1036	220.117	56.075	0.934583	21946.2	35667.9	30821.2	38401.2	16210.1	19402.6	24968.6	20520.8	19805.3	15541.4	37763.5	35769.6	36095.2	34170.7	27438.3	32632.5	60779.8	57013.3	50430.4	15436.5	54455.1	59476.5	2104.83	18384.1	1720.18	17536.5	4364.84	19243.4	14667.3	15584.2	12238	11512.4	14702.8	12105.5
1037	220.114	328.176	5.4696	10609.5	11482.6	13009.2	15308.7	7225.09	8632.8	12920.9	10136.1	6071.42	9951.06	7243.84	9127.25	8580.86	7745.34	11267.7	12617.9	22679.7	35128.3	33298.7	4586.82	31072.7	29802.1	2164.55	8117.83	2667.65	4466.89	2451.29	4619.4	3880.32	3467.09	4111.77	3751	3969.19	4158.6
1038	220.118	229.02	3.817	192334	36759.7	205766	36625.9	254805	322683	333718	326450	60454	392670	113820	91709.2	114498	40780.7	85815.7	85801.4	197524	229891	61229.5	16901.8	277874	51259.5	2390.85	214344	1904.44	157580	3108.84	109029	122043	113059	149724	127119	112029	99367.3
1039	220.134	230.189	3.83648	24266.8	14515.9	38286.5	28716.3	29902.4	32429	33261.3	32765.4	20129	46125	28184	23362.8	23728.8	21222.7	22700.8	26308.7	40953	46248.2	30655.1	5116.91	48902.6	27236.9	2743.43	25459.5	2497.55	16200.2	3238.62	14071.8	16924.3	15211.2	2158.6	13274.1	14102.7	17186.6
1040	220.177	561.001	9.35002	6236.07	7094.75	5949.3	8934.98	5049.98	6507.06	5217.65	6847.84	6283.23	5305.42	4945.78	5586.67	6152.59	8390.38	6754.84	7285.77	5601.8	6300.57	2797.24	5227.64	6525.64	7021.94	5264.09	7760.49	6314.48	5727.41	9052.51	5253.73	7465.89	7129.04	7379.79	7162.56	6112.13	5365.09
1041	220.217	435.647	7.26077	4998.65	5689.74	6515.17	8885.12	1656.74	3702.54	4153.18	8964.73	9143.67	7673.31	10572.9	7674.65	7094.79	7271.32	6459.94	7197.03	10139.9	8848.71	6437.11	1791.11	12695.5	7520.72	1783.33	4733.22	994.209	3585.55	1655.37	3962.71	7316.89	6585.02	7017.64	3686.59	5180.11	4833.31
1042	220.865	871.433	14.5239	74397.7	61380.4	49855.4	52185.1	54605.2	7910.23	5714.12	52174.9	52460.5	49845.9	62618.2	35326.9	50562.6	43703.6	41880.5	43600.6	49528.4	55719.6	51307.7	64286.8	66881.7	54667.6	63484.8	52941.8	58399.8	58083.6	56076.6	60846.8	54915.6	51428.2	58111.8	62745.5	53543.6	65942.2
1043	220.88	871.475	14.5246	2044.22	3121.73	2791.34	6942.74	4926.68	3906.76	48900.5	31500.2	6244.23	8850.45	3287.46	12113.7	5980.79	3416.43	2110.62	25170.2	7818.21	5748.91	11526.4	13959.7	7192.01	7986.27	9016.21	29360.3	2834.12	28633.2	5381.11	7361.85	4408.38	9261.04	8668.02	9679.19	8626.36	5697.51
1044	220.875	47.84	0.797333	18274.4	18750.2	23502.7	23766.8	20770.6	36402.5	47331.1	40409.6	37475.6	46743.1	19147	14277.5	14440	16986.4	18278.6	16168.4	7157.46	26371.3	27215.2	1038.92	31295.9	20333.8	301.722	6296.4	351.054	8341.35	1078	3155.17	912.327	1185.89	738.649	1135.83	1419.35	919.555
1045	221.024	52.974	0.8829	21935.5	19330.8	19824.8	23552.7	29357.9	20743	26387.9	26192.3	30079.7	39029.1	28764.3	37515.8	22859.2	41869.7	28948.8	28301.7	20924.5	15308.1	14982	3202.58	17301.5	14059.7	2405.16	14216.8	1821.53	11246	2605.44	14274.8	6967.78	10478.7	12046.1	4869.75	11027.1	10321.9
1046	221.042	52.8145	0.880242	14354.6	10554.5	14251.7	13679	15998.1	21266.3	21163.1	20016.7	15288.8	21653	8602.45	18548.2	8454.66	12287.7	8729.13	9569.72	15638	16228.1	15635.1	2677.42	16114.7	14631.4	2099.59	14939.8	1827.24	9014.26	3634.9	7255.17	1866.29	10907.3	14647.1	10747.5	10927.3	9644.51
1047	221.091	226.463	3.77438	47769.7	40655.1	52195.7	52425	52100.1	56516	59146.1	56409.2	12694.6	59492.3	50008.2	43066.4	42545.7	56005.2	41163	41425.2	96657.3	104086	87623.6	7865.72	12134.1	85327.1	4720.98	29258.3	4078.74	23827.1	4975.4	21254.5	13670.8	15949.2	13607.6	12859.5	15990.3	13538.2
1048	221.091	136.272	2.2712	31792.8	30179.1	40363.4	20262.2	28361.6	45263.6	39824.2	47641.3	45740.1	43989.5	26038.2	23352.2	5955.02	24264.7	10838.3	16101.8	22499	39429	24386.9	19846	33408.3	18630.9	16865	33842.2	15210.7	32819.4	16266.3	14679.1	12426.7	10020.2	17509.3	12674.8	6597.06	14305.4
1049	221.091	254.645	4.24409	21922.5	22544.3	28280.4	26673.7	19782.4	29737.3	29184	23957.4	36363.4	28148.9	19784.3	22781.8	17248.4	28589	20403.1	22615.3	70863.5	80875.3	28161.5	11248.1	83055.2	39959	5381.92	16612.5	4707.48	12758.9	6528.86	10731.3	10874.5	5370.01	6689.35	8082.03	6820.57	5853.6
1050	221.114	228.322	3.80537	44895.9	9976.15	15725.8	14941.4	41701.5	9972.44	44429.3	39301.8	14368.9	43980.8	21356.3	12785.2	8273.05	6852.09	40437.7	10795.3	20496	26032	36450.8	17258.8	26184.7	23344.5	7428.62	9998.01	6974.2	11395.5	8293.79	20134.2	7888.74	3635.17	21905.6	21667.9	5861.42	18758.1
1051	221.114	55.306	0.921767	18091.3	17319.2	15778.8	14736.6	9666.77	7378.39	8455.42	4816.24	8020.15	7367.87	8991.74	7842.15	9108.36	8651.86	6544.72	5561.47	29658.9	28964.6	16016.7	27418.9	29346.1	35839.5	4196.74	6700.91	4150.37	6116.66	5150.95	8888.88	6916.89	11888.5	8762.88	4686.74	6593.67	8110.44
1052	221.116	734.077	12.2346	10383.5	9118.02	11750.8	8055.45	11282.9	11864.4	6605.23	8729.6	9180.81	6998.31	7427.41	10751.7	9379.31	10024	9965.07	9151.6	7827.24	7387.83	11457	6872.52	6037.65	9936.12	6019.71	11641.2	8361.31	14229.7	3516.09	10589.5	21068	6044.08	12126.5	10793.9	15051	9978.35
1053	221.127	228.579	3.80965	40919.3	80018.3	75993.4	87314.6	5107.85	43783.3	47331.9	39127.5	39705.3	51713.3	58394.7	90015.8	59023.9	64885.3	58919	60910.3	127959	115993	178223	11167.3	89716.6	180813	7897.28	31403.6	7269.65	25575	9041.45	20116.3	24856.5	27883.6	17440	22773.3	26096.8	23653.9
1054	221.128	263.62	4.39367	39819.2	32574.2	39813.3	46126.3	2204.16	20159.7	19518.7	7311.05	21665.8	19966.6	17790.8	23189.1	33537.1	29367.2	26977.2	21028.6	89343.6	134463	110474	7125.21	136364	108117	4552.27	13409.5	4342.34	7379.43	5154.41	10937.6	14345.7	10833.1	17627.3	13605.5	7099.46	11940.9
1055	221.17	259.56	4.32599	17916	19547.4	24440	21232.1	37673.6	12118.5	8490.14	45364.3	9147.87	8243.93	31476.4	7282.61	4525.36	56604.7	8766.05	5990.69	43731.5	11364.3	6742.63	4793.45	4629.28	6613.73	4437.45	9223.57	3976.3	45424.5	4015.35	5732.92	29894.8	26836.1	8231.14	7924.04	28133.1	10980.9
1056	221.672	259.587	4.32646	3855.5	5629.53	7882.46	4788.64	14095.1	3213.6	2178.6	14124.7	2682	0	8494.8	1780.82	253.833	10010.2	2716.87	1741.31	9130.92	1338	280.861	526.536	1187.38	1230.8	0	2625.58	179.25	14285.7	138.05	8322.6	8235.8	8077.24	3027.94	1691.77	7779.75	4418.69
1057	221.867	871.226	14.5204	4850.98	5885.66	5410.64	3844.64	5268.5	1276.7	4487.8	5729.74	3535.75	4286.46	5052.14	5015.76	4720.74	3612.83	4621.79	3721.33	5199.53	3926.69	4331.82	5948.91	4537.72	5162.75	2869.74	3395.34	5755.53	7113.56	3038.77	4900.57	5131.85	5144.73	6809.6	4293.45	5724.34	7105.15
1058	222.028	51.8705	0.864508	5917.47	10417.5	8811.06	8705.07	7444.97	9822.68	10891	10837.8	10070.4	8437.4	9119.1	9075.31	6579.12	8191.6	4957.21	5741.62	3896.22	2681.85	3688.69	1773.29	3325.33	3634.6	1349.03	28734.5	839.829	20344.5	1295.29	17775	24561	22449.3	22646.3	22110.8	28155.9	20576.8
1059	222.096	58.734	0.9789	9807.01	11449.4	15414.6	13552.1	12201.2	12669.9	15122	15741.6	18934.4	12498.1	8731.72	12774	10111.9	8893.33	11220.1	8753.66	8279.09	8672.22	9712.64	5684.84	6639.36	9064.05	2396.92	11215.6	2627.84	8790.25	3269.7	8056.78	10246	9499.12	10425.4	12557.9	13142.4	9779.58
1060	222.093	226.045	3.76742	9956.11	20648.6	24097.3	23697.4	11159.1	8577.33	9475.89	19908.5	9389.83	12794.5	6001.6	24513	8186.16	13017.4	7458.71	7804.68	22235.9	17779.5	19939.3	12131.9	21292.1	22827.1	10156.5	14334.8	9751.17	3848.58	8812.49	14412.2	11831.3	13175.9	11819.3	12787.1	13753.4	11819.8
1061	222.112	238.887	3.98144	14570.5	13528.9	32506.8	10844.1	5337.37	6333.79	3721.98	7152.26	17180.4	9676.29	35447.5	20980.3	18574.9	19924.5	17102.3	14152.2	37971	44064.8	30189.4	6302.47	56581.4	20802.5	4413	9248.48	4561.04	7723.13	4401.46	8630.1	5808.18	6025.68	6995.64	6349.41	5677.04	6715.4
1062	222.109	408.882	6.8147	8813.27	9843.24	13757.4	7561.37	8680.62	8818.22	8185.84	9682.74	10668.2	7734.11	13982.8	17119.9	11883.4	11519.8	10542.9	12945.2	9875.55	10836.7	12212.9	6323.82	12104.9	11284.1	5630.52	7222.17	4062.08	8237.25	3757.31	6064.41	11826.4	6942.63	15010.6	8912.26	7090.24	7544.19
1063	222.112	435.79	7.26317	10963.2	18144	10623.7	14940.4	9153.71	7019.86	8579.16	10391.4	12464.9	12523.2	23561.1	19024.7	17803.7	23421.8	24601.5	22660.6	16684.7	19654.6	12966.5	6163.69	33209.4	14015.7	5031.82	6914.16	5525.26	5228.84	4678.48	5905.25	996.618	6488.45	5562.58	5683.08	5731.44	5063.8
1064	222.125	228.127	3.80212	19312.8	21660.7	22002.6	10950.2	3203.88	7232.25	12268.5	12281.5	21895.5	10894.8	26777.8	18015.2	23990.6	8189.71	23494.2	12330.4	14524.3	46554.1	25264.1	12642.7	27922.1	50676	10342.5	6314.13	9842.85	4879.96	8503.7	14611.2	11989.1	13331.1	12251	5431.69	5889.52	6386.18
1065	222.184	480.171	8.00286	20140.8	14585.4	23811.2	22764.5	10849.6	14968.6	9946	29177.5	23608	28525.1	31333.8	22430.6	9035.25	28132.8	25047.7	18500.7	29830.8	44723.1	15335.7	3888.55	8584.43	11412.1	4449.61	35660.2	3385.26	7695.58	1903.16	7401.13	20680.3	9120.88	11113.3	14121.7	13233.3	13178
1066	222.865	870.721	14.512	43949.4	34334.7	34737.9	33531.4	32701.8	30886.6	33624.9	26110	33477	28147.9	27878.2	29258.1	25665.8	26848	22307.1	26156.9	26092.5	33913.4	35002.6	31420.2	30524.7	34104	33642.4	29563.2	34510.2	31559.3	30585.7	40151.7	29760.2	33091.9	35022.6	35811.8	39606	39999.7
1067	222.88	870.46	14.5077	6847.53	19417.9	1848.81	8033.12	2809.03	4478.05	17281.5	3308.31	2073.45	5835.23	4560.01	15866.1	13723.8	14606.6	15533.1	12705.6	5232.07	18610.4	18007.2	5002.02	18212.6	3851.51	3347.1	15771	4467.14	6384.83	6269.51	20700.4	11859.8	2986.22	7194.21	3064.53	3917.93	20554.3
1068	222.906	46.519	0.775317	13322.3	12191.2	17342.4	15021.1	18837.9	19337.4	19703	25572.5	24054.8	21939.6	12141.9	10623	12573.1	9748.76	10940.3	12138	9117.6	8414.74	7707.05	2680.54	8356.37	12932.3	596.685	15070.6	360.544	10497.6	772.248	9316.5	10899.3	12568.2	13319.4	13205.3	12521.9	10543
1069	222.919	46.611	0.77685	416.99	4070.34	1965.45	1190.05	1871.23	4883.7	3219.87	2534.78	2038.86	3329.09	6074.49	964.857	7525.46	1478.27	2720.98	1934.88	5936.2	5402.72	688.667	2089.87	3972.67	6304.8	746.808	1266.08	360.544	2039.33	774.591	1454.31	2557.8	1749.85	2245.51	6706.03	940.47	6611.66
1070	222.942	45.7185	0.761975	3920.86	3939	3970.03	3747.44	2337.55	4718.67	3053.12	2406.69	2387.69	1901.77	3764.25	4753.24	4427.4	3459.13	4553.58	6376.23	2053.9	4884.09	3975.29	2081.39	3934.5	4287.4	596.685	5065.86	359.637	4331.57	616.428	4766.56	5273.07	4196.37	4997.15	4980.54	5964.73	6513.03
1071	222.988	51.326	0.855433	58835.6	61055.6	55645.5	66347.9	30040.8	25520.5	35090.3	38054.3	27285.8	30068.2	41982.2	51966.7	50146.1	50752.9	41561.1	58387	74908	76160.2	51596.6	15764.4	72228.5	71406.6	1048.83	128171	1190.2	110289	8411.43	104623	20263	15401.5	25193.1	13439.5	18173.9	16881.8
1072	223.001	50.92	0.848667	6260.39	4576.02	12475.6	8041.65	16956.4	3740.26	16652.2	2206.92	6115.24	4454.58	8913.22	8796.81	20835.5	3916.74	3077.19	6453.03	10505.3	10647	7445	9056.43	7770	3423.26	455.113	11824.7	605.764	12670.4	4643.57	13558.4	3114.92	2049.72	2787.14	3377.74	9871.55	2619.76
1073	223.025	50.33	0.838833	7334.09	27324.9	11883.3	29236.9	19989	6149.83	17176.8	3197.28	6354.09	4967.7	5570.92	7466.33	21641	3159.17	6549.92	25720	7617.79	10428.9	7849.14	11555.8	13936.5	9311.41	1064.84	9659.09	1305.87	47541.4	1433.85	10478.7	13574.2	17498.3	13715.6	17643	14802.9	10798.7
1074	223.063	589.951	9.83252	15412.9	16893.4	20039.6	30734	19080	15470.1	17046.7	18754.3	17928.6	17146.3	13231.9	19975.1	17798.1	17421.4	17513.8	18683	15156	12031.5	21244	12494.7	13688.2	12356.4	10124.4	14264	12957.9	32953.4	23725.5	15328.1	16199.9	18954.8	40256.8	26287.3	27070.6	18504.5
1075	223.06	198.053	3.30088	80777.8	141747	170981	175495	150250	160671	198460	187272	218173	98978.6	140328	186580	149095	28302.5	179716	183796	102419	127632	70201.7	63171.6	133212	116501	13719.7	178993	13292	128287	38434.2	160431	211230	62370.6	138840	175508	183302	232086
1076	223.059	60.2145	1.00358	24593.3	22017.7	33126.5	32406	38145.4	38914.2	48039.5	42599.5	37937.7	15852.6	27127.5	33765.8	34548.4	18682.1	32910.1	37616.6	15961.8	19024.6	12371.1	9257.48	19141.8	15274.4	7403.67	36627.7	6983.12	30350.4	6738.78	12641.2	52092.2	58141.8	60345.8	56804.6	69195.8	65814.8
1077	223.057	121.561	2.02601	61668.6	42156.9	42236.2	38298.5	51782.9	46232.1	47789.5	40091	59503.8	140394	45340.7	20804.9	69788.1	103486	84327.9	90974	41229.6	49842.8	52870.6	23430.7	49553.2	43814.4	21894.3	51247.9	18886.7	62624.1	24660.3	78466.4	89998	64474.1	86373.8	56019.5	113625	55284.8
1078	223.107	257.831	4.29718	28773.9	30314.1	30117.9	27524.8	13526.6	14779.8	15056.2	15597.4	14714.4	11814.9	20444.3	35707.2	21049.5	25347.7	18059.7	27544.8	83110.5	86543.5	62653.6	7197.3	98259.1	72446.3	7810.95	26144	6622.3	7255.5	5715.09	8439.7	10220.8	11564.8	13633.4	9608.23	11112.5	7067.04
1079	223.107	211.341	3.52235	35586.4	40707	35601.4	44687.6	10442.5	13785.4	15809.5	16234.4	12989	16119.6	42209.8	31770.9	26570.6	42747.4	38124.8	30169.2	75007.3	90629.5	76271.4	11120.2	90781.1	85118.4	8595.7	17324	8250.79	12780.8	8099.42	6262.74	14180.2	18119.6	12080	15980.4	12482.8	17993.8
1080	223.143	59.017	0.983617	9471.1	10127.3	12382.3	12260.2	26193.4	25467.7	27494.9	26983.9	23235.1	20452.1	11199.9	5445.57	7415.65	14076.7	11372.8	16910.4	21411.9	37573.2	25571.8	11085.8	33142.4	29283.8	8893.19	19872.6	8769.21	20850	8740.14	4059.24	39225	34985.7	32759.6	34227.5	34469.7	34566.6
1081	223.907	46.366	0.772767	1200.02	3740.02	1588.32	2345.54	1849.55	3004.69	2024.4	2886.1	3043.57	1537.54	2119.32	2131.49	3267.64	2667.45	1553.33	1682.32	2910.64	2372.04	465.24	667.867	1269.59	1188.97	152.598	1273.68	578.886	2543.88	608.474	1758.69	1708.38	1350.71	2514.43	2210.86	2416.31	1705.42
1082	223.943	45.8895	0.764825	1769.59	1880.62	2329.32	2335.75	1471.83	1367.62	1672.21	1955.5	2299.2	545.715	3250.62	3139.83	3457.91	4682.28	2596.48	2649.02	1796.34	1905.11	464.202	667.867	1654.24	1188.97	152.559	2937.01	578.886	3273.62	608.474	1683.73	2958.87	3254.04	3476.47	1871.2	2018.48	2342.04
1083	223.989	46.241	0.770683	142799	106732	106254	130786	89523.7	67786	83924.2	66951.2	59557.9	108998	167920	141956	141877	188300	157291	174354	109502	116816	146873	20555.3	104346	109095	1494.84	103668	1183.99	101080	3676.86	68334.7	62960.1	56908	102903	61328	61148.4	67523
1084	224.004	46.519	0.775317	8726.31	55503.4	10038.2	23426.3	7415.68	5669.36	6252.13	10025.7	12867.4	10707.3	14694.6	15407.5	10497.8	3767.45	9636.21	10292.1	11972.5	8520.15	14917.8	1766.89	10476.1	21376.3	1344.35	9480.24	1069.29	9500.31	2617.59	10239.7	3219	4221.35	6654.43	8103.81	6642.34	8731.06
1085	224.064	197.526	3.2921	13205.9	19369	25637.4	26951.9	15753.8	29165.3	34739.3	30861.1	40159	17465.1	22410.5	30518.5	18892	15455.7	29448	22694.3	35149.8	33792.5	15152.6	21593.8	15794.3	19695.4	16088.2	21782.7	16507.9	17878.7	4408.61	28336.1	36560.1	33354	23944.1	32907.7	31574.9	26435.5
1086	224.091	222.063	3.70105	21846.2	56708.9	37928.8	36400.2	24638.4	16748	16409.4	17127.4	12159.6	6444.7	40557.5	32290.4	37531.1	33677.4	27430.3	28435.1	95262.2	121839	105804	26620.2	71626.9	108469	21047.4	28957.5	20079.6	28701	22056.1	6513.18	29357	7707.34	26280	28304.4	2369.26	27491.8
1087	224.112	53.727	0.89545	36964.4	46835.6	48383	57564.8	60336.7	66035.7	66559.3	58390.9	61127.9	54487	74290.5	50956.4	50778.5	58244	66336.4	70653.5	43672.7	46059.2	33966.7	11949.6	45113.3	35837.5	4357.32	29760.4	1518.89	26689.3	6105.24	27580.5	30112.6	28480.7	23065	39064.9	26011.6	31346.4
1088	224.127	867.77	14.4628	8169.88	13409.7	15251.5	9607.19	11783	11471.9	8698.94	11793.8	12944.8	10094.2	9137.49	9405.03	5636.25	7975.55	7625.96	10806.1	11005.1	14523.6	13231.9	8635.68	14451.5	10014.7	10309.6	13371.2	11470	14043.4	14806.8	8805.67	9237.66	9264.28	13307.8	13139.2	13084.1	11910.8
1089	224.863	870.568	14.5095	18849	12696.6	13781.5	16362.2	13977.1	17902.8	18169.6	13035.9	14947.2	17260	13010.8	10924.3	8161.1	10750	12230.5	11537.2	14913.3	12136.8	13848.6	18102	14845.3	20464.9	18350.4	19155	17579.8	18298.2	15859.3	13720.7	19803.5	17261.1	15986	17226.6	21832.4	19770.2
1090	224.902	46.514	0.775233	6303.01	8971.19	7815.67	10474.6	11961.1	15357.2	15694.3	15546.5	15157.4	13402.5	5684.05	5369.89	3201.3	2985.76	7268.33	7953.24	4584.9	5917.53	221.706	1939.28	3795.63	6364.31	592.361	10524.1	236.391	5620.53	900.78	6387.47	8629.05	7997.91	9627.21	9059.45	7912.86	9780.41
1091	224.94	45.921	0.76535	835.497	1566.64	3808.38	2886.94	7783.09	4898.93	1127.3	1197.38	2086.73	377.96	2864.91	2477.48	4855.9	3529.83	2705.79	2735.64	2195.81	3705.99	2491.03	2037.48	2800.11	1784.87	593.03	1594.18	0	1165.96	914.518	3307.61	1719.12	2325.69	3313.56	3102.36	3538.14	2722.43
1092	224.988	47.563	0.792717	64641.7	39655.1	42190.7	44062.6	26138.1	28181.4	28415.4	21303.3	18813.9	37719.9	52045.5	48566.9	42965.7	58545.8	47614.6	51628.9	38047.7	44557	49410.5	8252.88	44254.2	41459.1	1641.86	49227.6	1664.64	43240.9	2218.66	32037.9	21242.8	18105	33891.2	24932	25306.3	24499.7
1093	225.002	46.6685	0.777808	27555.1	10120.4	8124.31	7864.05	2814.63	6217.8	6779.07	9371.6	3338.79	2314.29	5501.51	4329.87	9885.33	9394.51	11042.1	14703.3	6999.27	12954.7	10203.1	6047.38	2642.61	18144.4	1050.77	5397.06	1428.34	3882.81	527.85	3358.64	2369.61	1731.18	4843.45	1973.78	7423.26	12447.5
1094	225.071	52.913	0.881883	10634.8	4578.28	15113	16156.3	51066.2	49136.5	58008.3	50049.3	48220.1	40516.4	3552.21	12340.1	15304.5	9059.28	10551.3	10556.4	15616.2	18983.6	18391.4	10113.3	19889.7	22174.1	3935.24	3633.85	4265.8	5724.62	4620.55	3461.16	15335.2	18966.1	9877.16	10761.1	12004.6	11311
1095	225.075	265.481	4.42468	26946.7	20392.9	26738.2	27826.1	45103.2	51013	73763.6	56184.1	65605.8	62327.5	16526.9	13748.4	15234.2	10625	10261.3	11641.3	18540.9	20491	11646.4	8728.4	8684.31	12538.4	6022.31	9131.86	5492.66	11693.8	5857.16	10258.2	18613.2	12195.1	19531.4	14736.5	12964.6	12586.4
1096	225.074	198.359	3.30598	11351.7	25854.8	27982.3	28417.8	26013.4	34907	31053.6	25684.7	34704.9	20813.1	25609.7	23809	24720.6	12468.8	26362.1	31601.3	19411.8	23405.5	36617.2	6193.08	42333.3	15107	7205.84	21708.8	6904.27	16555	6978.47	42834.6	45403.9	44502.7	25147	44459.6	35438	38274.7
1097	225.075	231.094	3.85156	21818.6	2908.11	13019.2	18271.2	34888.9	44057.8	63875.7	59659.8	43354.7	64026.8	14820.7	12169	12465.4	12193	11618.9	16050.2	30749.1	20153.2	12384.1	7932.95	37417.6	36669.1	5235.71	17509	5618.32	9652.99	4920.99	8849.65	11440.2	11501.2	18547.6	11477.7	18620.9	13901.8
1098	225.087	54.587	0.909783	58991.7	67845.9	66847.6	67700.3	94039.4	104398	102889	118098	97870.9	94128.9	172223	136745	153345	146118	163527	145850	13484.9	22678.4	12000.3	12703	26108.2	20931.3	4376.94	12320.2	5092.33	10902.8	5187.12	16031.8	12841	6889.15	11035	18027.8	6286.56	11923.5
1099	225.112	440.914	7.34857	14567.3	13050.5	13351.7	13861.1	34690.5	38199.6	41855.8	37564.4	32698.4	39728.4	21244.9	23586	15996.3	28162.6	22132.5	14837.3	7933.7	7206.44	8347.81	6619.2	5851.54	7484.02	5528.12	8128.23	5490.32	6933.43	6093.19	2843.73	5704.84	5496.28	5441.39	6585.77	6513.4	6547.25
1100	225.117	55.999	0.933317	5356.21	8319.01	5607.36	39959.7	6040.06	8205.04	7775.63	7927.47	6413.35	6274.28	10362.3	68592.5	11482.4	10363.8	13992	9766.68	11755.5	8744.88	25035.7	10595.5	23083.4	10404.4	4541.24	5787.47	4700.89	4724.96	5182.9	10533.6	12319.1	11794.4	11842.3	11102.8	12412.6	12447.9
1101	225.123	159.644	2.66073	7914.51	35680.8	23482	35615.2	7177.53	8055.34	8015.13	7373.56	8583.94	7430.48	23805.7	45370.6	18664.9	10585	39459.7	29464.3	65640.6	33582.2	13813.8	8923.93	88359.9	67263.5	5062.8	8546.65	4714.2	5351.04	4725.31	13251.3	13383.4	8629.84	7026.37	14817	9055.4	8935.56
1102	225.123	212.655	3.54425	30899.5	22498.8	20984.4	51126.2	10357	15987.7	18253.7	14928	13209.8	15483.4	21223.9	27295.2	20203.2	24307.9	24914.3	24613.7	28856.5	34078.3	67154.1	8789.39	58169.6	29481.7	5142.27	15985.2	4500.97	9286.89	4774.59	7187	13801.2	10399.3	11326.8	10768	10416.9	11308.8
1103	225.134	246.339	4.10566	13450.7	9456.13	17948.5	11388.9	9493.33	18443.1	7428.79	12655.5	9220.71	5813.69	15728.3	12039.9	9652.39	10258.4	14584.1	19091.3	16735.6	38888.5	16638.3	7823.7	16625.7	22307.3	4388.22	7121.96	4322.58	8701.25	4749.53	3689.07	4713.01	7088.93	7634.35	7387.66	7783.55	3369.97
1104	225.148	303.582	5.05971	21051.2	20647	24588.8	21282.7	23506.1	31962.4	49911.3	31566.9	37047.7	32821.3	20781.5	21538.6	34981.2	27125.3	23742.9	21986.9	14103.3	20806.5	12029.1	7420.78	11329.4	12199.2	6007.79	34057.4	4911.52	27803.5	4940.78	21167.1	13487.3	11995.1	18001	12102.1	15314.7	11686.1
1105	225.195	590.031	9.83385	33473.1	31478.8	29016.9	33829.2	39482.8	27527.6	31404	34109.4	35755	43263.9	39464	32167.5	27602.2	35074.6	35013.6	20506.4	25092	26294.3	41102.7	24922.5	28172.6	25963.1	29607.7	36656.1	33610.8	31679.5	43098.9	32968.6	37482.6	5783.29	38811.7	33193.6	36550.8	31036
1106	225.888	877.625	14.6271	8562.52	6386.01	11795.5	10200.5	12323.6	11733.8	10075.1	2781.86	6776.46	6342.99	11881.3	8619.06	10617.4	11216	10558.2	10390.2	10617.5	6083.27	9541.8	7450.98	8551.5	11824.1	3997.13	8822.11	10982.7	10059.3	10835.1	5520.96	6537.29	4136.36	8910.73	10351.7	1802.9	8297.67
1107	225.905	46.703	0.778383	921.988	2272.98	1528.6	1735.36	2343.07	3691.82	2340.13	3571.28	3041.02	2435.05	1744.32	1544.02	1615.74	2186.18	1547.57	1380.34	1425.59	1631.27	1127.27	1008.84	1100.13	734.564	738.734	1676.69	589.902	1657.05	754.312	1101.96	1828.67	2892.48	3185.8	1774.53	1433.69	2538.34
1108	225.987	46.491	0.77485	41683.3	31484.8	36679.5	38804.8	30911.1	3763.3	22269.4	20627	23496.8	27878.9	48002.6	38397.6	40146.9	55520.1	47800.9	10197.8	32273.5	39041.2	38685.3	6173.9	32482.9	35563.7	885.267	26744.5	1064.03	24221.9	622.014	22902.2	21506.5	22578.5	27703.2	20931.3	20297.2	18880.2
1109	226.001	46.5165	0.775275	5012.7	2620.23	2825.33	5492.02	14597.1	1639.87	12878.2	2713.83	6015.17	6950.14	18166.8	6238.75	3644.73	10998.3	13920.6	5322.25	2696.13	8831.54	19393.2	4148.49	4587.58	5245.42	744.377	7315.64	1184.57	1164.17	770.173	9771.71	3677.64	1722.83	2170.65	9034.22	2733.47	4628.4
1110	226.071	242.621	4.04368	23251.3	20719.3	28303.9	19196.3	8432.11	12356.1	12355.4	11488.9	13151.1	8707.6	22176	25965.1	6805.57	19463.6	57840.3	26175.4	24687	49866.1	41008	7564.3	26884.4	50839.9	3037.28	17133.8	3401.73	12982.3	4083.15	10070	19471.4	20848.1	20439.3	26885.5	13225.8	17386.2
1111	226.07	118.075	1.96792	55714.8	71425.2	77159.1	83068.4	44170.3	65795.4	76255.7	69693.3	52002.7	43775.6	97261.7	106473	75990.9	90404.4	93579.2	37280.2	111287	122666	92700.6	20864.3	111248	163708	4448.35	39499.5	5084.52	27201.3	1892.34	38546.7	12557.2	26793.8	22227.3	12077.4	12019.8	11769.9
1112	226.069	689.167	11.4861	6616.89	2635.78	2580.48	5934.52	3011.3	3045.19	1765.16	6936.85	5668.18	3041.1	3916.03	4801.84	2542.97	2607.36	3046.4	4260.26	5266.03	4717.37	2554.37	1709.88	3032.79	2549.08	1249.92	5625.02	783.319	2603.5	1007.24	1738.39	4633.88	3131.52	3102.68	4550.28	2319.88	3970.68
1113	226.07	306.919	5.11532	13638.6	11596.9	11308	11361.3	6321.68	5763.72	7195.86	6394.58	2725.45	6039.26	11972.7	8452.92	8827.98	11739.3	8295.2	13387.4	23811.8	14260.7	21382.9	4726.02	25241.4	24010.9	2716.48	11056.8	2281.75	4328.35	2933.23	7145.72	9301.74	11311.7	9809.78	10374.4	8384.46	6583.14
1114	226.088	55.204	0.920067	12472.5	8057.26	9676.8	12375.6	14399.9	17700.9	11269.2	13420.1	17168.7	18532.7	19430.4	17043.8	21178.7	21083.3	17141	21092.1	10968	12830.2	9700.72	6090.78	11949	4813.08	3470.12	6462.43	2811.38	6056.02	763.576	4241.68	6957.58	6335.94	7860.01	6211.28	6361.2	5519.94
1115	226.122	622.628	10.3771	4333.6	4451.88	4871.2	6000.16	5105.07	4949.76	6242.86	6687.16	4468.45	5585.91	7943.76	7744.24	2796.81	5398.36	6586	4236.73	7251.94	12686.9	4921.06	4162.85	2798.39	4786.65	3263.42	11894.8	3435.17	4762.37	1240.92	3514.29	8229.89	4702.12	4346.24	1449.31	4557.94	3405.56
1116	226.143	280.313	4.67189	21156.1	14107.5	24318.5	19061	12571.5	10468.4	25473.9	11924.2	10182.9	12917.7	16462.6	22598.2	14567.3	15565.8	14932	16437.8	32143.3	29100.3	23617.2	2252.04	34959.2	27578.9	3651.42	17203.1	3901.69	15765.3	3963.56	11148.8	12523.4	14762.9	11061.1	24977.4	20032.6	16674.4
1117	226.143	366.087	6.10145	10641.8	8782.32	9133.95	11280.2	16919.4	17128.1	23046.5	16840.1	23659.5	18545.6	11787.7	15065.8	13868.9	13308.4	9793.46	13899.2	5900.63	6925.36	5965.5	3946.42	8651.22	5714.59	2449.32	14791.4	2401.1	9090.47	3297.44	9543.36	4020.33	4540.41	4774.95	3845.7	4517.66	4065.14
1118	226.166	217.562	3.62603	37415.7	36785.4	29309.1	37442.2	58235.1	56830.2	57476.3	51629	59922.5	77579.3	38411.7	46662.5	49207.6	51892.7	41084.2	40054.8	4869.63	6154.22	11141.5	5702.13	11422	12748.2	4497.95	14914.1	3592.83	16852.4	4343.52	17521.5	10895.8	10712.2	17589.7	11271.9	9732.26	8208.98
1119	226.179	514.382	8.57303	40658.4	39825.5	35861.2	45880.5	40922.7	37402.8	51616	44592.6	39052.1	49296.4	40576.9	42344.6	31286.8	40873.2	43565.9	43608.2	50595.1	30607.9	39761.9	33525.3	35226.9	36592.6	37349.5	45057	29305.9	50631.8	39530.8	40172.4	50464	42361.6	53330	60871.3	57356.9	40655.3
1120	226.2	589.951	9.83252	9607.77	3631.32	8078.68	6333.35	8029.39	6436.11	6764.3	4884.67	6459.67	7063.89	7284.37	5956.32	5964.69	10215.5	4139.63	2561.37	5870.92	5957.95	2443.6	2511.52	6646.8	5481.3	5520.71	6101.73	4139.32	2408.39	6903.5	7138.97	5545.01	4741.51	8568.18	8993.21	8725.89	5923.42
1121	226.861	871.364	14.5227	11196.1	6281.49	4976.5	10395.2	8723.09	6936.57	5352.3	8549.05	8333.78	9050.97	7198.46	7752.37	8106.6	5687.67	5799.26	8712.09	5506.98	7324.56	6800.92	11970.3	9618.41	6895.61	11711	8059.43	6747.47	11492.6	9747.09	6455.32	10910.6	8004.39	5529.79	6846.08	9714.32	13824
1122	226.901	46.4715	0.774525	4178.53	3292.95	7088.16	6493.55	8235.93	9550.39	8099.87	12037.8	10320.8	9841.26	2869.06	5375.91	4996.08	4526.57	5741.84	3206.87	3426.44	3490.86	3125.8	1189.3	2482.53	3161.34	750.264	6416.38	350.971	4113.17	921.715	4389.91	6351	6447.57	6782.01	4154.87	5865.7	4759.74
1123	226.988	45.995	0.766583	9764.59	7816.27	6592.57	6541.05	5707.77	3921.63	3687.93	3236.77	4313.51	6628.22	10813	6368.04	7989	8533.19	9666.99	7490.23	5746.4	7293.55	7982.72	1371.08	7147.9	6806.38	755.949	7134.93	951.892	5582.95	1076.29	3760.39	4831.98	4391.5	6302.67	5654.28	4567.46	4226.93
1124	227.091	282.198	4.7033	35237.8	25878.9	38146	19135.2	40890.2	44728.3	47611.7	58052	56231.4	56275.9	9618.44	5743.75	25116.7	7149.11	5816.16	8320.53	31428.9	36884.5	31742.3	14039.4	35189.4	42421	12542.4	25306.2	14010.3	12848.4	12173.9	20711.7	15558.4	5716.27	15894.1	18045.3	14700	15470.2
1125	227.098	218.386	3.63977	18554.5	7338.64	34468.1	7894.57	13912.1	17806	10186.1	19442.3	11297.8	15651.8	4248.91	21260.2	22278.2	43819.7	25426.2	24228	101207	76787.6	58115.9	15241.5	82809.5	74969.7	7701.01	37619.8	7277.25	24999.8	7041.71	25682.9	7951.4	10982.8	18544.9	17663.4	19874.9	23397.2
1126	227.124	867.908	14.4651	37042.6	35586.2	31520.1	44618.6	45383.8	36646.7	37763.8	40330.9	38069.7	35729.4	21872.6	21785.3	22192.2	22949.5	21987.8	18605.9	29693.2	27254.9	32879.3	37224	35472.8	36280.3	33862.8	51083.9	50337.4	50652.3	50552.9	42818.6	56640.4	58480.9	56302.7	58233.4	58420.9	59892.5
1127	227.126	372.308	6.20513	25481.7	28599.4	33139.5	39812.4	53213.3	89563.1	77570.6	71772.7	95850	60780.7	27821.5	22519.1	41639.3	30257.6	32218.3	35718.9	12453.3	18274.6	18437.9	6320.47	20031	16560.9	6467.12	18884.1	6839.74	14496.1	8234.98	14182.2	16215.9	19887.9	28681	22263	13394.6	19275.2
1128	227.182	515.106	8.5851	8388.55	8849.89	8735.05	8633	6124.83	7090.42	9619.26	8439.84	7866.38	9838.2	1966.05	6279.08	8882.31	5432.12	6117.12	3198.55	7768.61	8557.04	5973.22	6289.85	5153.66	7515.8	6019.87	10447.9	5436.09	9960.53	7979.21	7584.94	7395.22	8554.77	10924.9	11505	9822.1	10575.9
1129	227.995	292.052	4.86753	6732.52	8920.73	8475.47	6770.96	5048.53	1861.99	4758.35	4231.68	6185.55	5469.4	6656.17	6491.07	9094.27	6098.62	9986.24	7369.34	7571.06	6303.82	4726.99	1175.41	2800.29	6307.43	655.319	4934.22	1653.52	5101.79	1364.49	4249.96	8670.48	8201.09	9189.56	8316.05	11038.4	7199.62
1130	228.086	56.7	0.945	334287	385748	434768	467656	156678	169059	163967	174175	177595	164727	411958	425358	408234	289861	366209	376505	653147	745217	533019	348791	669083	619366	9749.18	208118	10401.5	167055	33442.1	204538	163215	163773	140573	143317	146619	164801
1131	228.086	110.042	1.83403	77542.5	105016	27858	122287	32903.7	53094.8	58381.1	79917.5	58144.5	42269.4	137906	129364	117453	92970.3	88133.1	119641	240527	304659	188940	16602.1	306735	227873	3140.83	74041.1	3168.66	19472.7	3675.99	54902.6	14832.9	13442.1	50926.2	17435.3	10579.8	14457.1
1132	228.086	220.659	3.67765	265232	203946	216568	256342	57860	18746.3	83180.6	85125.7	93324.7	91350.1	196856	169850	146988	140323	179583	170073	893336	1.01752e+06	648395	53939.6	1.01801e+06	880058	2904.36	181516	4223.66	94244.8	5345.17	67538.8	48083.5	58741.4	71864.5	55662	49180.6	72865
1133	228.085	248.212	4.13687	34177.9	75642	73697.3	59887.3	14941.3	16408.3	18657.8	22232.9	24781.1	15157.6	75605.6	64610.8	40959.3	59791.6	66437.9	63650.4	81792.4	93309.3	178195	11893.8	95495.1	77782.6	3393.5	22719.8	3505.21	25464.9	3862.35	20579.1	15713.1	9965.48	9398.23	14812.7	13612.4	9469.13
1134	228.099	56.809	0.946817	18910.4	36713.2	53882.6	35869.6	31037.4	40116.1	14860.9	28015.2	49958.4	20415	35504.4	53705.1	27811	29877.4	83577.8	34912.6	67908.5	80673.2	75654.2	28928	153219	58136.4	6566.68	25009.8	578.351	26401.9	6895.46	36353.9	18077.6	19984.5	51779.4	29078.2	24950.5	13447.8
1135	228.099	225.868	3.76447	11886.5	61733.6	59305.8	58744.4	61704.5	34468.6	130480	139571	150423	147703	71677.6	69655.8	58950.4	67889.4	55652	65499.4	90512.8	152581	32628.4	19982.6	176833	110571	3083.21	39537.9	3687.64	26739.9	4276.63	16204.7	11662.9	19188.5	15415.1	13303.5	22829.1	14785.6
1136	228.101	448.641	7.47735	11102.9	11327	13553.9	15156	4359.25	7004.1	7986.05	8768.78	5975.9	7535.11	17258.3	18996.9	14544.9	15670.5	13285.7	19219	25851	29304.7	22350.9	2645.85	36762.2	20705	2037.39	1716.78	2310.75	4543.46	2949.5	3526.76	3411.55	1077.8	4086.72	3232.58	3644.65	3686.51
1137	228.099	203.535	3.39225	37158.4	36723.2	35799.5	40412.8	38127.5	29149.2	25948.2	23175.3	51711.2	75235.1	44465.2	38034.4	28290.4	45112.2	28183.8	22378.6	95523.5	107590	56853.3	10124.2	116472	80183.6	1711.41	13559.7	1904.75	12759.2	2748.15	11183.1	8988.02	12040.2	15404	13674.4	11090.8	11282.9
1138	228.158	335.24	5.58733	24927.5	30606	34805.7	41072.7	11954.1	24163.3	33397.1	24192.8	29055.8	29805.7	20250.8	51570.1	24067.2	47498.3	25360.6	37427.1	61624.1	108222	42798	7064.11	30592.6	52828.8	5552.05	48824	4911.02	32998.9	5030.46	74053.7	107677	32030.3	42484.8	29249.3	45675.2	29788.7
1139	228.195	575.64	9.594	55497.7	57680.3	65062.3	81239.9	70850.5	48753.2	72183.9	60016.6	65300.7	66332.2	55040.3	48893.9	51074.9	57535.8	46845.8	43551.8	80183.9	57888.3	58070.8	50644.2	78194.3	52362.2	61200.8	54496.9	52066	64153	60137.1	54192.7	62562	66980.1	66515	66786.1	73746.8	56617.5
1140	228.231	762.719	12.712	22960.9	19978.7	32449	38456.9	23409.5	33085	27481.6	30221.8	25589.1	29103	22560.4	15640.3	20004.2	15610	13929.8	26246.5	30993.5	29146.1	18821.2	6455.33	21668	22887.8	9913.42	30865	12704.4	16363.7	12073.8	20238.2	23262	19919.6	18962.5	26385.3	29298	22412.8
1141	228.267	725.176	12.0863	20749.3	20928.2	17385.8	19234.3	18885.7	10119.6	108082	71130.9	24051.9	10477.8	54248.8	17727.1	9141.35	40572.4	11692.7	5222.57	23770.7	7739.63	4249.79	3444.55	6021.96	5616	3007.65	15876.6	4596.67	21979.2	4332.64	11323.6	17766.4	10363.9	8666.75	4846.36	16306.3	15248.6
1142	228.86	873.142	14.5524	8799.1	13572	5202.96	5705.58	5500.02	12446.2	12405	5478.36	4417.82	12961.8	12719.7	3411.09	11489.1	3692.5	10510.5	11872.6	3718.19	15599.1	16338.2	13518.3	12842.7	6287.1	8585.5	3932.17	5589.39	1496.21	12871.4	6262.21	8008.74	8438.33	6290.43	13539.9	3736.31	8684.22
1143	228.893	872.303	14.5384	20761.2	18676.9	14789.4	19603.8	17603.5	18326.2	19830.9	18006	18092	16404.4	17101.8	19204.5	18141.1	17249.1	15211.9	20049.5	19047.1	18894.3	23818.6	21289.5	21059.5	22573.4	23464.8	18052.4	20210.8	17413.8	23618.4	20092.8	27835	18429	25073.9	23398.2	17503	25679.3
1144	229.001	291.781	4.86302	4287.93	5828.3	4758.24	2957.87	3151.58	3523.13	3662.61	1646.14	4623.18	3702.09	1740.26	3810.42	3120.07	3565.46	3575.46	4603.87	4612.63	3939.36	4042.17	2351.35	4145.16	2421.88	1084.28	4967.15	1433.64	2235.94	690.116	3412.14	6658.97	8276.64	8995.02	10466	10240.7	8147.39
1145	229.004	45.523	0.758717	941.537	1345.27	2147.54	2514.28	1336.44	1519.81	1244.31	2318.95	1486.54	1106.81	2270.62	847.78	2235.69	1000.1	1285.86	2306.77	1775.92	1853.83	2762.07	2064.03	1732.33	1844.37	603.074	6547.62	821.048	3729.49	907.74	2081.33	2292.58	1742.49	1893.8	1250.54	1929.78	2088.48
1146	229.026	298.279	4.97132	4918.88	2211.28	4494.74	5491.66	2234.15	3272.82	3354.72	2990.93	3515.22	2069.86	4340.08	3180.93	3555.07	2963.99	2219.24	2105.46	10577.1	8499.75	7721.63	2026.34	4665.34	5378.88	1377.43	2540.48	1479.43	2649.41	1443.41	2758.2	4161.49	2968.73	4930.57	2684.02	3760.61	4043.12
1147	229.07	867.348	14.4558	24337	21961.6	22282.2	38447.5	22683.6	23489	32377.5	24557.4	31338.2	36034	22620.6	18006.6	17971	22138.4	9993.38	19141	18628.6	26701.1	24010.6	14889.2	28008.9	31914.6	17640.7	34093.9	14829.4	32837.9	23797.3	39870.9	32299	36182.1	24871.4	31728.9	32736.5	33337.1
1148	229.07	197.877	3.29795	64585.5	137347	138575	134963	124894	156794	142354	139321	171788	76421.5	136073	114832	121444	96631.6	157375	147967	59363.4	90223.3	28748	35575.4	115524	56321.6	6614.95	141764	5379.11	47720.2	8978.67	152668	201563	204925	115374	176692	164597	197717
1149	229.07	345.449	5.75748	89100.4	2.72878e+06	2.37357e+06	2.34428e+06	545861	1.66325e+06	2.74157e+06	1.66937e+06	368479	2.79689e+06	1.86193e+06	1.75837e+06	638442	626498	809393	821553	2.25869e+06	2.04028e+06	183224	156150	1.50941e+06	794312	121961	2.2452e+06	108752	2.73336e+06	118193	3.79445e+06	2.33563e+06	1.87395e+06	1.09827e+06	1.58219e+06	131572	987253
1150	229.069	60.2	1.00333	27870.6	18723.9	28086.9	27344.6	31063.3	26329.4	32483	29328.5	28888.3	18282.9	29024.8	19439.9	27000.2	25297.4	20193.8	25300.9	38764.7	2049.14	40401.3	21239.6	46058.1	44570.7	3431.57	26205.3	2231.57	26641.4	5257.18	23210.4	52415.4	51717.6	46993.5	53353.5	48824.3	50465.5
1151	229.089	56.964	0.9494	30941.1	45530	35324.6	46686	22496.9	28220	27644.2	21914.8	22764.1	20707.6	43578.2	46018.9	35869.7	38672.3	43085.9	35871.7	65163.9	72346.2	64996.8	36109.3	86156.7	69792.8	4192.3	24242.5	2700.88	27676.7	4922.98	27193.5	21684.9	21926.3	18182.3	19191.3	20873.1	21341.6
1152	229.091	221.418	3.6903	27195	47412.6	33689	34847.3	13931.8	32997.6	40258.2	12976.1	13472.4	19299.6	32681.3	20401.2	20628.4	26897.5	18625.1	27811.1	121542	86364.7	96074.5	15111.4	144844	122783	5793.53	23456.6	5062.96	21091.3	4453.96	25137.3	16510.6	17296.4	10772.6	29727.1	11080.9	9282.17
1153	229.116	218.596	3.64327	57041.4	70958.7	85040.8	85457.3	23848.7	7088.86	70726.3	27289.5	9402.17	32439	46464.6	62167.1	44137.7	24203.4	47617	72652.4	27103.1	199194	145632	18336.7	237519	167827	9494.81	63845.6	7266.29	49049.4	9111.21	65576.2	51968.2	55964.1	25927.1	67042.4	52901.2	61972.7
1154	229.118	55.169	0.919483	21621.7	13641.4	23133.2	17780.2	5214.87	9145.82	7946.32	9362.93	7971.78	17602.5	17346.5	18754.8	20740.9	18415.2	18154.7	14285.6	47087.5	46459.7	46325.3	19862	48660.4	30729.6	4339.85	6692.02	3046.93	6437.84	6171.95	3437.46	6989.6	28677	21746.1	5077.85	7895.98	29460.1
1155	229.142	401.108	6.68513	47411.9	61029.3	55934.6	70234.4	123689	126506	177303	147790	134912	123682	53085.5	56514.6	40954.8	44923.1	43104.7	48137.4	13807.3	15322.7	8590.7	37368.9	16581.6	85763.2	34007.4	20510.7	32384.4	9235.43	40688	13000	16726	15860.5	17661.7	13635.5	11021.6	16106.2
1156	229.143	502.372	8.37287	24340.2	25053	21836.2	22975.7	51962.9	35219.4	50265.2	31679	63343.4	26462.3	9320.18	12416.8	32581.3	15363.4	40373.7	45750.8	26186.8	19292.7	12485.8	25700.9	16890.2	12919.4	29413.3	28484.6	26375.6	20037.3	27374.6	58585.2	10341.1	13340	46752	44941.2	48638	41834.2
1157	229.154	256.072	4.26787	181088	162084	164081	130603	19606.2	9224.29	61318.1	31854	34005.4	30069.5	96452.9	76891.6	70397.5	77117.2	68158.1	83371.3	355710	550038	400619	25727.6	703803	385710	4747.48	57647.3	5415.72	33234.8	5702.53	37149	82675.9	79257.2	95499.6	69992.4	58242.1	72269.4
1158	229.154	143.251	2.38752	149198	310300	193187	366452	164785	474718	464847	931500	1.09967e+06	257931	440147	122368	139408	172496	408900	473919	344845	859584	113227	28246.4	641525	629609	18413.8	183430	18586.3	123125	17233.4	350095	93286.3	13776.5	124156	90968.2	25167.6	60003.1
1159	229.861	876.972	14.6162	17636.6	4064.61	34891.2	6128.6	2381.68	1264.6	6592.53	4718.61	4723.01	29219.3	27527.3	2082.91	1905.87	1317.89	25438.5	2686.44	4212.35	2851.91	34124.9	6528.91	3195.52	4166.81	5832.2	26127.9	30524.5	2972.99	26676.4	2322.43	3562.91	7525.05	3700.43	4581.16	4111.35	9053.23
1160	229.892	872.134	14.5356	59020.7	67090.9	69205.9	67356	59854.7	64072.7	77374.4	59836.7	66220.3	66835.5	53951.2	50593.3	55921	56325.8	46955.9	41352.2	47225.2	47021.8	60993.9	55451.7	61976	69335.8	72583.5	69199.8	58208.3	62460.8	79015.1	63110	67069.5	71627.6	72555.8	77281.9	68318.9	73569
1161	229.892	45.8895	0.764825	8209.08	6788.84	8184.02	10714.7	36384.5	31791.7	32998.8	36813	29542.9	32095.5	2685.21	2038.25	4540.14	2964.77	4664.96	3695.87	8253.51	7021.29	6533.45	4455.33	6024.68	5034.48	736.28	3515.23	705.409	4074.97	1217.94	5533.47	1989.69	2058.84	1741.01	2239	4627.08	2423.02
1162	229.906	872.157	14.536	5168.16	4130.92	8479.39	7523.58	14766.9	6451.14	11169.1	27066.3	11338.2	9110.78	3335.17	17002.8	27278.5	27920	4150.49	2798.15	14825.2	25723	5667.47	3934.31	7224.56	6171.48	7947.14	12461	9885.37	18332.9	7409.71	10569.3	6306.39	8469.15	4766.98	14424.2	4618.99	10484.2
1163	229.944	47.399	0.789983	5615.85	2633.36	7386.83	5244.04	2351	2447.54	5417.74	4330.86	5000.26	2388.15	13030.9	12700.6	10670.2	18132.3	16993.1	14324.9	2613.81	6834.49	3487.94	2455.26	7611.53	5083.76	898.481	3654.17	464.095	2515.39	1534.19	3138.3	1187.31	1609.46	734.477	1499.7	1599.93	1864.66
1164	229.974	111.166	1.85277	29568.1	73895.6	76111.2	69903.9	13275.9	39794.7	54172.5	45515.5	45226.9	9913.12	63178.9	58193.2	64657.2	23017.1	56706.3	72779	126895	92426.2	44201.3	81230.2	103781	95266.8	4371.4	50214.7	7085.06	61344	9648.98	29804.1	22958.8	21029	4585.7	19609.4	31846.3	19074.8
1165	230.047	878.505	14.6417	9057.77	10624.6	9612.17	8534.01	10379.1	2877.86	5340.26	9266.5	9048.38	10544.3	11213.7	11620.1	10252.8	5145.9	2659.77	6469.52	11360.6	11040.5	11933.8	9988.19	3825.63	6039.96	5690.93	8008.1	8163.18	4207.2	6705.08	10250.9	7533.75	6536.04	5715.18	7987.99	4251.3	6044.27
1166	230.102	59.113	0.985217	64090.6	88175.1	85787.6	84997.3	41310.9	59425.1	58997.9	53039.4	69923.5	51785.1	72071.6	77891.7	56018	67600	67965	80786.8	112218	146165	81454.4	34655.6	111082	90432.8	2084.93	86949	1858.24	55972.4	3473.66	68072.3	41217.5	39391.2	44426.6	40925.8	43972.7	40958.7
1167	230.101	313.935	5.23225	25382.2	14788.6	18299.6	29047	15018.1	26580.4	33896.8	31604.8	20057.7	33551.9	15723.9	17186.2	61027	26301.3	19202.5	11505	62436.9	34732.1	24148.6	20119.8	22072.6	39366	11522.5	15456.9	9133.68	74592.7	11002.2	7439.58	47146.7	47204.1	46901.2	48565.8	45598	48045.4
1168	230.103	82.3615	1.37269	36589.4	46239.8	65791.2	69348	26669.4	20744.3	47325.2	19137.8	23145.5	23763.1	48589.9	44245.7	22079.9	45528.5	45985	26478.9	79298.2	53790.8	61006.5	12933.3	90689.5	71736.2	3535.29	61969	2476.2	39794	8775.99	65313.3	32014	17528	26139.6	33697.8	36353.9	23310.9
1169	230.115	58.4755	0.974592	17101.4	27470.1	23850.7	26447.8	6410.94	19692.2	14128.1	16865.7	16635.7	8505.71	7140.68	20129.8	12013.5	18600.5	10411.8	21263.5	40803.2	41490.8	34836.5	9660.09	43620.5	20922.3	2542.5	22306.3	1965.53	13788.1	3611.33	17164.1	7750.33	22333.5	4486.4	9610.42	8782.01	10388.3
1170	230.139	872.755	14.5459	11518.7	10141.5	11584.7	11327.6	9617.46	12422.6	10461.7	10156.3	14883.6	11711.5	9742.82	9314.8	10532.4	9460.99	8680.97	7364.54	10350	11271.8	11627.5	13606.1	16531.3	11227.3	15727.6	12496.1	13026.6	15053.7	15210.2	16215.3	19022.4	13871.4	19320.4	14287	15735.2	18575.2
1171	230.138	203.065	3.38442	46164.3	61565	68545.2	57143.8	34570.1	36952.9	40578.4	40770.5	70947.2	58462.6	66890.4	91901.5	16128.9	97920.2	63034.6	64311.1	61614.9	87946.1	49488.5	13554.7	89912.6	51891.9	4565.76	18154.6	4034.86	16403.1	6101.6	13599.8	18404.3	20580.7	14489.2	20340.8	18083.6	9275.11
1172	230.143	396.162	6.6027	11118.2	10891.6	19953.8	12806.6	19559.1	22058.1	26398.1	21419.3	24946	23828	11718.6	17931.1	18659.2	10165.7	10044.5	11724.1	21195.2	23341.7	22106.2	11440.2	9665.91	20285.4	9130.86	24385.1	9868.54	3825.85	8876.36	27640.4	14577	16844.7	10296.2	14995.5	5611.85	16169.4
1173	230.157	256.45	4.27417	23075.7	12684.9	26508.9	26494.9	7062.06	3257.73	7891.93	9222.9	7609.39	7121.3	7389.09	13703.2	10747.7	12050.8	4599.86	4345.26	67042.3	91130.2	72358.3	5968.79	73944.1	68360	1981.74	7370.63	2418.1	7270.82	2669.55	7247.5	7781.6	7722.42	15839.9	8533.74	10980.7	6241.89
1174	230.174	354.099	5.90165	18962.4	18812.6	19628.7	25070.5	30994	36656.3	49516.6	43422.4	40547	33343.8	36607.7	28795.9	26404.4	30486.6	26865.7	29879.8	9703.13	9854.95	7198.21	3222.19	14348.3	7568.61	3335.34	16989.8	2333.59	9404.33	2218.73	10318.8	5538.14	6091.76	6928.59	8681.85	5790.64	4515.94
1175	230.248	670.719	11.1787	28468.9	22833.7	27481.1	31771.1	18851.3	15654	15673.1	25515.8	31877.3	32840.4	30925.6	32731	28649.5	28189.1	35321.6	35220.5	27373.4	27609.8	33587.7	3853.42	33471.9	30164.4	1937.09	18190.6	2572.78	16047.8	3232.74	7558.12	15363	15536.1	21378.7	29035.1	19552.9	21533.2
1176	230.261	670.733	11.1789	4718.7	3920.94	3021.91	6709.59	5083.08	4646.17	3817.31	8111.77	4317.69	5483.47	10880.6	5570.05	7238.35	4270.86	4260.2	4732.29	8764.63	3409.26	4245.38	1276.87	3427.04	9141.68	1540.84	5126.25	0	4098.88	319.607	2403.52	3514.54	2271.04	5250.07	2774.03	2415.64	3756.44
1177	230.86	874.016	14.5669	3615.37	13969.3	8055.65	142606	119137	122052	131887	134858	129153	121627	6741.28	2853.94	2273.3	4876.21	110489	106267	5459.58	115729	2593	3727.61	3094.66	142083	4473.26	4406.87	6713.81	7908.24	21006.5	15831.5	140292	9889.78	140622	13470.4	5956.97	7753.68
1178	230.89	872.322	14.5387	287010	281305	272534	286919	316482	234087	311273	299384	302938	292070	256831	254123	233719	234354	228050	236584	254869	260831	263319	304914	248224	259970	301797	294531	271711	325493	351496	329008	342196	339749	342476	384390	344124	390317
1179	230.889	44.242	0.737367	5636.43	7275.72	6940.57	10684.5	6974.55	8012.88	9753.53	6676.76	12243.1	2979.65	4277.43	6951.45	6494.26	4870.44	8438.2	5145.86	9613.58	5131.58	3824.73	22405.6	9763.73	8116.38	14696.9	7289.35	7099	11677	10766.7	7758.75	6354.93	6643.66	3299.7	7085.54	8650.1	9044.49
1180	230.903	872.425	14.5404	58527.7	18979.1	69153	55798.8	5623.96	18835.5	31841.4	41873.7	56179.5	34722.1	69232.2	16332	18777.2	15712.2	32605.1	20191	26720.8	27381.6	52981.4	52700.7	38432.2	39533.1	27010.9	19454.3	10189.6	36970.6	23730.8	49906	35728.9	46638.7	53280.9	34364	90620.4	65877.2
1181	230.976	111.166	1.85277	974.293	6606.36	5101.93	6985.82	3430.62	5419.61	4447.33	7059.92	6628.36	4422.33	5048.27	5762.59	5114.07	8092.81	4346.75	9890.43	8716.84	6000.12	11795.9	7986.27	9987.9	11305.8	2680.05	6955.03	2413.85	4563.78	2654.81	2461.08	2667.92	2540.43	3448.8	3175.93	1962.87	3328.87
1182	230.99	97.7465	1.62911	6282	11199.8	8337.75	11727	8877.8	5539.08	5480.56	7008.95	8491.98	3806.41	12287.1	13903	17477.6	8803.72	9734.94	19436.9	23667.3	25726.5	16802.6	5283.62	28634.6	23595.7	2695.64	28249.6	2232.86	17306	2219.95	9699.77	3798.93	1870.34	4170.71	3965.37	3900.07	4396.86
1183	231.097	88.461	1.47435	104188	254360	346955	217902	45859.5	19832.7	67376.9	49041.9	72064.1	45433	159477	31362.6	139771	111084	162702	207108	609703	136786	355027	103749	621836	146839	3689.39	159592	3289.68	25843.6	4138.08	25297.3	33039.3	32686.5	29736.6	12132.1	30748	34229.1
1184	231.098	60.9625	1.01604	72492.4	62023.2	58947.5	138167	19874.7	48974	51546	57200.9	52602	36454.7	101756	32096.9	84944.1	72585.8	54769.1	53080.6	291516	92564.2	144353	22482.2	328184	84773.1	2864.84	31973.3	2609.65	20840.6	3735.84	21544.6	31255.6	31525.8	25817	29615.2	29689.3	21119.5
1185	231.112	299.991	4.99985	14140.4	11197	15782.5	13447.5	13008.9	22061.2	21507	13920.2	19463.9	15544.5	12317.2	21020.6	25405.6	24291.7	23683.5	25751.4	28513.9	15933	19654.7	5325.53	35421.3	18097.3	3086.04	10540.9	2845.63	6327.71	2575.83	5216.86	7798.7	7464.96	6085.02	3442.72	6023.58	6253.12
1186	231.111	60.3435	1.00572	17665.2	16165.2	34000.1	30164.9	8857.2	24295.5	25073.4	11610.5	9323.98	5989.3	22908.1	5671.02	23404.1	42957.1	6228.97	22321.8	103257	126677	22299.2	12658.2	41886.3	19522.3	2409.5	13962.1	2241.09	24167	3298.96	6481.49	4254.93	4565.71	14567.8	16990.9	8068.22	7472.89
1187	231.133	84.4955	1.40826	11930.2	17439	24179.9	19019.2	17545.7	27002.7	8193.82	27772.5	31311.7	5883.02	60900.2	54414.3	52370	28422.9	53105.4	57128.8	45142.4	71669.7	40593	11342.1	101026	50049.6	2517.46	6089.44	2447	24061.7	5562.29	8028.34	4078.85	15436.9	4173.87	14867	4546.02	2628.48
1188	231.134	58.201	0.970017	16492	19966.4	28670.3	21243.7	10370.3	12893	12263.4	12946.3	13969.4	9846.97	7759.83	53956.1	33156.5	29307.3	28359.3	52187.1	65236.7	80509.3	52327.8	13618.4	68228	62280.1	3019.03	11371.2	2603.28	8965.97	4211.73	9890.05	4732.57	6156.62	15423.8	17479.7	17456.3	15080.7
1189	231.165	256.083	4.26805	31694.6	26366.4	64751.8	196239	19852.2	18805.7	17267.3	66790.7	23269.4	19093.2	59935.6	6077.18	55550.1	143421	128137	8398.93	5722.51	15781.3	7494.46	13366.8	25614	18525	2139.66	12679.2	2268.01	5665.8	2661.11	10280.7	18058.9	10141	11101.7	12708.1	10784.9	19330.5
1190	231.17	272.883	4.54805	115608	115615	133001	61784.4	18528.5	28334.4	34956.9	14366.1	28403.5	21739	187115	149664	147810	140100	133503	62847	330551	366814	308093	15775.9	409562	307406	3301.41	21263.8	3545.6	16629.9	3025.93	11663.9	21249.7	23536.6	27297.3	27814.2	27071.7	18074.9
1191	231.17	325.195	5.41992	35535.4	29549.2	31939.5	34435.4	6108.17	9209.82	8375.77	7659.61	11269.3	6687.11	10761	7705.81	9404.58	10692.6	10409.7	15430.3	85249	110134	89832.5	6690.47	131209	103734	2470.61	19814	2866.93	11170.4	3494.03	11177.3	3647.78	3686.75	4650.6	3191.43	2978.21	3936.34
1192	231.172	255.824	4.26373	22856.4	103551	26413.6	39052.1	4352.76	33306.5	42648.3	6908.37	43318.5	39301	53102.3	138925	21668.3	17707.4	24383.6	231530	424043	54323.9	33382.8	20834.5	94374.7	412207	1948.32	11458.9	2071.17	13701.8	2332.79	16768	3751.66	16621.4	21053.7	14406.5	22154	4090.34
1193	231.183	272.723	4.54538	11233.2	13279.5	9790.91	23620.5	7849.31	13949.7	17649.6	8538.79	4589.36	11995.1	15157.2	19201	16076.7	10936.8	21629.3	8298.89	40614.5	40440	46843.9	1841.75	51089.3	31628.8	2518.42	11529.9	2105.7	11215.6	1920.2	8989.17	10433.7	1653.82	10608.4	13647.7	12181.5	10393.4
1194	231.25	670.859	11.181	3002.51	2612.54	3460.99	4499.01	3831.83	2990.79	2938.64	4276.84	4295.81	2941.92	3916.22	4285.7	5207.04	6392.23	5927.18	6894.1	3044.19	6387.19	6794.14	2130.06	5129.15	7144.72	1546.52	4106.41	1094.41	2734.04	959.674	2739.79	2354.39	1819.9	3243.58	4001.92	5169.43	2856.98
1195	231.891	872.467	14.5411	16873.6	19967.4	17596.7	20129.1	11348.9	19487	20728.7	20188.5	18932.7	16785.2	16408.1	15764.9	18466.1	14371.7	14960.8	12232.1	19469.2	14189	22509	17617.6	18261.9	21329.9	17938.8	21174.1	22230.6	6922.87	19586.6	19278	25500.7	18125.2	20871.9	22414.6	21840.3	22454
1196	231.915	45.072	0.7512	1336.64	2220.46	2449.25	2016.11	1532.44	2927.59	2596.04	1856.96	2729	549.313	3229	2379.31	3166.81	1930.7	1430.72	2897.02	2473.49	1594.15	464.234	3297.55	2280.57	1665.31	1231.64	2896.55	816.722	2315.13	2210.14	1867.78	3601.86	4611.97	1810.68	4216.7	3591.36	3982.51
1197	231.986	49.632	0.8272	1308.51	11275.9	5052.43	7062.63	4142.67	3010.71	4692.28	3533.11	2904.76	893.172	3494.19	3146.55	1833.96	1000.17	3665.66	3496.34	9201.66	4452.43	6533.97	3939.75	9455.72	4025.92	605.702	15811.1	955.217	5630.75	1047.11	11158.5	12031.1	9402.71	9219.77	16722.5	8974.54	13457.4
1198	232.026	166.208	2.77013	7345.88	3865	7868.5	7937.09	7083.7	15365.7	17251.9	17037.8	13124.4	13686.9	5915.49	6590.53	13097.9	6880.05	14585.3	9767.87	12370.9	6510.79	6726.71	6644.85	10207.9	11607.3	3358.08	7214.95	3667.7	9807.23	2960.56	4433.52	3512.66	3852.44	3685.05	4059.45	4984.05	3403.43
1199	232.028	227.149	3.78582	5682.58	6498.14	4888.14	9062.56	11906.4	13799.7	13665.1	12844.6	11418.7	14616.7	4161.11	4828.08	3599.51	5944.15	4304.42	2081.56	2770.35	2978.29	6841.34	2852.25	4928.5	4477.82	1624.02	4902.73	1839.55	2372.61	1674.17	5104.49	7460.98	7269.16	7752.93	5723.02	6322.72	6478.39
1200	232.081	59.5375	0.992292	23986.3	19925.1	29172.6	17181.7	14114.6	27750.3	19199.8	20116.5	19786.5	18674.3	39652.2	27659.5	36522.4	29933.5	24980.1	19875.2	27863.9	27820.9	18823.8	8670.82	29507.4	33839.5	2728.96	14526	1376.46	11242.5	3879.67	11661.9	16955.6	7420.63	15996.1	11969.7	11966.7	11445.2
1201	232.081	218.718	3.6453	24671.7	20418.8	31143.7	24406	9805.36	11206	11564.9	11680.5	6799.02	5676.99	14434.9	14529.8	14187.9	10358.3	13772.4	16068.1	38006.4	52776.2	61363.6	6904.09	54736.8	47275.3	1863.84	24075.7	1744.84	14450.1	2832.65	12832.9	23946.7	13123.9	13473.3	24187.9	16286.1	16068.4
1202	232.099	89.19	1.4865	13076.9	21546.3	37459.5	23280.4	4785.56	14288.2	8101.38	14617.6	13126.3	10764.9	21407.3	15036.1	18289.7	11863.9	17514.3	16342.2	64489.1	126865	41614.4	13821.2	78343.6	64939.1	1565.59	13542.2	1939.18	11049.2	3665.36	7914.95	7713.87	7314.57	9117.74	3308.71	7934	9016.34
1203	232.1	60.787	1.01312	6116.98	11729.9	17091.9	19267.5	3730.89	6226.23	10760.5	10417.6	9420.38	11690.8	9307.07	10895.5	17349.3	9785.55	12906.9	8838.12	36128.5	22263.8	21783.7	6994.58	43185	35693.8	1810.19	3989.57	891.844	3636.49	2994.59	8072.74	8350.92	8443.73	10704.5	8918.86	7755.52	4465.15
1204	232.117	59.7235	0.995392	10851.3	11743.1	20060.9	12384.5	12306.6	13292.5	19266.6	7300.72	6763.77	12793.4	18877.4	19982	16652.4	18648.2	15161.4	16323.9	24020.1	27453.2	23925	4312.25	25994.7	26897.2	2571.24	11239.6	1256.58	9406.15	3583.24	9502.24	4405.31	8037.58	5488.32	10457.1	10304.1	4342.95
1205	232.128	149.566	2.49277	8887.97	9572.28	10500.2	12119.8	2753.49	5019.6	2785.74	5979.25	5394.7	6385.17	12771.2	9358.39	7953.33	10880.6	9565.48	8770.52	25701.5	27703.6	42099.7	4735.46	28787.3	30549.9	1625.83	2378.73	1594.66	4644.89	1407.63	3644.53	4525.07	4205.61	4454.92	4253.89	3446.82	3978.18
1206	232.132	58.9165	0.981942	14677.4	14963.3	11535.8	7469.09	3753.65	6468.14	5469.96	12279.3	12510.6	11375.9	10144.8	7464.98	4949.21	12318.1	14668.1	5982.79	22379.6	20948.5	16103.1	7595.51	14117.1	14032.9	2268.36	6526.8	1128.66	2978.94	3273.94	9045.24	2433.7	9249.4	10699.5	2970.62	6485.38	8656.15
1207	232.153	305.786	5.09642	6102.64	7365.01	13402.9	9017.72	5312.26	6818.05	7151.32	5568.15	7069.22	7080.82	7304.4	7022.29	7628.77	6078.93	6624.19	7696.64	18615.8	26871.7	13952	1494.17	19744.1	14396.8	1410.46	15165.6	1804.1	5156.91	1756.43	5993.05	8568.06	8743.09	7305.79	9514.74	8044	8431.46
1208	232.154	224.968	3.74947	13268.4	17749	18980.7	24487.9	13694.3	25988.3	33525.3	39191.5	27209.2	27065	23561.6	27680.5	27205.1	35858.5	28130.8	26205.9	11141.5	18593.7	14719	5254.48	19728.4	17207.4	2488.19	24890.4	2929.39	6928.61	2886.96	7795.57	7158.94	4482.98	7244.87	11473.6	4968.74	9859.67
1209	232.173	272.885	4.54809	13742.7	20147.5	17121.4	9463.82	3143.22	4426.18	4545.87	5516	3923.19	6275.68	14182.5	19961.2	17101.7	23211.8	18543.5	16802.8	29791.5	50393.5	36832.6	2772.81	52960.6	40558.1	1082.02	4982.35	708.074	3614.04	690.55	2277.98	3150.86	3797.06	3451.86	2831.65	3080.64	3634.16
1210	232.173	256.048	4.26748	14484.5	11726.2	21488.7	37729.1	4008.85	8263.62	6509.23	4879.83	6959.52	4670.96	18986.8	20352	13290.2	22580.1	17258.8	19688.5	51659.9	50539.7	40113.4	3667.72	61054.3	40959.1	1805.85	5773.97	763.624	3912.57	1385.65	4284.71	4728.04	3134.78	4204.86	5371.42	4712.48	3484.46
1211	232.18	431.351	7.18919	9119.56	5313.21	9079.45	14031.3	5878.8	6047.48	7014.11	10161	10097.2	9159.28	6838.64	6432.35	5041.26	6688.33	6598.68	5220.2	15284.1	16844.8	14257.1	1746.73	16174.5	14806.6	1198.61	16204.5	1267.4	9000.4	1924.2	7612.37	12486	11221.5	14377.6	10931.1	11579.2	10984.3
1212	232.226	498.078	8.3013	3756.84	3926.51	4156.45	4494.22	2623.71	2880.61	2953.39	4826.93	3084.26	4531	4682.04	5380.92	2422.87	7548.37	3581.46	5150.15	3752	7378.65	4385.72	1200.74	6184.35	4499.56	297.062	1742.57	721.121	2706.52	878.182	1195.68	4225.9	1324.58	4397.79	2857.36	2822.35	2371.32
1213	232.889	871.065	14.5178	45997.3	35510.4	36380.1	48374.7	31883.8	32463.7	40001.6	36095	45377.3	33740.7	32319.5	34719.7	29835.4	27337.7	23217.2	19822.3	26628.4	24336.5	28171.6	30077.6	32553.4	36450.9	49337.8	39906.2	34864.4	44084	44162.8	44410.6	44759.5	47065.1	49207.2	46058.3	39938.1	43122.6
1214	232.903	870.734	14.5122	11986.9	5593.95	3129.06	6758.58	18073.3	17067.5	2112.17	5905.27	4150.94	9099.43	3631.64	4630.08	3192.87	13787.3	2531.53	1622.24	4286.88	6424.34	16788.1	6321.36	2182.46	18866.7	3875.47	2994.16	4411.5	21854.6	7377.69	5691.61	9639.47	22010.8	6287.16	3928.92	20654.7	4585.87
1215	232.927	45.8095	0.763492	2079.6	1846.82	3029.64	2950.9	3379.55	3424.28	2932.97	2785.74	3980.44	747.147	2725.47	1937.22	1604.68	1552.38	2421.17	2529.54	1577.85	2285.21	916.006	2126.04	2618.34	2586.97	1041.01	1950.69	591.019	2324.9	1039.5	3437.46	1474.83	1072.74	298.645	1593.08	1496.73	2130.52
1216	233.02	49.6775	0.827958	5597.13	4019.62	1639.02	3535.13	3547.22	3589.1	3124.97	2187.1	1584.14	2218.92	1732.06	1890.58	3900.55	3078.65	2550.06	3827.27	3074.7	2543.25	2220.11	5645.12	2545.08	2793.58	2088.97	3640.27	3085.56	2628.29	6511.47	4638.52	2537.92	5076.1	2680.62	3968.29	4502.67	5534.36
1217	233.112	99.193	1.65322	34859.2	34060.6	38893.7	41996.4	36830.1	69471.6	90211.3	103862	120078	49607.3	38018	75878.8	39025.6	49004.9	27716.4	42140.7	80549.8	51560.1	75573.5	6210.4	87517	46971.9	2913.69	62830.3	3039.32	39226.1	5895.75	80847.3	58300.6	38781.5	29861.3	28428.4	26227.8	24229.4
1218	233.128	229.684	3.82807	26384.5	32373.3	32409.7	50009.1	13128.4	19915.6	11242.6	23233.6	20708.3	16417.5	25645	37257.4	55893.9	43115.9	46615.9	53677.5	112362	97851.3	82321	11467	97681.7	95763.3	3799.72	7834.89	3273.36	15922.7	3538.37	3301.2	12140.9	12474.3	10432	11106	8886.69	13486.4
1219	233.127	274.788	4.5798	59768.1	72969.3	54912.3	83806.4	18030.6	22887	27005.2	27429.1	30498.8	25147.2	38174.5	51146.8	43214.1	33381.6	1.49431e+06	50147	170407	219173	113834	10785	215044	171071	4081.68	17190.2	4227.33	10828.5	6043.65	6793.97	8863.34	4941.06	10103.8	9569.93	8383.22	10841.7
1220	233.149	240.145	4.00242	58138.9	24573.9	53651	81889.3	16097.1	30562.4	31262.6	30423.1	30828.3	16548.9	56239.6	40023.4	55985.5	45335	61355	62166.1	403333	249380	185182	10542.8	388785	206427	3299.35	20507.7	4150.58	16164	3671.17	16173.2	32709.3	21927.8	36297	20974.9	30567.9	30754.8
1221	233.149	148.64	2.47733	169194	166559	167424	167789	63827.9	73550.4	77432.8	82302.3	90419.3	113439	149220	171862	131686	131157	156202	144938	420918	651563	281556	45151.8	518520	376872	2645.19	62370.9	3356.37	34841.2	3639.22	58627.5	9901.17	15620.5	12813.6	9043.37	7812.46	7883.64
1222	233.15	273.327	4.55544	1.12092e+06	1.10281e+06	1.21994e+06	967306	25515.6	31712.5	41958.7	49271.3	48814.8	108728	4.28688e+06	4.41818e+06	3.6019e+06	3.5378e+06	3.82321e+06	4.18659e+06	90496	125909	111628	8486.01	106124	108621	4082.53	94276.9	3384.71	73891	3652.81	48309.1	6938.66	7039.58	7187.28	6950.1	6529.71	8657.47
1223	233.149	107.372	1.78953	51867	64592.6	79750.8	86998.9	36292.7	33873.3	37921.2	18121	41579.1	42891.2	45175.3	37436.9	69672.3	53171.9	67315.8	69617.8	80941	37734.2	65629	14126	225178	180969	4042.19	38765.1	3574.04	29874.2	6593.09	35303.5	15417.4	11930.7	15082.8	14671.2	9893.06	2095.83
1224	233.164	273.236	4.55393	100646	82883.8	102819	92727.6	3585.99	4898.54	5855.08	7628.37	18494.7	14963.6	266197	442257	590827	271865	318587	366614	11367.7	13409.5	13337.3	4072.37	18913.8	10152.3	2184.31	10957.5	2514.78	10888.2	2474.65	5117.08	3893.79	4677.05	4681.69	3985.74	4400.37	6139.35
1225	233.162	147.96	2.466	36514.7	12432.3	39697.8	25519.8	4356.95	14899.7	8067.78	7606.95	8675.37	16568.2	14969.6	29162.9	43661.1	13005.2	21343.9	13779	94203.4	85417.4	115244	10542.9	25218.1	54413.2	3382.18	25658.4	3194.27	4112.03	3212.37	3459.78	6277.86	6950.56	8301.57	7262.86	6396.63	7163.32
1226	233.889	871.53	14.5255	9300.52	5494.09	4491.01	5256.77	4024.73	7256.08	3293.73	4026.12	6615.2	4318.87	1719.83	3916.99	4211.71	2186.31	4578.58	3421.26	1259.16	4478.35	4812.03	2635.83	3346.1	5171.09	3996.86	3614.36	3612.09	3339.24	4006.65	5679.54	3907.12	4361.36	5466.07	6545.01	3370.86	4969.6
1227	234.097	56.691	0.94485	108594	135578	143556	141946	20593.6	166562	161902	147940	151886	125651	133421	151796	154955	145874	160665	156757	156470	134977	102921	70207.8	158406	146559	3248.84	114027	3998.68	84558.6	16457	133332	77850.9	95944.7	12170	86164.8	92872.2	89090.8
1228	234.097	260.465	4.34108	23976.4	23181	28951.7	23466.2	19326.8	29079.6	28789.6	29212.1	34158.8	34815.6	18645.9	28030.2	18521.4	22498.4	17426	26121.3	31677.6	38377.4	37765.4	2044.87	38251.5	31299.5	4049.32	19748.8	3049.96	20633.8	4027.41	17277.2	6162.87	5356.72	6853.14	6468.17	5292.97	6982.7
1229	234.109	56.666	0.944433	20419.1	14839.3	24038.3	15879.5	12867.9	40519.7	28521.9	19285.6	20746.9	22639.9	41513.6	70954.8	26994.7	29460.4	21288.4	12864.6	13283.7	21726.8	19453.9	11301.8	66084.7	22182.1	3608.76	25678.1	926.539	33213.4	2680.41	26053.1	16975.6	9813.23	35617.9	14025.7	11661.7	11491.8
1230	234.112	304.502	5.07504	8996	19140.8	9368.29	19443.4	3751.45	5212.5	7196.56	5327.15	7660.77	4371.95	12861.6	13333.4	15139.1	13190.9	13563.8	12131.8	20932.2	21356.3	18796.9	8535.41	26563.3	13513.7	4549.58	8372.98	4710.22	4476.49	4218.76	4500.64	6597.07	7010.15	7478.15	7723.77	8627.12	6093.96
1231	234.112	283.435	4.72391	17199.6	30167.8	13500.8	18858	7207.5	8422.07	7440.9	7055.59	8593.46	7187.28	8466.37	23102.4	16557	22273.2	16305.4	15621	40129.8	41328	31397.3	1979.03	47713.6	39087.4	4596.15	2978.17	4601.81	5713.2	5308.73	5299.33	6901.21	5900.77	5398.75	6067.35	5193.27	6721.76
1232	234.133	94.73	1.57883	18416.8	34145.3	31056.3	41726.6	28617.5	30178.7	43802.9	52888.7	31574.1	52440.1	44263.6	37726.1	66464.9	34489.8	51209.3	51884.3	35394	43013	42116.4	12930.1	59931.5	38699.1	7127.11	23030.2	7228.84	17949.6	7246.23	14409.9	12835.3	13261	16222.7	15275.4	13147.6	13393.7
1233	234.149	300.937	5.01562	27451.5	28958.9	20903.2	20577.1	7034.33	9848.39	8339.36	8138.85	8456.44	9187.77	14009.1	14480.5	16437.9	14907.2	14647.1	13354.6	58908.2	89223.3	84495.4	4605.35	92968.1	74521.5	5437.23	69272.4	4989.81	37888.3	2645.79	32177.3	19309.3	18738.3	20616.4	17638.1	15215.3	18485.8
1234	234.153	273.135	4.55224	135536	138928	125538	119163	4486.11	4384.92	6206.78	5818.83	7230.16	4453.07	492764	486874	475752	470914	344998	436449	17358.9	11315.5	7063.61	2571.38	12051	13080.4	1282.5	8390.23	2286.57	8931.83	1407.15	6450.03	2571.02	3331.28	3535.59	3794.4	2262	2290.71
1235	234.152	148.014	2.4669	4441.63	18553.3	26652.8	19477.6	4288.03	13525.6	13100.2	8574.41	9428.86	8017.54	14766.3	17870.6	21483.6	20512.5	16887.7	16774.1	36966.6	54616.3	61740.1	3265.26	63358.2	77168.4	2220.05	6486.41	1713.2	3990.97	2362.62	4273.11	2495.48	3013.22	3797.1	3548.96	2867.6	2968.91
1236	234.18	50.193	0.83655	2186.1	2342.49	2540.83	3535.25	5119.47	2881.24	12465.1	10099.4	8269.51	6684.57	1952.75	2910.09	3008.55	2212.15	2596.94	4406.55	2699.61	3225.29	1666.92	1963.13	3738.84	2104.07	1200.47	2298.44	944.73	1710.74	1081.41	2080.38	6177.64	1845.38	6022.98	6232.1	5885.38	4932.19
1237	234.206	451.623	7.52705	4044.53	3173.48	3720.96	1813.71	2183.77	2134.59	2226.91	7747.16	7408.31	8658.8	2484.54	3192.77	3079.98	3389	2661.79	3090.54	2953.3	4454.55	2254.08	763.961	4044.93	4503.94	1767.94	2873.34	1034.28	3196.89	1056.04	1502.78	3443.55	1834.5	4939.8	4062.97	2701.98	1183.81
1238	234.883	871.448	14.5241	16767.9	14488.5	16444.6	17107	18244.6	18430.4	23698.1	14443.5	20611.6	20202	18144.9	11144.7	17365.3	14601.2	13016.4	13515.5	18070.5	17429.6	23756.6	15185.9	18828.2	20779.9	18970.2	19550.8	18656.7	22999.4	19199.3	23033.6	22661.4	22494	20205.6	26580.9	20165.4	22085.7
1239	234.924	47.876	0.797933	3335.27	4980.24	4865.02	7388.28	1416.13	5385.32	5378.64	2204.6	3551.94	2201.97	11361.6	12285.7	11825.6	9960.86	10774.9	13188.5	4209.75	4905.44	4058.99	1515.33	4948.41	5496.58	1198.87	3891.08	939.997	2248.6	909.652	2253.44	5703.68	2754.12	2358.25	1106.28	3005.99	3792.95
1240	235.026	880.921	14.682	6763.54	12027.5	17253.9	9606.84	14609.4	15404.3	15946.2	15175.4	9520.97	12955.9	9708.23	8002.7	6053.12	12529.8	7628.08	13308.3	12709.3	14608.4	15727.3	7482.99	4737.97	17601.7	12167.1	10524	4831.98	4805.78	13642.3	13079.6	9104.77	8685.04	4996.51	6128.83	13273.6	10706
1241	235.059	198.769	3.31282	20466.3	37146.6	54281.3	35388.7	30568	48830.2	41650.4	41447.7	47192.2	16842.3	31606	47425.8	36911.2	13835.9	35294.1	65567.3	51571.9	22011.3	7758.29	10483.7	24995	48014.3	5860.46	28908.7	4884.95	35656.8	6268.31	46041.7	54990.7	52931.7	28057.3	52035.3	47833.1	58978.4
1242	235.099	57.136	0.952267	13332.2	14813.9	17487.9	15406.2	16500.5	17299.9	15663.2	19562.2	18054.6	16309.5	19510.1	19205.7	22271.4	15140.5	18732.9	22040.9	18281.5	19534.6	14003.5	8994.16	16305.7	19638.7	3309.02	13092	2581.16	13231.3	3174.59	16903.4	11534.2	10748.5	9577.65	10330.1	10634.9	7172.21
1243	235.108	325.488	5.4248	71511.2	47522.5	66241.6	68510.4	13226.7	6751.74	15064.8	10308.9	10731.4	7327.97	56605.1	49382.8	48508.5	58597	55240.2	51184	187385	215720	177583	8118.45	259444	171118	3787.15	12306.4	4321.31	8141.32	3078.31	20220.6	10835.5	7583.28	19204.8	8574.23	9695.86	7724.05
1244	235.106	216.631	3.61052	74114.2	82140.9	32239.2	96940	19332.3	26484.2	19767.9	28015.6	38877.6	39796.8	28492.5	18615.9	51082.3	22645.8	27748.2	43079.3	95970	111708	56664.3	9628.9	146012	47937.4	7516.41	102788	6355.7	52605.6	9537.33	42665.5	24556.6	34721.5	11613.1	33666	25711.8	34388.3
1245	235.128	58.439	0.973983	31730.7	50446.2	45677.6	53589.7	10813.8	16226.2	17894.9	16523.8	17440	15055.5	22913.3	22471.4	29953.2	20580.1	15704.4	25066.6	94968.4	122031	75509.5	27626.6	136407	109026	3616.96	24797.8	2747.54	15287.9	4908.26	18748	5346.62	10888	5107.99	5690.35	7602.6	7574.15
1246	235.142	251.299	4.18832	25320.3	8839.6	16517.6	16027.4	11849.2	12504	12164.4	13940.6	14048.1	15174.5	11182.5	12772.2	12395.2	10255.5	12323	11934.5	33071.7	71021.1	32101.3	6530.42	39996.2	33742.2	3224.13	12982.9	2269.48	5568.37	3210.93	6283.37	12138	6686.84	11046.3	12098.2	9131.16	9220
1247	235.168	721.675	12.0279	29578	22672.7	34365.7	34355.3	42562	29466.5	33024.1	38717.6	30548.9	38443.3	27065	22531.5	19148.9	38323.8	37629.5	27428.5	33371.2	22087.2	27879.4	19792.9	26671.1	28784.6	22347.4	27977.3	43935.4	49932.7	33907.4	34653.7	44047.1	55453.5	32455.8	50946.1	40279.3	35036.6
1248	235.871	883.574	14.7262	6333.69	4515.18	2961.13	7461.76	7766.02	7745.04	7997.83	7196.86	6871.57	8794.47	1915.88	7760.98	1881.24	8773.42	10012.5	9367.84	2767.52	8351.15	7845.42	4118	8003.47	8717.19	8732.14	8338.24	3501.91	1886.13	6415.42	6537.6	3295.91	2464.94	3407.39	1435.88	3938.62	6231.53
1249	236.075	60.2	1.00333	124984	171050	7716.22	180851	58226.1	80589.9	69304	79958.9	81538.1	61200.1	188247	181549	181618	149233	169047	153382	266410	246166	192771	154484	270465	249075	2620.32	146237	5352	137915	20125.5	148348	82817.4	92764.6	73288.2	90419.9	74652.9	78132.9
1250	236.089	59.772	0.9962	22430.7	32948.7	22363.4	24086.2	324630	19317.9	14148.4	14573.8	16795.4	329901	37401.2	33317	15836.1	17220.3	28218.5	32677	29067	51855.9	18379	16689.3	30500.1	27282.1	11306.2	23696.5	13168.8	22275	4408.66	53140.4	12560.5	43933.1	8156.57	47442.5	37202.6	19140.9
1251	236.091	222.779	3.71298	28998.5	34440.7	9529.28	48722	12756.3	14682.6	16147.8	17715.6	10485.5	24016.6	53841.5	49026	47465	43748.4	48837.7	54136.4	55992.4	100338	47298.7	3822.63	54428	75924	22123.7	7741.04	17172.9	16756.8	18652.1	17299.5	7764.69	6134.12	6644.78	6002.49	2238.32	13312.3
1252	236.112	58.0355	0.967258	12116.3	34057.4	35721.4	28304.8	79226.4	34846.8	83562.6	45147.6	87464	81949.9	37118.7	43069.3	28715.2	24547.1	29152.7	35106.9	38522.7	44351.9	24024.8	65750.4	44876.7	37263.8	9013.26	24076.8	11513	21033.4	16174.3	13800.2	6272.44	4481.52	34432.6	43043.1	32788.7	37536.8
1253	236.128	348.879	5.81465	10719.2	7099.66	9251.79	12766.5	8343.31	8465.99	10403.8	12240.8	14262.4	10255.9	10511.5	10511.5	5990.89	11758.9	6765.86	12662.1	12669.2	10813.8	11102.5	15056.3	10052.5	6195.82	13141.5	11180.1	13764.7	8821.49	14277.2	6622.65	11615.7	10766.8	11411	13599.2	10569.8	19478.7
1254	236.132	58.892	0.981533	6910.18	106226	10026.1	13856.4	9299.97	13932	8029.76	16936.2	377434	16774.7	8546.68	87657.1	6408.31	5039.03	4502.35	79015.1	14523.8	15860.7	9719.61	4570.01	14727.7	18405.1	7825.94	63375.5	10226.5	8595.2	14110.6	5489.52	31442.3	36323	35007.1	35670.3	29694.2	2210.44
1255	236.14	524.467	8.74112	10515.7	9393.14	8000.53	12360	7995.7	7028.24	2829.53	8023.48	12202	17289	8559.6	5146.39	5209	8871.35	10122.8	5583.65	14351.3	8293.67	11982	6268.97	8838.01	8391.52	9123.73	8976.13	7895.83	8214.46	9070.87	7918.15	14605.2	9403.32	7990.08	8169.45	13915.6	8720.49
1256	236.149	58.961	0.982683	211198	211425	218840	232193	813532	810846	1.3056e+06	856886	924868	649452	92066.1	111706	119313	77644.3	87091.2	102462	81440.9	94197.9	82420.5	60350.2	31847.6	83195.5	7050.9	25305.3	9247.55	26829.4	6711.74	47744.8	29059.4	33025	28558.1	33215.6	25240.3	41418.2
1257	236.148	73.8	1.23	82925.9	44581.8	109362	141726	176389	528644	185272	500247	199680	293247	54089.1	63491.3	31164.2	40212	61663.8	64611.4	47723.1	61613.2	70301.7	40786.6	39717	42877.2	8616.21	15901	9224.43	12522.8	9332.32	16796.8	17526.4	22962.4	13880.2	10785.5	19226.9	10162
1258	236.161	59.6475	0.994125	24222.1	23349.1	29799.6	31877.3	174573	114180	65802.7	140098	51127.9	145417	14716.2	7311.5	15914.5	12054	15717.8	16350.4	10754	12912.5	14854.7	5130.98	7765.2	5021.18	2110	3869.45	2509.88	9190.63	3565.09	4596.21	5273.34	3519.4	3886.8	10683.2	3288.39	4904.97
1259	236.171	721.649	12.0275	5738.99	5652.44	7830.45	7524.01	6064.76	6142.53	4838.89	7405.43	5673.91	7859.49	4371.63	5204.2	5516.8	4795.09	6054.2	3920.99	5217.28	6928.09	3853.12	5160.96	7839.01	6918.03	2150.4	15436.5	7078.5	8526.33	7986.13	3671.52	9017.25	12786.6	6533.18	8183.99	9873.2	4108.99
1260	236.833	881.459	14.691	29519.5	31801.9	31129.7	33847.2	32331.5	35898.1	42039	36490	43256.1	37300.8	27303.5	22300.1	26860.6	42798.2	37968.6	33503	28471.5	35690.6	39153.8	18964.4	30427.1	32612.3	37186.1	42766.3	39243.1	37042.9	38476.3	39148.4	34270	30457.1	32988.7	32075.4	38076.7	34985.2
1261	236.881	871.926	14.5321	6073.35	2831.11	5025.17	3347.98	4668.2	4111.81	5614.71	5368.09	3681.37	4771.15	5389.61	5948.67	4094.19	1567.78	5267.07	4488.77	3203.91	5658.24	3611.26	4858.49	5481.46	3851.86	2593.59	3897.35	4488.83	4018.45	5204.43	1987.18	6320.01	1380.9	5553.78	3393	4719.89	5887.33
1262	236.926	47.7115	0.795192	1017.92	224.273	2953.76	2579.5	2482.79	1190.9	2116.34	1573.58	1036.75	3523.17	4644.47	4341.19	1749.57	3789.41	3498.88	3823.39	2044.73	2273.65	910.736	2646.56	2490.43	2315.45	600.328	1320.61	704.721	1663.96	943.374	3319.25	1678.71	1516.68	461.159	2506.84	2594.39	2392.45
1263	237.08	60.0085	1.00014	12253.9	15251.4	17765.8	16129.1	6901.36	9884.74	7500.74	9612.21	9932.54	9045.11	14996.1	17456.3	20007.5	14934.6	15375.6	20381.8	25822.8	35690.6	25701.7	16876.7	31441.3	27314.8	4505.81	13184.4	3856.65	12895.2	1967.05	20123.6	10590.3	5945.58	11011.5	7352.36	6408.22	8130.06
1264	237.086	216.817	3.61362	62800.7	41888.4	47914.1	42847.8	21251.3	51768.3	56174.7	38981.6	47540.7	53769.3	45292.5	58715.1	64805.6	56185	51352.6	57381.7	77703.8	99173.5	58195	8427.75	98336.5	67784.7	7310.16	23398.2	6412.39	17685.6	7380.19	12626.3	30993.6	30808.4	28877.2	30929.5	32903	29825.5
1265	237.087	161.905	2.69842	21206.7	16488.4	19453.2	13168.4	16080.8	11693.3	20681.7	24479.4	25671.9	14237.1	17743.8	15574	12696.2	30696.6	15636.6	14259.1	22056.5	38436.5	35728.7	8058.16	24980.6	34805.4	7060.35	10727	6353.69	9023.01	5657.15	7168.15	8205.46	11464.6	17162.6	10825.6	8056.11	7688.38
1266	237.112	687.664	11.4611	18953.7	19342	14640.2	20851.9	9468.39	6478.73	10935.1	14764.8	24846.9	22525.2	19590.9	11346.6	8704.85	23406.9	13919.8	25329.7	20015.6	28429.2	28497.7	8149.96	34189.6	15078.9	6136.84	4402.87	4528.08	14661.7	5991.94	2834.79	14410.9	5771.8	14734.9	16503.3	33736.6	23318.6
1267	237.109	56.158	0.935967	12666.3	9824.94	11446.1	11674.4	22381.8	7707.37	4602.06	1744.56	25094	25500.2	9783.46	10630	7768.21	5992.42	5422.13	10312.1	16898.7	20458.9	18228	13407.7	25891.7	20664.2	3601.61	4437.96	3547.07	3851.25	4407.15	10152.1	5126.99	7253.71	4799.57	3607.2	6725.22	7560.52
1268	237.114	365.569	6.09282	11123.2	10134.7	10257.6	12408.9	26607.5	36024.1	35517	58817.5	42472.1	42202.9	9594.64	8146.58	8358.72	9029.99	8267.16	7224.17	21339.8	21845.8	16166.3	6955.76	19050.3	18126.2	1445.37	9409.53	4783.26	8004.74	5686.59	6648.77	10795.4	9773.62	11010.7	12928.2	14757.9	13817.3
1269	237.124	225.522	3.7587	162748	214330	274436	275216	45537.7	59414.9	44221.8	29891.3	3523.52	23347.7	135517	130814	187637	57124.9	117143	144754	467011	708506	694642	50322.3	689702	594172	15868.9	113097	12872.6	92469.5	14186.8	64622.4	69610.5	58347	62139.3	80734.5	78316.8	50466.9
1270	237.137	225.825	3.76375	88946.8	44945.7	56707.3	113904	7583.35	8071.14	9222.29	53843.3	10916.3	49400.5	10907.1	7685.46	8670.03	36370.2	41664.2	23116.7	205581	181366	29064.9	28451.3	131627	75878.6	9637.21	18849.7	7811.94	5691.64	9362.44	14557	37246.5	14144.5	5872.34	9377.67	12381.5	34643.7
1271	237.152	59.1975	0.986625	26029.7	23637.5	31190	32696	70159.7	89570.5	147798	71991.5	97229.5	83270.1	17778.6	14932.9	16173.7	10860.4	10592.2	13698.2	10543.5	10462.8	5721.14	3948.96	6764.79	10137.6	2555.15	3717.49	2612.83	3265.97	2727.53	3639.38	3129.41	3056.02	4790.65	2482.7	4797.28	4788.71
1272	237.883	875.126	14.5854	6091.13	7871.87	5487.56	4816.79	7091.87	6569.88	3391.65	5174.53	6629.49	3778.27	6640.91	4396.61	3497.74	2952.07	6465.27	6536.07	6088.99	2896.9	5169.26	4592.67	7052.9	4667.1	5404.12	6683.49	7436.4	4336.71	4671.2	3931.47	5082.96	4001.18	5347.19	6371.02	2349.3	6186.65
1273	238.038	61.133	1.01888	7620.61	6373.4	9316.98	8822.81	15237.3	18747.5	17034	15914.9	17080.6	12325.7	3303.13	3359.29	2863.43	4714.66	2149.19	3075.6	10910.7	10163.5	7094.23	7905.83	10667.8	10837.1	1801.05	16799.9	1757.82	10864.9	3215.28	19124.8	17159	15639.4	15461.1	13215.4	13500.5	14727.2
1274	238.07	119.415	1.99025	101380	137991	212773	148204	67044.5	130643	88728.4	77382.9	114622	78112.7	228020	218398	209010	173612	199600	243004	164159	174468	152621	26850.6	169310	161390	3819.55	81506.3	3853.86	39158.9	3542.18	60483.4	26175.4	35601.1	28803.6	28320.2	27828.1	21306.5
1275	238.07	88.808	1.48013	15923.8	66943.3	34409.3	63793.8	13209.7	22689.5	28017.5	43793.9	45997.3	40673.7	109224	50152	130708	8108.39	111728	130620	85199.6	81404.8	22385	6061.89	111620	79384.8	2830.21	20439.1	3051.22	19699.5	4130.69	9614.48	9715.46	9066.54	10110.2	9377.67	7730.68	8421.38
1276	238.091	60.015	1.00025	18881.7	12400.7	13935	13471.5	21785	17905.5	16095.7	14418.4	26693.5	20991.8	12139	9107.16	10848.1	15329.1	14667.5	11819.8	11292.3	15295.9	10106.6	4543.98	15126.5	14238.9	2713.31	17907.9	2345.18	15473.1	3863.88	10938.9	19539.5	7182.55	9268.03	6854.39	6706.56	7170.52
1277	238.126	225.819	3.76365	9708.57	30495.8	34390.8	58620.5	2591.51	7839.13	7667.22	7631.33	15372.8	6334.89	25759.5	8807.36	19661.2	15284.7	22601.9	23153.3	99884.9	126963	38993.7	14022.4	116169	93247.3	6492.75	23515.5	7581.1	14536.7	6674.68	4722.12	9313.58	12150.6	7786.44	12947.8	9274.33	7524.2
1278	238.144	337.885	5.63142	11113	11796.7	10939.4	14196.8	13025.9	12336.8	10940.7	13958.3	10629.3	11283	9036.41	8048.46	7464.23	11598.4	5907.33	9128.56	14079.4	14915.7	10574.1	4401.54	14156.6	9004.69	3205.29	26073.9	2726.39	16205.8	3470.49	14923.6	21810.6	20617.8	42728	24841.1	21247.2	24025.9
1279	238.166	217.489	3.62482	5228.13	7071.83	6735.82	5320.26	7826.87	10340.4	10359.3	12009.5	6320.18	9530.69	8555.15	8858.45	3510.19	8689.72	5012.44	6648.42	7188.58	8433.83	6218.64	3447.13	1490.45	8804.58	2004.11	4189.57	2348.55	3073.95	617.4	2685.09	2913.52	3012.79	3692.26	2552.02	2912.83	3307.34
1280	238.831	879.513	14.6585	7570.06	7478.77	14652	17661.1	7634.22	19967.3	17362.6	6880.59	9791.96	14356	12248.8	4801.45	9935.58	11088	7355.5	10131	12563.7	6773.81	4472.06	4807.82	13920.3	9961.65	13294.1	11985.1	15843.4	16602	17396	11238.4	15032.4	11848.5	19372.3	19136.7	16162.2	13885.1
1281	238.883	872.673	14.5445	19449.4	16384.7	13707.8	19615	15230.1	22695.8	12617.9	22711.5	13472.8	18616	9892.87	14352.5	17301.6	13740.3	12647.7	11986.5	13829.4	14099.3	16752.3	17875.8	19806.2	12089.2	17624.2	14317.6	17698.5	17045.7	15583.2	20694.8	20397.5	23483.2	23606.6	22437	21320.7	23787.2
1282	238.883	46.278	0.7713	4530.93	5382.54	3982.44	7034.08	17556.3	16566.4	13096.2	12621.1	13400.1	13234.2	2273.96	1706.64	2684.99	850.597	3096.96	1901.21	4764.99	2924.91	3136.81	3740.82	4102.69	3688.67	595.771	4843.41	824.473	5487.02	1326	8735.24	4396.96	5889.38	4364.96	5095.8	3954.6	3898.47
1283	238.918	46.491	0.77485	1229.21	3869.35	1415.04	2229.57	1451.85	2059.7	6648.84	1920.96	1332.85	1869.25	1133.04	1529.16	1831.82	1798.76	1966.41	2138.44	2048.4	2411.96	1771.27	2885.01	2722.88	2456.82	736.573	3319.86	939.067	2819.12	1386.06	2684.05	1270.89	1852.2	827.678	1562.36	1930.93	2780.49
1284	239.067	217.741	3.62902	9546.1	12598.9	11387.8	16334.7	7733.07	20966.4	22383.5	17310.9	19964.9	9266.47	12220.9	9326.43	9286.19	9556.81	7227.89	7288.39	29914.1	36555.6	34221.8	4624.49	45998.3	32861	4740.11	833.612	5205.56	37809.4	5698.75	40490.9	14825.8	12977.7	7962.02	31153.3	15202.6	1045.53
1285	239.073	118.644	1.9774	15451.6	14536.7	30052.2	15379.8	9745.3	10259	10832.6	18969.9	8757.06	17041.9	32389.4	24102.5	23798.7	18888.1	37549.1	41540.8	21765.1	25024.4	14891.7	8064.06	18366	20215.8	6007.88	6247.11	5207.56	8285.93	5467.15	3797.19	6124.8	6021.25	12169.1	6748.94	6775.08	6982.53
1286	239.089	867.255	14.4543	22465.7	27447.3	17173	26265.8	26063.8	20307.9	28833.4	33897.2	25609.5	16162.2	14463.5	20961.3	17151.8	16443.4	12080	10889.9	18552	13435.9	22777.7	28758.2	21752.8	27823.3	27396.4	31497	26762.6	25673.4	33262.7	28295.6	36351	45306.8	44344.1	37113.2	40278.1	37865.6
1287	239.102	202.464	3.3744	134136	179618	210671	210332	32796.7	59639.1	71116.4	63174.3	62052.1	57421.6	156451	154868	127195	99040.4	117795	115334	500192	556088	399512	51035.7	575532	425961	4637.88	147524	4851.37	101271	4471.08	78093.6	140029	109664	130057	132094	116175	135763
1288	239.115	203.438	3.39063	19228.6	34784	25799	7023.82	5180.25	11086.8	3461.67	28411.3	8167.73	21733.1	28672.1	31076.6	14055.1	10973.7	48894.5	17373.8	76351	112627	36941.9	4078.02	65459.9	53513.3	4637.88	37277.8	4530.22	23161.1	4585.58	12205	16484	26728.1	18555	25489.7	8733.47	9973.28
1289	239.138	58.45	0.974167	14576.6	15633.4	20636.2	19556.7	11691.3	5276.11	5502.28	11212.7	12642.5	13623.2	5829.3	11987.7	11163.8	12042.4	12789.6	11886.1	54707.7	53434.7	37118.6	6484.19	59933.9	52052.5	2854.01	6338.17	2626.93	4775.94	3031.65	3253.39	4596.65	4910.29	5429.37	5959.51	4595.81	5640.89
1290	239.15	258.703	4.31172	51696.6	49962.1	52517.9	24852.6	57115	101937	122261	102665	17487.2	107066	8459.23	41591.4	12452.3	9063.95	27419.8	31640.2	46808.2	65157.8	57914.5	7030.53	81553.6	94004.4	6411.07	50174.3	5299.83	48554.4	5195	41097.1	5111.44	4439.88	5518.83	7746.78	5634.75	4477.03
1291	239.887	876.55	14.6092	12953.9	10096.4	8132.98	8957.29	5920.45	8130.5	9724.16	7478.39	4160.92	4949.81	10666.7	10036.2	8223.62	10904.7	12985.8	5845.27	11457.5	5772.52	2133.4	16751.4	10170.8	7358.05	2590.09	8853.41	8605.45	3916.94	10305	9416.24	13086.1	9845.06	10574.3	10698.6	9479.06	8846.43
1292	239.966	46.028	0.767133	15938.3	15807.6	15679.5	21822.5	28159.6	20712.8	19761.7	14995.3	18130.4	24110.3	11158	12164.8	10609.1	10589.6	16637	12424.9	19921	12771.2	28478.2	6362.01	17349.9	18758.7	890.316	16975	1294.4	16898.6	1684.33	17094.3	9798.72	8929.08	12283.1	12085.1	7431.26	9439.27
1293	239.995	208.906	3.48177	5616.63	4213.8	2896.62	3871.95	11654.9	2438.45	2696.54	4173.66	2944.33	9721	9716.4	4437.09	4717.7	18263.2	6621.37	4995.33	5028.09	3361.29	12014.6	5654.15	3265.92	2973.74	1254.51	3493.93	1554.81	3227.51	2270.96	2830.84	1850.07	2477.14	3023.06	2526.9	2064.58	1611.84
1294	240.068	880.819	14.6803	5602.47	6589.85	14382.7	8021.69	12479.4	9640.96	16073.1	9839.6	4216.93	10313.6	8410.75	12050.8	8928.24	8778.67	11015.1	12062.5	4168.88	12579	13779.1	12371.3	4744.65	11862.3	13220.7	12380.3	10691.1	10003.3	9077.33	8473.83	11537.5	5289.4	9619.49	6301.96	2982.39	13076.1
1295	240.106	203.131	3.38551	21137.1	27715.5	25716.6	24298.8	4556.27	11286	8352.45	5629.36	5962.54	8958.75	22353.1	21609.9	16987.3	11342.8	12970.7	12857.2	54921.7	97662.3	54963.7	7615.59	71090.1	94198.7	4552.04	25265.9	3430.09	15255.5	3817.25	11156	15248.5	17603	17494.3	16084.6	20686.2	12382.1
1296	240.152	258.711	4.31184	7200.74	7160.69	8410.48	8594.36	6719.24	11442	22736.3	13438.9	16289.1	12976.4	4518.08	3593.88	5334.84	3398.27	4501.25	4349.12	19693.7	11333.7	10615.8	2963.79	8254.26	8174.4	1175.61	5184.12	1290.27	6698.06	1754.54	3945.56	1778.75	2814.68	2516.49	2463.69	2927.4	2403.76
1297	240.159	348.751	5.81252	20172.8	20891.1	17514.7	31358.1	10635.3	10580.7	25090.2	20669.5	10472.4	10219.7	36724.9	21642.5	19281.5	20809.8	16636.7	12492.1	22895.7	28505.5	18958.8	3826.65	29950.2	21898.3	3280.15	48267.6	3139.91	24672.7	3659.95	27512.7	42140	34659.5	46797.7	37390.7	39346.3	33280.7
1298	240.158	318.072	5.3012	12215.1	15622.6	11535.5	12284.7	17056	20957.6	14184.8	23435.6	41041.3	21490	7553.59	14424.4	11795.4	16403.8	14386.1	16537.4	12970.1	8669.29	6856.14	3388.68	8832.31	8245.51	4624.41	28097.3	2820.68	14245.6	3403.89	13537.8	15708.3	14189.8	24145.1	16774.8	17048	12106.5
1299	240.883	873.082	14.5514	10917.8	8451.03	11207.1	15748.9	11237.2	12741.2	17391	11716.2	19669.7	14332.3	14080.2	12436.5	11201.5	11635.8	9902.67	4894.2	9020.46	14918	13753.1	18259.3	13324.4	20440.4	18930.2	13467.5	18745	13991.6	14759.1	13196.5	17724.7	14932.3	18272.1	16612.5	17541.4	18699
1300	240.88	46.578	0.7763	2745.77	4335.34	4000.47	5526.5	10504.6	9485.36	7698.49	7499.95	8372.61	7617.46	6101.21	2477.79	2397.14	1404.04	1422	4295.15	9734.47	3446.39	3149.59	1383.74	7208.07	2836.86	1052.6	3120.9	829.199	3949.13	917.32	4286.63	2969.37	3820.02	1629.16	2390.64	3057.1	2689.3
1301	240.951	45.8695	0.764492	3224.1	1700.4	3440.3	2485.91	3908.91	1669.53	1946.83	1860.35	1179.82	2044.47	5023.42	2478.15	2636.36	3669.1	2637.46	4317.1	1800.92	1817.71	1037.18	1257.56	2496.44	3721.72	897.632	3772.2	827.581	2596.65	916.547	5100.66	2786.9	3219.2	3317.4	2785.13	3603.79	2975.62
1302	240.967	45.8675	0.764458	4783.95	2434.26	3161.06	1610.41	3937.48	4234	4334.6	3132.87	3435.77	4862.28	2609.9	2542.07	2670.9	3481.48	997.332	2898.26	4204.26	3387.01	921.706	2784.21	3221.94	2131.7	897.632	3535.43	708.056	4271.24	758.298	3062.88	2014.24	2322.99	3193.6	2085.86	3145.63	2285.03
1303	241.054	51.5515	0.859192	12670.1	21881.6	16926.9	21096.2	11528.8	9221.41	8938.57	10278.5	7692.41	7663.81	5912.78	9431.89	9409.87	9312.35	10892.1	6721.62	46929.7	57843.8	58621.4	20344	47472.5	50310.3	4540.66	15248.6	2890.76	18370	2997.57	12403.8	26619.8	21303.7	10769	29215.1	17727	14706.9
1304	241.068	868.688	14.4781	23888.3	24971.9	16287	29379.4	21996.9	23108.5	21616.6	21786.8	18667.2	20527.8	17368.3	18666.8	25659.2	25613.1	16913.1	15929	13749.1	17820.6	25164.1	27709.7	28420.6	25588.4	25835.7	24392.5	27824.1	23560.2	32843.2	25372.9	24794.4	30608.2	33854.8	37658.2	32020.8	39748
1305	241.07	198.345	3.30576	69380.7	119486	120267	128133	94552	136144	121444	112764	129888	58839.9	126797	121198	24188.9	70182.9	135023	103922	70078.5	84358	53782.6	35180	76036.8	75641	9593.14	101050	8651.43	81526.6	11792.5	188243	155990	132747	90744.7	143442	137803	156249
1306	241.069	59.9555	0.999258	23899	30106.3	27252.4	28403.6	30446.1	45090.2	48230.3	47531.8	40794.6	28169.8	33282.7	24404.9	29663.1	23828.3	21935	28764.8	12280.2	16625.5	44977.2	18713.7	21423.9	41464.9	9018.61	27913	5501.41	30244.4	7030.92	37958.3	57259.6	79862.9	37522.5	62494.2	83775.7	57733.7
1307	241.082	198.769	3.31282	11088.8	35816.8	25606.6	18122.6	10152.8	22231.7	19546.6	30580.8	22577.5	20945.3	53395.2	55289.8	52082.1	42288.1	30044.5	34806.3	59397.4	66577.7	50034.2	21239.1	53868.3	52131.1	9593.14	21760.9	8651.43	12887.1	11792.5	25286.8	17893.9	56782.8	12781.6	30589.7	18735.9	9983.19
1308	241.117	217.989	3.63315	38450.8	18482.5	49196	53877.2	11440.7	15031.1	39242.3	13308.6	6599.48	12653.1	15572.4	31492	18635.7	17473.8	26289	22771.8	132806	141091	130733	12031.6	139923	120145	12533.6	17663.6	11457	14203.6	9485.87	9831.66	16477.6	8693.67	8908.41	15743.6	13293.9	13454.2
1309	241.154	184.594	3.07656	117462	211299	207469	349385	89004.8	466801	534641	509109	263477	197395	189326	248752	135600	294244	222524	233499	365507	394837	184465	14281.2	274479	340848	12691.4	259523	11873.1	143582	12954.8	83890	165515	70699.2	23591.9	126381	147847	122251
1310	241.883	877.089	14.6182	78648.9	86854	78911.7	77762.1	51143.1	80835.6	63981.1	68555.6	58127.9	91716.3	63899.9	69156.2	82815	54747.6	59107.7	71767.7	74329.2	70593.2	80932	66504.5	76174.2	67235.4	73424.5	75170.3	62248.6	83784.9	88169.2	74601.4	68406.7	78141.5	60162.6	68365.3	89795.7	57380
1311	241.964	46.2175	0.770292	4882.93	2429.04	3428.04	4281.82	3246.13	3224.66	1930.26	1770.57	1923.23	4591.34	2740.7	2718.4	3000.94	3627.75	3351.82	1725.9	2974.12	4098.94	4295.9	1410.05	2114.97	2348.64	906.238	2901.12	598.382	2584.19	1077.24	2903.99	1473.78	1055.99	2768.66	1684.96	1834.7	2242.57
1312	241.999	46.519	0.775317	4712.17	3545.53	3458.67	3973.17	2000.17	3497.13	2937.13	3367.2	2252	2591.48	3771.39	4266.58	3659.38	2433.52	6032.29	5370.76	3750.6	4031.48	6160.63	1845.92	1796.01	2262.76	604.909	2625.9	359.675	1907.46	916.733	3339.98	3632.68	2443.63	4551.98	2472.81	2016.72	2152.9
1313	242.073	198.769	3.31282	7095.42	20362.3	9877.85	13686.9	9952.48	22756	13574.7	17615.9	19460.9	15398.1	14947.1	12098	13365.9	11976.5	18117	15580.8	11433.7	23340.9	20357.1	8212.88	7177.86	17899	3119.97	21389.4	3738.73	7725.91	4657.48	14248.9	19200	23110.5	15102.6	13971.8	20142.1	22904.4
1314	242.102	323.776	5.39628	16372.6	23222.1	18223.8	31331.3	7368.92	7766.56	7591.75	7516.69	9051.56	9692.03	10194	15959.7	14329.6	11394.5	15689.1	18067.8	65394.5	65481.6	54540.5	4321.34	73021.3	62578.5	4309.9	21818.7	4116.43	15682.8	4564.79	12518.7	17830.6	19966.4	13235.7	21875.5	19944.9	13268.9
1315	242.101	346.257	5.77095	27343.4	24716.3	27200	32676.8	7182.04	8177.07	7204.25	7514.64	8239.71	7927.25	14358.2	11705.8	15986.9	15456.9	5631.62	12847.5	90973.4	81992.2	73819.3	4459.83	80452.7	92395.2	3266.01	23697.8	3081.29	15108.7	4045.43	11959	4983.66	4941.22	8853.22	5547.27	5790.53	5916.01
1316	242.101	59.841	0.99735	38211.1	16127.3	15811.2	38182.7	14013.1	18103.8	13034.7	8656.77	12490.8	14935	23368.3	28681.1	25458.4	11270.4	35274.5	29523.6	29468.1	35064.5	61917	5008.87	38969.2	66416.1	1347.88	20224	1121.63	8391.62	2565.95	9844.62	7316.24	6308.62	9214.67	15862.7	5055.37	12613.6
1317	242.101	80.416	1.34027	17323.1	29340	39295.6	36657.5	8408.3	9359.99	10930.7	10842.2	15156.8	25463.2	15616.9	26143	16119.7	30475.2	38646.6	35296.2	80682.1	102500	63323.7	21794	229703	73656	1916.35	21259.4	2579.53	22381.5	3692.72	10226.3	6589.41	7123.81	8487.15	7621.72	6932.7	7300.29
1318	242.137	427.839	7.13065	8449.18	6809.55	7233.95	7974.6	6624.66	9128.05	5837.64	5593.27	7185.7	6165.45	12477.8	7780.75	9076.06	10918.4	5117.86	6098.46	7562.56	13415.1	10950.2	3120.03	14046.3	14566.6	2755.35	9829.86	3713.24	5942.28	3569.85	6167.2	4730.01	4571.4	4213.23	3274.52	4438.24	2622.86
1319	242.148	235.704	3.9284	9408.39	8720.15	8554.31	5348.02	2883.39	9738.18	9778.45	7265.44	8958.66	7259.31	8918.01	12938.8	10123.1	9813.09	13458.8	7332.99	15583.5	20062.6	12684.9	5531.69	26863.3	29960.6	2582.8	8750.96	2437.1	3962.43	3571.54	3402.32	8665.07	4006.02	3876.62	7565.13	6590.75	3933.36
1320	242.882	875.342	14.589	15773.4	14130	12544	25956.6	18757.7	28508.8	13814.7	16971.2	14966.8	17016.5	20048.1	18566.3	18355.5	7325.1	14046.7	14376.1	15537.5	10587.4	17446.1	26995	11542.7	15248.3	17318.1	16182.4	22985.9	17457.8	15701.3	15923.5	21615.6	27985.2	23654.2	19339.2	20515.8	20360.9
1321	243.002	46.049	0.767483	3305.43	2364.76	2216.88	2879.2	2418.11	3288.72	2827.94	1808.19	1168.19	2415.09	1805.6	2596.14	1731.38	2734.66	2797.29	7056.15	5597.74	6096.78	1970.32	1059.63	2561.13	6423.55	898.534	2003.72	951.892	2253.54	923.536	2480.36	3691.14	1402.57	1651.47	3652.13	1461.2	1664.1
1322	243.019	45.9715	0.766192	8741.29	12201.6	16214.8	10354.6	6112.76	6441.93	10492	8766.36	6458.71	6006.27	11688.2	9684.77	14939.2	9081.76	14603.6	15129.3	8072.31	12347	8878.92	1710.64	7225.86	10620	748.438	10108.9	708.009	7442.79	921.715	5372.97	4949.57	8638.14	8207.69	8371.92	9587.93	9489.96
1323	243.03	391.619	6.52698	7491.59	12768.5	11253.3	8555.25	11472.4	13672.9	13320	14322.7	13839.9	12753.2	15549.2	9170.68	8877.31	14284.9	12492	19228.8	6344.06	5808.11	4548.36	1541.62	6068.34	4824.84	1268.02	8346.96	1689.68	6029.7	265.608	6246.89	1717.42	2302.29	2743.16	2939.56	3318.66	2910.72
1324	243.085	240.006	4.00011	20361.7	17913.5	12222.6	19959.7	11833.3	20391.3	7402.9	18953.6	13112	8524.18	4276.45	22128.8	15470.4	24782	26687	21159.1	65368.2	13742.6	13828.7	7337.81	16477.1	7211.22	2943.6	29866	2828.15	26768.8	3428.3	16321.2	10136.4	9611.19	9840.38	12864.3	13848.1	9976.33
1325	243.095	210.658	3.51097	18744.2	17038	19335.2	14862.8	7827.7	21267.6	15084.3	9684.31	18355.8	16224.2	27119.2	24949.4	12066.7	25183.4	18000.2	13315.8	53039.7	30499.5	29208.6	6637.09	43025.5	40322.9	3249.1	10683.5	3117.77	9222.61	4091.29	11137.7	20190.8	9682.03	6275.04	11290.7	8010.66	14713.2
1326	243.099	59.232	0.9872	14641.3	17067.4	15091.5	16068	8330.6	10043.1	10971	11521.3	11348.3	10642.6	11423	10083.3	8269.33	5623.41	8763.71	12124.7	21316	24387.8	18727.2	10358	29078.2	20647.1	2077.92	14393.3	3683.96	9320.47	5184.66	10252.4	13411	1972.66	12388.4	11665.6	4147.74	9361.35
1327	243.132	312.145	5.20242	34565.1	53417.6	48525.2	39441.6	11575.8	11922.5	15648.5	16039.5	12060	25929.2	26665.3	31557.3	29085.4	39377	27238.5	37022.7	64793.7	92416	80811	5460.73	122982	79891.4	3028.64	10786.4	1655.7	6773.43	3099.36	5023.48	19523.1	7521.73	17939.4	9039.3	15816.9	11274.3
1328	243.133	243.678	4.06129	32427.7	44624.3	50130.6	62311.9	11395.5	26027.6	24292.1	26878.9	23465.2	17886.4	35434.2	44085.5	40611.8	34216.6	36134.2	45601.8	130569	154344	106802	7030.01	180254	127473	3207.93	33520.7	2624.23	28938.5	3462.97	15704.7	14747.5	18797.2	13037.7	19361.8	14033.2	17817.8
1329	243.133	57.247	0.954117	9579.86	6403.3	11475.7	9841.39	7396.07	3363.18	1790.72	7793.44	8268.84	2945.28	10423.3	9070.55	6996.02	8528.35	12818.5	6261.95	22573.5	18037.5	19972	7014.18	26369.4	23504	1518.82	3342.79	2219	6005.69	2632.16	2656.56	3259.3	8926.24	9534.52	8408.4	8448.85	5769.33
1330	243.183	251.152	4.18587	225546	262071	316662	344243	254519	103426	84170.7	742825	123217	13038.9	586499	88716.8	27458.7	899182	94378.5	29298.9	590796	75948.8	4433.4	1695.95	28107.3	18867.1	3041.62	108977	956.76	868409	14321.2	572697	460425	439368	37196.4	65846.8	354885	117510
1331	243.197	251.726	4.19543	32923	26999.7	24663.5	42858.9	35085.2	10615.5	19629.6	130088	14401.5	4549.99	129568	7987.13	1448.74	138881	7895.09	17674.4	59362.3	6475.1	6364.37	4432.17	4652.96	1716.8	2835.9	15007.4	3024.83	71000.2	2585.13	60003.9	25380.5	63882.1	5225.08	6086.73	32170.7	10438.6
1332	243.211	256.864	4.28107	10332.8	112528	6063.23	3405.37	32519.2	15984.8	11658	16702.6	10102.8	10037.8	38700.1	6517.91	18718.4	29875.2	47939.6	18692.2	257557	42258.1	23530.5	4927.21	22075.5	15475	3423.53	6507.55	3382.79	7157.87	3654.58	7259.69	178459	20707.9	4199.74	29682.8	6949.56	64474.3
1333	243.231	769.366	12.8228	2175.49	6501.81	6473.98	7349.09	8193.44	6527.3	14172.3	8190.59	6919.93	6544.55	5367.56	4643.68	5198.88	2600.03	6093.05	4804.95	6984.54	6981.89	6868.47	5597.06	5679.2	6911.03	6047.05	6946.27	6804.7	8619.85	12493.8	7347.36	6931.95	6055.54	8093.64	5619.09	6474.83	9087.13
1334	243.685	250.871	4.18118	87579.5	77203	100164	103076	67081.4	39827.2	25314.3	223931	38755.3	2854.26	182727	20776	8378.39	58703.9	22143.7	5586.95	160462	24076.3	10488.6	1242.21	8889.12	5044.07	0	22448.5	0	255066	497.739	139199	135523	134938	8946.5	22864.5	126530	12966
1335	243.699	250.845	4.18076	8827.03	7823.04	6831.86	9643.58	25977.3	6277.93	3235.53	53239.1	2720.97	5180.64	18399.8	11567.2	5430.18	40061.1	2184.21	4387.99	12714	12959.6	5470.15	1492.41	6874.3	1736.84	204.28	2699.96	0	30776.2	486.905	15356	21806.3	22894.1	3832.52	2397.48	17564.4	1379.82
1336	243.87	873.346	14.5558	30722.7	24074.4	35308.9	23847.5	31832.4	32111.8	35229	31968.5	23982.4	19214.3	24590.2	15731.8	19238.6	20820.3	18909	27963	16602.3	18771	20908.6	28089.1	23552.2	32073.1	25816.6	23713.4	24482.4	27387	22776.4	21760.8	23699.6	29547.7	31028.3	28952.2	31341	26971.5
1337	243.884	866.245	14.4374	6572.29	16422.2	20053.1	23055.9	14144.1	17467.6	21095.3	14599.3	16270.8	10579.7	5020.69	13323.1	8901.39	15361.9	13193.9	14478.9	17899.6	8679.48	17242.4	23389.8	14770.8	18944.2	14718.6	19351.2	18854	18879.1	23745.3	24742.4	22270.4	4696.13	21406.3	22883	20815.4	22793.8
1338	243.989	140.065	2.33442	9671.57	9732.43	14265.9	10354.3	4395.01	4326.41	3486.17	3490.41	4228.97	3563.01	2696.66	3937.24	3987.31	3996.81	3914.93	4598.64	28503.1	16192.1	18019.9	7898.88	17328.3	25801	3507.6	12417.1	3963.59	17990.7	4168.19	10777.3	10711.1	10307.3	5585.02	9968.21	10951.8	9314.29
1339	244.021	45.7185	0.761975	2509.87	3534.52	1942.82	2399.36	1950.99	2083.28	1852.07	1622.73	2014.39	1832.79	4532.7	2613.3	4159.94	3323.84	4250.83	3336.63	2282.54	2487.84	3464.58	698.122	2702.52	3568.73	895.484	1838.98	1196.31	2322.22	608.83	2160.18	1911.71	2340.45	3038.57	3163.47	2304.71	3313.77
1340	244.092	86.241	1.43735	15372.6	24797.6	28189	28717.5	8566.78	19776.8	12878.7	13987.6	16023.6	21547	19924.4	23427.8	25571.3	14642.2	21103.4	20764.5	18436.1	96400	44943.4	14564.3	92367.7	56959.8	1792.86	24218.8	2021.9	23173.1	3808.83	25663.4	11459.8	12515.7	15780.9	13360.1	11002.9	18596.8
1341	244.092	59.675	0.994583	8386.66	10738.5	19670.3	19163.2	19959.4	21005.8	10254.5	23814.4	10290.6	18140.7	13028.4	14462.2	23005.5	11566.1	20987.8	12680.1	22082.6	25164.2	17291.9	6436.48	23542.4	28050.6	1488.36	12785.7	2126.64	9731.84	543.75	10967	10182.4	8320.52	9206.4	7379.76	9954.25	7884.19
1342	244.117	92.883	1.54805	70449.1	95564.3	106194	99665.8	58113	109252	126607	135419	122683	93127.7	110869	142223	91256.1	77003.3	95019.9	152185	99492.8	87542.1	49413.8	23097.7	73767.9	79162.6	4855.41	36416.4	5386.43	33605.5	8944.89	26970	23351.3	17166.2	13768.6	22458.2	21752.6	14744.3
1343	244.153	322.01	5.36683	31653.1	34738.6	58776.4	46446.6	19096.1	33860.4	72951.4	36628.9	53822.1	37490.1	78908.4	34434.3	35929.3	47196.9	63376.9	72676	53555.8	71668.1	57864.2	1893.09	66170.3	43690.4	6714.03	43416.2	5459.75	30960.2	6024.25	23598.2	40168.8	31353.5	38610.3	49604.7	29036.5	41558
1344	244.152	291.215	4.85358	16723.3	20178.9	12976.2	19103.7	6864.26	5281.2	10444.8	14531.1	12189.5	14179.6	15960.3	26126.5	25760.5	24318.8	11162.8	16202.7	28549.5	32547.6	30617.3	5805.21	36911.2	26389.4	2384.93	11620.8	3066.65	10469.3	3430.36	6264.67	8660.88	10733.9	7836.65	8421.54	13413.8	8691.36
1345	244.19	515.108	8.58513	22167.9	12366	22311	20512.3	26390.2	16953.8	21673	24067.6	12878.2	22739.3	19628.8	25270.6	16069.2	17372.9	14647.9	14294.4	25908.4	20386.3	22363.1	12628.6	13036.3	15862.2	6828.48	17145.6	23585.6	15073.7	18839.3	16336	19812.3	17352.3	15877.4	28118.1	28442.4	21336.4
1346	244.186	252.229	4.20382	17242	14536.8	15588.4	20557.2	41410.6	3394.73	7284.22	45497.5	8345.46	5301.24	27188.6	7513.87	5964.48	47722.9	6881.95	5363.34	32410.5	6935.49	5065.38	3722.6	6143.51	2853.93	3045.9	7013.83	2274.36	53146.7	1914.98	28688.4	29330	26186.6	12084.4	5177.41	27072	8755.5
1347	244.19	408.256	6.80427	20309.9	10832.5	28438	13967.3	30255.5	17520.5	19359.1	36661.6	29072.2	17674.6	45920.8	66325.6	33330	35650.4	51733.6	48511.2	10976.9	8658.45	11651.5	4557.36	7310.15	8263.85	3435.42	15323.7	2967.54	9074.55	3235.17	11055.8	4974.02	5724.14	6994.57	6135.14	4310.21	5216.21
1348	244.263	686.575	11.4429	7492.33	9197.23	9916.23	10382.2	3471.66	5143.96	6126.17	13706.3	9582.86	7388.43	12184.4	13108.5	9576.1	13037.9	15655.3	12508.2	8708.37	12913.9	10210	1714.21	11968.8	19594.1	1249.95	1815.17	1498.67	4565.12	1011.42	3976.74	7879.52	3526.71	5581.74	2892.12	9142.22	7176.57
1349	244.867	874.753	14.5792	120640	238157	238077	205354	210168	218875	237777	206272	192536	222436	40250.6	199902	170018	124646	229338	233685	144256	200960	173527	251575	160961	215074	227209	261034	254952	252518	213125	234353	255543	222498	236578	10537.6	230284	251048
1350	244.88	875.101	14.585	29144.2	23383.1	45729.9	25269.5	30027.4	14751.2	38735.3	25192.7	17821	26224.2	135401	48047.2	26430	63432.4	33018.7	28457.8	24540.2	32229.3	26187.6	44309.9	26906.2	48625	23997.4	105404	41553.6	24396.7	32069	55693.2	42841.7	43300.1	31639.4	39750.8	25614.2	27729.4
1351	244.946	45.1155	0.751925	1399.05	1401.42	1979.82	2015.86	1671.06	1607.35	1168.95	2521.47	1915.35	2890.74	1588.53	2498.11	958.8	1178.58	2273.27	1732.66	1697.19	1194.06	2268.95	1793.77	1648.98	1928.76	1474.06	2295.39	1058.13	1942.8	1050.09	1985.74	1605.91	1059.26	2248.87	2021.23	2945.71	2420.6
[truncated: 5,713 more rows]

## Sheet: positive normalized
	mz	rt	rtmin	2QC1	2QC2	2QC3	2QC4	PC1	PC2	PC3	PC4	PC5	PC6	PK1	PK2	PK3	PK4	PK5	PK6	PS1	PS2	PS3	PS4	PS5	PS6	PSLC1	PSLC2	PSLC3	PSLC4	PSLC5	PSLC6	PSLY1	PSLY2	PSLY3	PSLY4	PSLY5	PSLY6
[truncated: 5,989 more rows]

## Sheet: negative raw data
	mz	rt	rt(mins)	X2QC1.S	X2QC2.S	X2QC3.S	X2QC4.S	PC1.S	PC2.S	PC3.S	PC4.S	PC5.S	PC6.S	PK1.S	PK2.S	PK3.S	PK4.S	PK5.S	PK6.S	PS1.S	PS2.S	PS3.S	PS4.S	PS5.S	PS6.S	PSLC1.S	PSLC2.S	PSLC3.S	PSLC4.S	PSLC5.S	PSLC6.S	PSLY1.S	PSLY2.S	PSLY3.S	PSLY4.S	PSLY5.S	PSLY6.S
[truncated: 13,780 more rows]

[truncated: 1 more sheets: negative normalized]
