# Supplementary material for: Metabolomics Study of Different Germplasm Resources for Three Polygonatum Species Using UPLC-Q-TOF-MS/MS
Source: Front Plant Sci. 2022 Mar 11;13:826902. doi: 10.3389/fpls.2022.826902 (PMC8963481; doi:10.3389/fpls.2022.826902)
Supplement: Supplementary Table 2 — Raw LC/MS data of 30 test samples. [file Data_Sheet_1.ZIP › Supplementary Material/Supplementary table 3.xlsx]

## Sheet: Sheet1
Table S3. Potential biomarkers for different species of Polygonatum(PS/PC/PK/PSLY/PSLC).
name	adduct	mz	rt	rtmin	PC vs PK.meanA	PC vs PK.meanB	PC vs PK.sdA	PC vs PK.sdB	PC vs PK.vip	PC vs PK.p	PC vs PK.pcorr	PC vs PK.pvalue	PC vs PK.qvalue	PC vs PK.fold_change	PC vs PS.meanA	PC vs PS.meanB	PC vs PS.sdA	PC vs PS.sdB	PC vs PS.vip	PC vs PS.p	PC vs PS.pcorr	PC vs PS.pvalue	PC vs PS.qvalue	PC vs PS.fold_change	PK vs PS.meanA	PK vs PS.meanB	PK vs PS.sdA	PK vs PS.sdB	PK vs PS.vip	PK vs PS.p	PK vs PS.pcorr	PK vs PS.pvalue	PK vs PS.qvalue	PK vs PS.fold_change	PSLC vs PS.meanA	PSLC vs PS.meanB	PSLC vs PS.sdA	PSLC vs PS.sdB	PSLC vs PS.vip	PSLC vs PS.p	PSLC vs PS.pcorr	PSLC vs PS.pvalue	PSLC vs PS.qvalue	PSLC vs PS.fold_change	PSLC vs PSLY.meanA	PSLC vs PSLY.meanB	PSLC vs PSLY.sdA	PSLC vs PSLY.sdB	PSLC vs PSLY.vip
218	[M-H]-	128.036	95.9335	1.6	1.37881	2.6894	0.244426	0.369267	5.20406	0.0829171	0.90949	2.7606e-05	0.0956272	-0.963859	1.37881	5.94587	0.244426	1.15377	7.70883	0.123926	0.949554	2.57388e-06	0.00861992	-2.10846	2.6894	5.94587	0.369267	1.15377	7.05705	0.1134	0.90169	6.19707e-05	0.191551	-1.14461	1.17462	5.94587	0.527868	1.15377	8.75202	-0.140895	-0.949782	3.35733e-06	0.0119252	-2.3397	1.17462	0.502311	0.527868	0.0724342	4.0728
228	[M-H]-	129.038	95.678	1.59	0.0862614	0.158558	0.0104496	0.0212484	1.22525	0.0195985	0.917494	2.11361e-05	0.0738917	-0.878225	0.0862614	0.355473	0.0104496	0.0669008	1.87403	0.0301607	0.953079	2.02495e-06	0.00682003	-2.04295	0.158558	0.355473	0.0212484	0.0669008	1.74207	0.0281029	0.912235	4.34268e-05	0.136317	-1.16473	0.0738286	0.355473	0.0334194	0.0669008	2.12656	-0.033967	-0.942508	3.3121e-06	0.0117712	-2.26749	0.0738286	0.0304091	0.0334194	0.00568098	1.03898
1131	[M-H]-	195.07	411.692	6.86	0.00413661	0.561944	0.000245217	0.0727231	3.52153	0.0563927	0.983438	3.95035e-09	1.51457e-05	-7.08584	0.00413661	0.937945	0.000245217	0.0900126	3.56511	0.0573745	0.99435	2.04278e-10	7.81568e-07	-7.82491	0.561944	0.937945	0.0727231	0.0900126	2.4348	0.0392561	0.932714	1.23164e-05	0.040324	-0.739077	0.0704272	0.937945	0.0353355	0.0900126	3.81771	-0.0613512	-0.992198	8.53127e-10	3.28112e-06	-3.7353	0.0704272	0.13797	0.0353355	0.0183174	1.37751
1368	[M-H]-	208.061	227.983	3.8	0.0160475	0.0934333	0.0116981	0.0175155	1.28296	0.0205032	0.938967	4.13985e-06	0.0149449	-2.54159	0.0160475	0.185441	0.0116981	0.0430666	1.48312	0.0237759	0.944976	3.0855e-06	0.0102871	-3.53054	0.0934333	0.185441	0.0175155	0.0430666	1.1434	0.018402	0.839085	0.000673858	1	-0.988953	0.0267387	0.185441	0.0180268	0.0430666	1.58691	-0.0254388	-0.934794	8.2807e-06	0.0286761	-2.79396	0.0267387	0.0343559	0.0180268	0.00219265	0.288245
1470	[M-H]-	215.033	51.38	0.86	1.45922	0.603957	0.21553	0.0647267	4.27282	-0.0689482	-0.951518	3.0509e-06	0.0110778	1.27268	1.45922	0.30542	0.21553	0.0373837	3.92067	-0.0630438	-0.972476	1.45424e-07	0.000516546	2.25633	0.603957	0.30542	0.0647267	0.0373837	2.19529	-0.0352785	-0.951857	1.94248e-06	0.0066802	0.983651	0.673883	0.30542	0.0849632	0.0373837	2.43876	0.0388007	0.94377	2.05468e-06	0.0073537	1.1417	0.673883	0.562361	0.0849632	0.0490843	1.61284
1972	[M-H]-	243.062	110.577	1.84	0.385516	0.841658	0.058593	0.102989	3.12249	0.0497658	0.941041	2.71577e-06	0.0098854	-1.12644	0.385516	1.66363	0.058593	0.465256	3.98035	0.0637062	0.900612	5.52496e-05	0.16818	-2.10947	0.841658	1.66363	0.102989	0.465256	3.34134	0.0534612	0.797387	0.00175691	1	-0.98303	0.232015	1.66363	0.0928684	0.465256	4.72664	-0.0760859	-0.923169	2.33834e-05	0.0789191	-2.84205	0.232015	0.604848	0.0928684	0.187139	3.26543
1993	[M-H]-	244.082	52.419	0.87	0.151232	0.242034	0.0119507	0.0343123	1.34862	0.0215353	0.883526	0.000112453	0.372557	-0.678451	0.151232	0.530585	0.0119507	0.0490286	2.26453	0.0364705	0.988284	4.80688e-09	1.8021e-05	-1.81082	0.242034	0.530585	0.0343123	0.0490286	2.17459	0.0350166	0.968269	3.39131e-07	0.00120866	-1.13237	0.211436	0.530585	0.0837912	0.0490286	2.24551	-0.0362806	-0.938093	1.1118e-05	0.0382014	-1.32737	0.211436	0.344254	0.0837912	0.0298897	1.88317
2283	[M-H]-	262.093	52.353	0.87	0.41548	0.824971	0.0449592	0.39505	2.39943	0.0384535	0.622409	0.0302447	1	-0.989564	0.41548	1.84285	0.0449592	0.231695	4.37565	0.0701233	0.97583	3.94177e-08	0.000143677	-2.14908	0.824971	1.84285	0.39505	0.231695	3.86424	0.0620118	0.863797	0.000283222	0.808317	-1.15952	0.506656	1.84285	0.232388	0.231695	4.64968	-0.0736673	-0.942065	1.62814e-06	0.00584502	-1.86286	0.506656	1.02086	0.232388	0.146559	3.86538
2553	[M-H]-	277.033	51.783	0.86	0.293767	0.120884	0.0156483	0.0148001	1.96166	-0.0315175	-0.987878	2.53613e-09	9.75647e-06	1.28104	0.293767	0.0204482	0.0156483	0.00503117	1.93328	-0.0310463	-0.996876	1.90535e-12	7.36989e-09	3.84462	0.120884	0.0204482	0.0148001	0.00503117	1.2925	-0.0207465	-0.979609	2.20169e-08	8.17486e-05	2.56358	0.104627	0.0204482	0.0439939	0.00503117	1.08721	0.0171686	0.814887	0.000899066	1	2.3552	0.104627	0.258529	0.0439939	0.0829607	2.06581
3040	[M-H]-	302.075	462.789	7.71	0.0111763	0.0913786	0.00136374	0.0253906	1.2936	0.020661	0.920536	1.59539e-05	0.0562055	-3.03142	0.0111763	2.12763	0.00136374	0.351464	5.32768	0.0858537	0.981054	4.10792e-08	0.00014961	-7.57267	0.0913786	2.12763	0.0253906	0.351464	5.80645	0.0934531	0.977777	6.09759e-08	0.000223111	-4.54125	0.618466	2.12763	0.371729	0.351464	4.84433	-0.0778758	-0.918648	2.83733e-05	0.0951925	-1.78248	0.618466	0.12478	0.371729	0.0215723	3.53347
3263	[M-H]-	311.223	678.494	11.31	4.82216	0.687452	1.38427	0.210498	9.24176	-0.148833	-0.918941	2.81341e-05	0.0974004	2.81035	4.82216	0.428995	1.38427	0.0656896	7.47034	-0.119831	-0.924992	1.52735e-05	0.0487684	3.49065	0.687452	0.428995	0.210498	0.0656896	1.71681	-0.0276058	-0.672824	0.0166394	1	0.680299	2.81189	0.428995	1.76101	0.0656896	5.40875	0.0857707	0.715454	0.00785007	1	2.71251	2.81189	0.1696	1.76101	0.090326	8.40605
3278	[M-H]-	312.124	425.622	7.09	0.351961	0.108833	0.0701268	0.0131157	2.26402	-0.036523	-0.939483	8.09748e-06	0.0289242	1.6933	0.351961	0.480978	0.0701268	0.0758286	1.10928	0.0178842	0.698019	0.0120493	1	-0.450558	0.108833	0.480978	0.0131157	0.0758286	2.46981	0.0397007	0.966758	3.29966e-07	0.00117666	-2.14386	0.172986	0.480978	0.107783	0.0758286	2.13917	-0.0346341	-0.884017	0.000191699	0.586982	-1.47532	0.172986	0.94359	0.107783	0.149751	5.09785
3326	[M-H]-	314.111	613.352	10.22	0.0716161	0.0139165	0.0159647	0.0021754	1.10622	-0.0178508	-0.945376	5.20937e-06	0.0187277	2.36348	0.0716161	0.628633	0.0159647	0.0846292	2.73719	0.0440051	0.981624	2.06545e-08	7.6153e-05	-3.13386	0.0139165	0.628633	0.0021754	0.0846292	3.20436	0.051482	0.984666	6.73409e-09	2.52528e-05	-5.49734	1.70025	0.628633	1.03012	0.0846292	3.37485	0.0539025	0.62384	0.0293821	1	1.43546	1.70025	0.0761189	1.03012	0.0291398	6.65957
3663	[M-H]-	329.087	191.704	3.2	1.19773	0.2573	0.258264	0.0553065	4.46452	-0.0721225	-0.945797	5.48374e-06	0.0196976	2.21877	1.19773	0.684147	0.258264	0.169173	2.35901	-0.0381394	-0.795246	0.00223344	1	0.807919	0.2573	0.684147	0.0553065	0.169173	2.52516	0.0404552	0.878132	0.000156356	0.461405	-1.41085	0.443747	0.684147	0.201741	0.169173	1.535	-0.0254944	-0.598232	0.0492899	1	-0.624568	0.443747	1.24175	0.201741	0.289898	4.94548
3665	[M-H]-	329.104	615.111	10.25	2.0554	0.685433	0.441937	0.116532	5.32601	-0.0857867	-0.921275	2.47599e-05	0.0862138	1.58433	2.0554	1.06983	0.441937	0.15318	3.39508	-0.0546025	-0.853851	0.000424386	1	0.942032	0.685433	1.06983	0.116532	0.15318	2.34028	0.0376479	0.840993	0.000630426	1	-0.642298	0.407483	1.06983	0.266422	0.15318	3.10559	-0.0499728	-0.861075	0.000358012	1	-1.39257	0.407483	0.133514	0.266422	0.0697732	2.42955
5025	[M-H]-	396.114	57.236	0.95	0.198791	0.541141	0.055595	0.0986716	2.66419	0.0427777	0.919582	2.30359e-05	0.0803263	-1.44475	0.198791	1.40061	0.055595	0.282027	3.96866	0.0637222	0.955215	1.27725e-06	0.00434266	-2.81673	0.541141	1.40061	0.0986716	0.282027	3.64731	0.0588607	0.916508	3.51576e-05	0.111239	-1.37198	0.370041	1.40061	0.0770212	0.282027	4.05286	-0.0645215	-0.932483	5.99745e-06	0.0210031	-1.9203	0.370041	0.121948	0.0770212	0.0100431	2.84942
5049	[M-H]-	397.118	56.5	0.94	0.0348486	0.0878265	0.0100334	0.0141877	1.04873	0.016836	0.920629	2.14051e-05	0.0747679	-1.33356	0.0348486	0.22015	0.0100334	0.075868	1.49757	0.0241241	0.885045	0.000144879	0.420147	-2.65932	0.0878265	0.22015	0.0141877	0.075868	1.33916	0.0215906	0.801723	0.00183033	1	-1.32576	0.068621	0.22015	0.0145988	0.075868	1.46573	-0.023783	-0.845429	0.000719111	1	-1.68177	0.068621	0.0219137	0.0145988	0.00248786	1.23524
5356	[M-H]-	411.169	413.377	6.89	0.010253	0.05989	0.00113622	0.016606	1.01339	0.0163418	0.921609	2.58704e-05	0.0898739	-2.54628	0.010253	0.377215	0.00113622	0.0125177	2.24239	0.0360128	0.998968	6.97123e-15	2.69996e-11	-5.20128	0.05989	0.377215	0.016606	0.0125177	2.31612	0.0371897	0.995969	4.47503e-12	1.7296e-08	-2.655	0.126184	0.377215	0.0651767	0.0125177	2.00812	-0.0322293	-0.947464	3.18533e-06	0.0113239	-1.57986	0.126184	0.250043	0.0651767	0.0424659	1.84283
6810	[M-H]-	473.169	379.384	6.32	0.130493	0.0110904	0.0474891	0.00121155	1.54742	-0.0251462	-0.900212	0.00010736	0.356114	3.55659	0.130493	0.281146	0.0474891	0.0401603	1.35038	0.02155	0.876862	0.000144417	0.418954	-1.10734	0.0110904	0.281146	0.00121155	0.0401603	2.12117	0.0341182	0.983278	1.42442e-08	5.31023e-05	-4.66393	0.0969514	0.281146	0.0663815	0.0401603	1.6573	-0.0264669	-0.875145	0.000169383	0.523055	-1.53598	0.0969514	0.802602	0.0663815	0.186359	4.8396
6830	[M-H]-	474.088	99.584	1.66	0.271864	0.667086	0.0439379	0.0980247	2.89958	0.0463853	0.940053	4.08841e-06	0.0147673	-1.29499	0.271864	0.859923	0.0439379	0.121482	2.78563	0.0447344	0.961943	5.80958e-07	0.00200431	-1.66132	0.667086	0.859923	0.0980247	0.121482	1.50394	0.0243512	0.696834	0.0127642	1	-0.366334	0.116398	0.859923	0.0716345	0.121482	3.50118	-0.0558109	-0.965803	1.4606e-07	0.00054378	-2.88514	0.116398	0.0400871	0.0716345	0.00443066	1.30861
7413	[M-H]-	500.184	437.675	7.29	0.201892	0.0109038	0.0359001	0.00154173	2.04551	-0.0328638	-0.972278	1.35237e-07	0.000509032	4.21068	0.201892	0.852485	0.0359001	0.158491	2.91425	0.0470043	0.955785	1.90075e-06	0.00641502	-2.07809	0.0109038	0.852485	0.00154173	0.158491	3.72473	0.0598882	0.97254	1.36547e-07	0.000492935	-6.28877	0.323564	0.852485	0.181585	0.158491	2.78174	-0.0450988	-0.871648	0.000312149	0.927562	-1.39762	0.323564	0.557997	0.181585	0.0704394	2.37552
8516	[M-H]-	553.189	291.712	4.86	0.288174	0.121348	0.0606719	0.0418853	1.80742	-0.0292267	-0.874686	0.000246604	0.792831	1.24779	0.288174	0.586943	0.0606719	0.257398	1.64277	0.0268136	0.669269	0.0198771	1	-1.02628	0.121348	0.586943	0.0418853	0.257398	2.53	0.0409193	0.815847	0.00139201	1	-2.27407	0.190454	0.586943	0.117843	0.257398	2.2245	-0.0360446	-0.743177	0.00643108	1	-1.62378	0.190454	0.0701412	0.117843	0.0200647	1.6159
8704	[M-H]-	563.2	367.991	6.13	2.43702	0.0273077	0.253143	0.00230642	7.33712	-0.118002	-0.992496	4.76699e-10	1.84006e-06	6.47967	2.43702	0.570301	0.253143	0.02758	5.02153	-0.0807296	-0.985814	6.13808e-09	2.29564e-05	2.09532	0.0273077	0.570301	0.00230642	0.02758	3.03187	0.0486988	0.997704	3.67174e-13	1.42133e-09	-4.38435	0.363672	0.570301	0.219127	0.02758	1.43461	-0.0233245	-0.595119	0.0448827	1	-0.649088	0.363672	0.118933	0.219127	0.0341102	2.36927
9129	[M-H]-	585.221	292.156	4.87	0.0863919	0.233334	0.0454154	0.050982	1.68548	0.0273428	0.86636	0.00036194	1	-1.43343	0.0863919	0.33896	0.0454154	0.101732	1.73503	0.0278901	0.869726	0.000243061	0.67984	-1.97215	0.233334	0.33896	0.050982	0.101732	1.0228	0.0161696	0.574496	0.0462784	1	-0.538718	0.104307	0.33896	0.0739273	0.101732	1.80981	-0.0288173	-0.816791	0.00102536	1	-1.70028	0.104307	0.0158179	0.0739273	0.00702591	1.45553
10463	[M-H]-	655.232	426.03	7.1	0.0937657	0.163811	0.0326204	0.0195829	1.13708	0.018197	0.815992	0.00112635	1	-0.804902	0.0937657	0.515586	0.0326204	0.105	2.34169	0.0377265	0.950722	2.80145e-06	0.00936524	-2.45908	0.163811	0.515586	0.0195829	0.105	2.3572	0.0379216	0.932364	1.09417e-05	0.0358997	-1.65418	0.0358764	0.515586	0.0283066	0.105	2.79547	-0.0451119	-0.966093	7.78294e-07	0.0028361	-3.84511	0.0358764	0.143494	0.0283066	0.0601947	1.72317
10522	[M-H]-	658.276	356.43	5.94	4.04729	0.0599227	0.319794	0.0347201	9.45571	-0.151583	-0.992972	3.51691e-11	1.36034e-07	6.07771	4.04729	0.389817	0.319794	0.142718	7.05597	-0.113185	-0.991218	1.91185e-10	7.31667e-07	3.37609	0.0599227	0.389817	0.0347201	0.142718	2.2028	0.0352899	0.864607	0.000261221	0.749966	-2.70162	0.0118847	0.389817	0.0053241	0.142718	2.40113	-0.0383516	-0.89544	7.0549e-05	0.228438	-5.03562	0.0118847	0.0428471	0.0053241	0.00591411	1.01849
1157	[M+H]+	229.154	256.072	4.27	0.0505783	0.13606	0.0261893	0.0131021	1.13918	0.0208925	0.910238	3.10382e-05	0.0801407	-1.42766	0.0505783	0.645287	0.0261893	0.151483	2.43816	0.0450112	0.955786	5.24973e-06	0.0134183	-3.41032	0.13606	0.645287	0.0131021	0.151483	2.60026	0.0479799	0.94144	1.66587e-05	0.0431128	-1.98266	0.0942642	0.645287	0.0335157	0.151483	2.51629	-0.0465661	-0.949991	1.07736e-05	0.0301338	-2.51212	0.0942642	0.162414	0.0335157	0.0327472	1.09413
1221	[M+H]+	233.149	148.64	2.48	0.138537	0.255088	0.026959	0.0191584	1.34783	0.0247952	0.937417	6.01261e-06	0.0162951	-0.880726	0.138537	0.600838	0.026959	0.132701	2.13602	0.0393975	0.942824	1.47373e-05	0.0362856	-1.85367	0.255088	0.600838	0.0191584	0.132701	2.10169	0.0388089	0.906496	0.000129515	0.309801	-0.972943	0.079298	0.600838	0.0227296	0.132701	2.45867	-0.0453329	-0.954739	5.18848e-06	0.0146471	-2.65858	0.079298	0.0224069	0.0227296	0.00715452	1.08417
1287	[M+H]+	239.102	202.464	3.37	0.0942754	0.221617	0.013406	0.0318685	1.41239	0.025976	0.941895	4.04798e-06	0.011051	-1.23312	0.0942754	0.664595	0.013406	0.0400313	2.4395	0.0449239	0.995269	1.04619e-10	3.06535e-07	-2.55449	0.221617	0.664595	0.0318685	0.0400313	2.48778	0.0458923	0.990369	7.37773e-09	2.14028e-05	-1.32137	0.144738	0.664595	0.0618396	0.0400313	2.4917	-0.0458393	-0.981538	6.02989e-08	0.000175771	-1.936	0.144738	0.26977	0.0618396	0.0251793	1.55495
1430	[M+H]+	249.123	210.66	3.51	0.264588	0.996526	0.00981694	0.124231	3.4448	0.0636544	0.979414	5.21766e-08	0.000150217	-1.91316	0.264588	1.77427	0.00981694	0.176861	3.95733	0.0729139	0.989941	5.64892e-09	1.62915e-05	-2.48237	0.996526	1.77427	0.124231	0.176861	3.21949	0.0591328	0.940603	1.27543e-05	0.0331994	-0.569211	0.143966	1.77427	0.0980367	0.176861	4.42406	-0.0814557	-0.98749	1.18256e-08	3.45899e-05	-3.36039	0.143966	0.264188	0.0980367	0.0159959	1.38971
1920	[M+H]+	279.127	79.746	1.33	0.0592332	0.153309	0.00971145	0.023159	1.21508	0.0222639	0.940102	3.47531e-06	0.00951346	-1.37196	0.0592332	0.314863	0.00971145	0.120173	1.52489	0.0281398	0.869417	0.000529112	1	-2.14721	0.153309	0.314863	0.023159	0.120173	1.29521	0.0239516	0.737876	0.00991057	1	-0.775249	0.145754	0.314863	0.0545901	0.120173	1.21576	-0.0223504	-0.717838	0.0125591	1	-0.848152	0.145754	0.0516604	0.0545901	0.0168993	1.3188
2038	[M+H]+	286.273	712.169	11.87	1.7814	1.17938	0.29299	0.515686	2.48529	-0.0455172	-0.614311	0.0321929	1	0.594984	1.7814	0.367759	0.29299	0.0607824	3.77397	-0.0697028	-0.963808	2.36004e-06	0.00620761	2.53922	1.17938	0.367759	0.515686	0.0607824	2.94407	-0.0550324	-0.767077	0.00707192	1	1.94423	0.126301	0.367759	0.0353343	0.0607824	1.66032	-0.0306168	-0.940518	1.72796e-05	0.0480026	-1.27886	0.126301	0.0544231	0.0353343	0.0294298	1.14092
2081	[M+H]+	289.092	60.564	1.01	0.670072	0.406666	0.136146	0.129455	1.79348	-0.0328013	-0.730147	0.00639135	1	0.720471	0.670072	0.0949571	0.136146	0.0580486	2.38742	-0.0439424	-0.944801	1.07934e-05	0.0270483	3.082	0.406666	0.0949571	0.129455	0.0580486	1.94024	-0.0360406	-0.862031	0.00078961	1	2.36153	0.57628	0.0949571	0.303385	0.0580486	2.10246	0.0386766	0.754739	0.00710715	1	2.86446	0.57628	1.01932	0.303385	0.13487	2.73475
2195	[M+H]+	295.126	217.346	3.62	0.165204	0.354892	0.0991749	0.106769	1.49522	0.0275821	0.710789	0.00967864	1	-1.10313	0.165204	1.52653	0.0991749	0.551123	3.57171	0.0657598	0.893624	0.000202834	0.444815	-2.9449	0.354892	1.52653	0.106769	0.551123	3.78068	0.0696774	0.86396	0.000605649	1	-1.84177	0.1922	1.52653	0.0580309	0.551123	3.80484	-0.0701256	-0.89332	0.000213653	0.564686	-2.72654	0.1922	0.11457	0.0580309	0.0454852	1.0735
2236	[M+H]+	297.138	59.655	0.99	0.0759605	0.158501	0.0198848	0.00880228	1.13893	0.0209525	0.945181	3.08621e-06	0.00847782	-1.06117	0.0759605	0.367018	0.0198848	0.0469495	1.72649	0.0318636	0.978952	2.20987e-07	0.000611471	-2.0095	0.158501	0.367018	0.00880228	0.0469495	1.68416	0.031068	0.964228	1.9267e-06	0.00526952	-0.948328	0.116879	0.367018	0.0439964	0.0469495	1.6989	-0.03132	-0.950313	7.7125e-06	0.0216567	-1.3878	0.116879	0.0360672	0.0439964	0.00743054	1.24324
2262	[M+H]+	300.084	59.665	0.99	0.0970866	0.17916	0.0101792	0.0270772	1.11358	0.0204728	0.908118	3.94822e-05	0.101035	-0.883906	0.0970866	0.341873	0.0101792	0.0242449	1.59454	0.029311	0.98892	3.03404e-09	8.7714e-06	-1.55308	0.17916	0.341873	0.0270772	0.0242449	1.48576	0.027285	0.957365	2.59527e-06	0.00704876	-0.669173	0.118197	0.341873	0.0437748	0.0242449	1.6142	-0.0296871	-0.957118	3.17456e-06	0.00902209	-1.26923	0.118197	0.0263039	0.0437748	0.00438794	1.355
2300	[M+H]+	302.063	54.445	0.91	0.329918	1.07297	0.0590121	0.200384	3.40505	0.0629394	0.942923	5.53225e-06	0.0150366	-1.70143	0.329918	2.0948	0.0590121	0.32784	4.24539	0.0783364	0.975995	3.69979e-07	0.00101522	-2.4036	1.07297	2.0948	0.200384	0.32784	3.61323	0.0665125	0.903748	0.000129063	0.308847	-0.70217	0.403676	2.0948	0.421607	0.32784	4.35891	-0.080475	-0.926665	4.58372e-05	0.125777	-2.11251	0.403676	0.940043	0.421607	0.159048	2.9223
2449	[M+H]+	311.125	217.898	3.63	0.44318	1.61142	0.100472	0.14835	4.36155	0.0804227	0.9816	1.91039e-08	5.54205e-05	-1.86237	0.44318	7.5696	0.100472	1.76601	8.45605	0.15599	0.958681	3.65042e-06	0.00948379	-3.83122	1.61142	7.5696	0.14835	1.76601	8.89643	0.164044	0.941214	1.6145e-05	0.0418155	-1.96885	0.437022	7.5696	0.382811	1.76601	9.09915	-0.16742	-0.95416	4.51718e-06	0.0127656	-3.8514	0.437022	1.44862	0.382811	0.15048	4.58674
3182	[M+H]+	360.151	66.834	1.11	1.38678	0.875309	0.271251	0.118802	2.60778	-0.0480315	-0.800615	0.00174165	1	0.663876	1.38678	0.345353	0.271251	0.0501959	3.20546	-0.0589302	-0.939465	1.50675e-05	0.0369852	2.26863	0.875309	0.345353	0.118802	0.0501959	2.66795	-0.0492051	-0.951865	6.8475e-06	0.0181869	1.60475	3.78297	0.345353	3.15986	0.0501959	5.11414	0.0943507	0.627072	0.0392384	1	3.71641	3.78297	0.893079	3.15986	0.105298	6.26286
3380	[M+H]+	375.14	100.837	1.68	0.0916172	0.2601	0.0148489	0.0303816	1.6454	0.030326	0.968234	2.49255e-07	0.000707885	-1.50537	0.0916172	0.534917	0.0148489	0.0987557	2.11663	0.0390587	0.965931	1.65279e-06	0.00439478	-2.28259	0.2601	0.534917	0.0303816	0.0987557	1.87755	0.0346196	0.908859	0.000109063	0.262296	-0.777216	0.0759693	0.534917	0.0140199	0.0987557	2.3218	-0.042827	-0.967915	1.21746e-06	0.00349534	-2.55279	0.0759693	0.0142423	0.0140199	0.00197016	1.17906
4428	[M+H]+	456.259	266.931	4.45	0.00988913	0.181077	0.00114141	0.0197969	1.67643	0.0309059	0.989465	1.24385e-09	3.64447e-06	-4.19462	0.00988913	1.20623	0.00114141	0.104191	3.53068	0.0651018	0.995125	3.99643e-10	1.16736e-06	-6.66741	0.181077	1.20623	0.0197969	0.104191	3.7898	0.069847	0.992207	1.9186e-09	5.60616e-06	-2.47279	0.337996	1.20623	0.382685	0.104191	2.99787	-0.0551803	-0.851175	0.000866438	1	-1.57239	0.337996	0.711332	0.382685	0.130406	2.25867
4636	[M+H]+	476.177	225.516	3.76	2.20453	0.934177	0.24934	0.243182	4.45858	-0.0820875	-0.941883	4.42004e-06	0.0120446	1.2387	2.20453	0.399462	0.24934	0.199599	4.29319	-0.0791666	-0.975237	3.77775e-07	0.00103624	2.72738	0.934177	0.399462	0.243182	0.199599	2.44952	-0.0454931	-0.800811	0.00347287	1	1.48867	0.191277	0.399462	0.0531845	0.199599	1.26881	-0.0236336	-0.643479	0.0352116	1	-0.799357	0.191277	0.782235	0.0531845	0.133109	3.63954
5210	[M+H]+	536.232	366.702	6.11	1.80226	0.0381049	0.372692	0.00244433	5.3153	-0.0979571	-0.964884	4.03363e-07	0.00114192	5.56368	1.80226	0.230203	0.372692	0.0181173	3.96003	-0.0730795	-0.953472	6.31434e-06	0.0160321	3.23186	0.0381049	0.230203	0.00244433	0.0181173	1.64154	0.0302498	0.993289	8.97068e-10	2.62661e-06	-2.33182	0.486919	0.230203	0.131	0.0181173	1.5998	0.0295642	0.823073	0.00196437	1	1.34381	0.486919	0.115581	0.131	0.0169029	2.81536
[truncated: 15 more columns]
