# Supplementary material for: Metabolomics Study of Different Germplasm Resources for Three Polygonatum Species Using UPLC-Q-TOF-MS/MS
Source: Front Plant Sci. 2022 Mar 11;13:826902. doi: 10.3389/fpls.2022.826902 (PMC8963481; doi:10.3389/fpls.2022.826902)
Supplement: Supplementary Table 2 — Raw LC/MS data of 30 test samples. [file Data_Sheet_1.ZIP › Supplementary Material/Supplementary table 4.xlsx]

## Sheet: Sheet1
Table S4. Differences metabolites identified by MS/MS.
name	mz	rt	rt(mins)	exact_mass	Type	mass_error	Metabolite	formula	KEGG
1	118.086	79.876	1.33	117.079	[M+H]+	1	L-Valine	C5H11NO2	C00183
2	130.049	53.6875	0.89	129.043	[M+H]+	4	(R)-(+)-2-Pyrrolidone-5-carboxylic acid	C5H7NO3	C02237
3	130.086	83.116	1.39	129.079	[M+H]+	1	L-Pipecolic acid	C6H11NO2	C00408
4	152.056	203.535	3.39	151.049	[M+H]+	3	Guanine	C5H5N5O	C00242
5	205.096	253.37	4.22	204.09	[M+H]+	3	L-Tryptophan	C11H12N2O2	C00078
6	219.112	328.527	5.48	218.106	[M+H]+	5	N-Acetylserotonin	C12H14N2O2	C00978
7	268.103	200.032	3.33	267.097	[M+H]+	2	Adenosine	C10H13N5O4	C00212
8	115.004	60.308	1.01	116.011	[M-H]-	1	Maleic acid	C4H4O4	C01384
9	117.02	105.863	1.76	118.027	[M-H]-	2	Succinic acid	C4H6O4	C00042
10	118.051	50.63	0.84	119.058	[M-H]-	2	L-Threonine	C4H9NO3	C00188
11	128.036	95.9335	1.6	129.043	[M-H]-	5	Pyroglutamic acid	C5H7NO3	C01879
12	131.046	49.84	0.83	132.054	[M-H]-	0	L-Asparagine	C4H8N2O3	C00152
13	132.03	50.219	0.84	133.037	[M-H]-	1	L-Aspartic Acid	C4H7NO4	C00049
14	133.014	60.8935	1.01	134.022	[M-H]-	1	Malic acid	C4H6O5	C00149
15	145.062	50.63	0.84	146.069	[M-H]-	2	L-Glutamine	C5H10N2O3	C00064
16	163.04	327.084	5.45	164.047	[M-H]-	0	m-Coumaric acid	C9H8O3	C12621
17	164.072	190.541	3.18	165.079	[M-H]-	0	L-Phenylalanine	C9H11NO2	C00079
18	173.009	86.6635	1.44	174.016	[M-H]-	2	Aconitic acid	C6H6O6	C00417
19	173.105	49.901	0.83	174.112	[M-H]-	4	L-Arginine	C6H14N4O2	C00062
20	180.067	111.728	1.86	181.074	[M-H]-	0	L-Tyrosine	C9H11NO3	C00082
21	191.019	85.0565	1.42	192.027	[M-H]-	3	Citric acid	C6H8O7	C00158
22	206.082	335.722	5.6	207.089	[M-H]-	1	N-Acetyl-L-phenylalanine	C11H13NO3	C03519
23	218.103	198.158	3.3	219.111	[M-H]-	0	Pantothenic Acid	C9H17NO5	C00864
24	259.023	49.565	0.83	260.03	[M-H]-	0	Glucose 1-phosphate	C6H13O9P	C00103
25	341.108	58.8255	0.98	342.116	[M-H]-	1	Sucrose	C12H22O11	C00089
