# Supplementary material for: Metabolomics Study of Different Germplasm Resources for Three Polygonatum Species Using UPLC-Q-TOF-MS/MS
Source: Front Plant Sci. 2022 Mar 11;13:826902. doi: 10.3389/fpls.2022.826902 (PMC8963481; doi:10.3389/fpls.2022.826902)
Supplement: Supplementary Table 2 — Raw LC/MS data of 30 test samples. [file Data_Sheet_1.ZIP › Supplementary Material/Supplementary table 5.xlsx]

## Sheet: Sheet1
Supplementary Table 5 Potential bio-targets for different species of Polygonatum（SXFP/SCMS/YNLC/SXLY/HNLY）
name	adduct	mz	rt	rtmin	meanA	meanB	sdA	sdB	vip	p	pcorr	pvalue	qvalue	fold_change
218	[M-H]-	128.036	95.9335	1.6	1.37881	2.6894	0.244426	0.369267	5.20406	0.082917	0.90949	2.76e-05	0.095627	-0.96386
228	[M-H]-	129.038	95.678	1.59	0.086261	0.158558	0.01045	0.021248	1.22525	0.019599	0.917494	2.11e-05	0.073892	-0.87823
1131	[M-H]-	195.07	411.692	6.86	0.004137	0.561944	0.000245	0.072723	3.52153	0.056393	0.983438	3.95e-09	1.51e-05	-7.08584
1368	[M-H]-	208.061	227.983	3.8	0.016048	0.093433	0.011698	0.017516	1.28296	0.020503	0.938967	4.14e-06	0.014945	-2.54159
1470	[M-H]-	215.033	51.38	0.86	1.45922	0.603957	0.21553	0.064727	4.27282	-0.06895	-0.95152	3.05e-06	0.011078	1.27268
1972	[M-H]-	243.062	110.577	1.84	0.385516	0.841658	0.058593	0.102989	3.12249	0.049766	0.941041	2.72e-06	0.009885	-1.12644
1993	[M-H]-	244.082	52.419	0.87	0.151232	0.242034	0.011951	0.034312	1.34862	0.021535	0.883526	0.000112	0.372557	-0.67845
2283	[M-H]-	262.093	52.353	0.87	0.41548	0.824971	0.044959	0.39505	2.39943	0.038454	0.622409	0.030245	1	-0.98956
2553	[M-H]-	277.033	51.783	0.86	0.293767	0.120884	0.015648	0.0148	1.96166	-0.03152	-0.98788	2.54e-09	9.76e-06	1.28104
3040	[M-H]-	302.075	462.789	7.71	0.011176	0.091379	0.001364	0.025391	1.2936	0.020661	0.920536	1.6e-05	0.056206	-3.03142
3263	[M-H]-	311.223	678.494	11.31	4.82216	0.687452	1.38427	0.210498	9.24176	-0.14883	-0.91894	2.81e-05	0.0974	2.81035
3278	[M-H]-	312.124	425.622	7.09	0.351961	0.108833	0.070127	0.013116	2.26402	-0.03652	-0.93948	8.1e-06	0.028924	1.6933
3326	[M-H]-	314.111	613.352	10.22	0.071616	0.013917	0.015965	0.002175	1.10622	-0.01785	-0.94538	5.21e-06	0.018728	2.36348
3663	[M-H]-	329.087	191.704	3.2	1.19772	0.2573	0.258264	0.055306	4.46452	-0.07212	-0.9458	5.48e-06	0.019698	2.21877
3665	[M-H]-	329.103	615.111	10.25	2.0554	0.685433	0.441937	0.116532	5.32601	-0.08579	-0.92128	2.48e-05	0.086214	1.58433
5025	[M-H]-	396.114	57.236	0.95	0.198791	0.541141	0.055595	0.098672	2.66419	0.042778	0.919582	2.3e-05	0.080326	-1.44475
5049	[M-H]-	397.118	56.5	0.94	0.034849	0.087826	0.010033	0.014188	1.04873	0.016836	0.920629	2.14e-05	0.074768	-1.33356
5356	[M-H]-	411.169	413.377	6.89	0.010253	0.05989	0.001136	0.016606	1.01339	0.016342	0.921609	2.59e-05	0.089874	-2.54628
6810	[M-H]-	473.169	379.384	6.32	0.130493	0.01109	0.047489	0.001212	1.54742	-0.02515	-0.90021	0.000107	0.356114	3.55659
6830	[M-H]-	474.088	99.584	1.66	0.271864	0.667086	0.043938	0.098025	2.89958	0.046385	0.940053	4.09e-06	0.014767	-1.29499
7413	[M-H]-	500.185	437.675	7.29	0.201892	0.010904	0.0359	0.001542	2.04551	-0.03286	-0.97228	1.35e-07	0.000509	4.21068
8516	[M-H]-	553.188	291.712	4.86	0.288174	0.121348	0.060672	0.041885	1.80742	-0.02923	-0.87469	0.000247	0.792831	1.24779
8704	[M-H]-	563.2	367.991	6.13	2.43702	0.027308	0.253143	0.002306	7.33712	-0.118	-0.9925	4.77e-10	1.84e-06	6.47967
9129	[M-H]-	585.221	292.156	4.87	0.086392	0.233334	0.045415	0.050982	1.68548	0.027343	0.86636	0.000362	1	-1.43343
10463	[M-H]-	655.232	426.03	7.1	0.093766	0.163811	0.03262	0.019583	1.13708	0.018197	0.815992	0.001126	1	-0.8049
10522	[M-H]-	658.276	356.43	5.94	4.04729	0.059923	0.319794	0.03472	9.45571	-0.15158	-0.99297	3.52e-11	1.36e-07	6.07771
1157	[M+H]+	229.154	256.072	4.27	0.050578	0.13606	0.026189	0.013102	1.13918	0.020893	0.910238	3.1e-05	0.080141	-1.42766
1221	[M+H]+	233.149	148.64	2.48	0.138537	0.255088	0.026959	0.019158	1.34783	0.024795	0.937417	6.01e-06	0.016295	-0.88073
1287	[M+H]+	239.102	202.464	3.37	0.094275	0.221617	0.013406	0.031868	1.41239	0.025976	0.941895	4.05e-06	0.011051	-1.23312
1430	[M+H]+	249.123	210.66	3.51	0.264588	0.996526	0.009817	0.124231	3.4448	0.063654	0.979414	5.22e-08	0.00015	-1.91316
1920	[M+H]+	279.127	79.746	1.33	0.059233	0.153309	0.009711	0.023159	1.21508	0.022264	0.940102	3.48e-06	0.009513	-1.37196
2038	[M+H]+	286.273	712.169	11.87	1.7814	1.17938	0.29299	0.515686	2.48529	-0.04552	-0.61431	0.032193	1	0.594984
2081	[M+H]+	289.092	60.564	1.01	0.670072	0.406666	0.136146	0.129455	1.79348	-0.0328	-0.73015	0.006391	1	0.720471
2195	[M+H]+	295.126	217.346	3.62	0.165204	0.354892	0.099175	0.106769	1.49522	0.027582	0.710789	0.009679	1	-1.10313
2236	[M+H]+	297.139	59.655	0.99	0.07596	0.158501	0.019885	0.008802	1.13893	0.020953	0.945181	3.09e-06	0.008478	-1.06117
2262	[M+H]+	300.084	59.665	0.99	0.097087	0.17916	0.010179	0.027077	1.11358	0.020473	0.908118	3.95e-05	0.101035	-0.88391
2300	[M+H]+	302.063	54.445	0.91	0.329918	1.07297	0.059012	0.200384	3.40505	0.062939	0.942923	5.53e-06	0.015037	-1.70143
2449	[M+H]+	311.125	217.898	3.63	0.44318	1.61142	0.100472	0.14835	4.36155	0.080423	0.9816	1.91e-08	5.54e-05	-1.86237
3182	[M+H]+	360.151	66.834	1.11	1.38678	0.875309	0.271251	0.118802	2.60778	-0.04803	-0.80062	0.001742	1	0.663876
3380	[M+H]+	375.14	100.837	1.68	0.091617	0.2601	0.014849	0.030382	1.6454	0.030326	0.968234	2.49e-07	0.000708	-1.50537
4428	[M+H]+	456.259	266.931	4.45	0.009889	0.181077	0.001141	0.019797	1.67643	0.030906	0.989465	1.24e-09	3.64e-06	-4.19462
4636	[M+H]+	476.177	225.516	3.76	2.20453	0.934177	0.24934	0.243182	4.45858	-0.08209	-0.94188	4.42e-06	0.012045	1.2387
5210	[M+H]+	536.231	366.702	6.11	1.80226	0.038105	0.372692	0.002444	5.3153	-0.09796	-0.96488	4.03e-07	0.001142	5.56368
Note: rt: retention time, unit: s; rt-min: retention time, unit: min. mz: plasmal-nucleus ratio; meanA: The average of the first group of samples in a pairwise comparison; meanB: The mean value of the second group of samples in pairwise comparison; sdA: standard variance of the first group of samples in pair comparison; sdB: Standard variance of the second group of samples in pair comparison; vip…
