# Supplementary material for: Metabolomics Study of Different Germplasm Resources for Three Polygonatum Species Using UPLC-Q-TOF-MS/MS
Source: Front Plant Sci. 2022 Mar 11;13:826902. doi: 10.3389/fpls.2022.826902 (PMC8963481; doi:10.3389/fpls.2022.826902)
Supplement: Supplementary Table 2 — Raw LC/MS data of 30 test samples. [file Data_Sheet_1.ZIP › Supplementary Material/VIP value/Negative-VIP.txt]

Var ID (Primary)	M2.VIP[1]	1.89456 * M2.VIP[1]cvSE
8423	16.9193	13.489
5194	10.7362	1.68316
218	10.3131	3.3237
2782	7.85073	2.86649
7512	7.75948	3.09369
3955	7.31978	2.09847
2621	7.00359	1.61299
8445	6.7556	6.56588
6024	6.50476	12.5509
1058	6.19052	6.73943
3040	6.08158	2.42001
7390	5.82163	4.8129
3856	5.73472	1.78093
8759	5.59001	2.29247
4450	5.4777	2.21467
1972	5.05327	2.26622
5025	5.02935	1.45531
7895	5.02301	4.08771
2283	4.75865	2.44708
3263	4.74615	8.52946
406	4.70633	4.66871
13204	4.69863	3.31007
12454	4.68557	7.28115
3683	4.6704	5.41625
13214	4.51253	8.06255
3664	4.41951	1.58432
9425	4.40425	6.60972
1131	4.34598	0.72584
7217	4.27305	1.48815
8469	4.1915	3.39321
3710	4.18392	3.01459
274	4.11155	7.53382
7782	4.09187	1.51651
7563	3.95802	1.20039
3350	3.92126	4.04486
7534	3.90634	0.971103
5473	3.81866	1.27324
6830	3.76857	2.4846
5217	3.76402	0.90521
6854	3.76202	5.26348
8726	3.71917	1.38304
7609	3.69096	0.92854
6899	3.64307	1.42809
3578	3.60934	4.74812
8264	3.54763	1.05684
3908	3.4785	1.65799
7007	3.42194	1.88568
3638	3.37371	4.16051
4948	3.33291	0.929568
5826	3.31287	1.92464
3666	3.25695	1.97227
3212	3.1647	6.64388
6078	3.15072	1.44183
1928	3.10427	0.740354
3978	3.09828	3.4647
5809	3.08122	0.596901
3977	3.05353	1.26195
12334	3.04554	4.31569
10463	2.9839	1.08403
8293	2.96786	0.83942
13243	2.95275	3.64423
7055	2.93121	0.992353
6049	2.88863	4.40327
7292	2.88833	0.897035
2816	2.86399	0.978937
1470	2.85865	4.38383
5778	2.85711	9.32757
8784	2.85031	1.42077
5762	2.84773	1.21229
8424	2.84594	5.12897
4840	2.82898	0.915286
6831	2.8241	1.32391
6702	2.8222	1.56841
4803	2.81942	0.892228
9256	2.79046	2.1642
8860	2.77827	3.68662
5350	2.7636	0.791946
1221	2.75967	0.755915
4372	2.73202	1.19545
10960	2.69834	1.92339
8872	2.67152	1.35097
626	2.64229	4.05998
2796	2.63262	1.34531
5325	2.61473	0.908742
1388	2.57632	1.51995
11070	2.57432	3.40256
1316	2.57361	0.684437
1410	2.56295	0.913698
4167	2.56065	6.18275
3042	2.55893	0.814222
1932	2.55686	0.656911
10522	2.55058	9.53891
1499	2.54724	1.22594
7413	2.54225	3.06829
3882	2.51576	0.74077
8516	2.51012	1.11301
228	2.50951	0.975004
5118	2.49579	0.68248
3140	2.45203	0.812451
2783	2.4219	1.33169
2481	2.41745	1.37524
11020	2.40623	6.50631
13226	2.40356	4.81646
3960	2.38696	1.63377
12025	2.36452	1.0964
2012	2.36114	0.674582
1994	2.36025	1.28387
6392	2.3306	1.41059
1993	2.33013	1.64346
5305	2.31617	0.812356
9445	2.31442	2.98549
3055	2.3072	0.890679
7802	2.30498	0.56125
4373	2.30433	0.661914
7566	2.29041	0.615584
8794	2.27555	1.37202
4086	2.27302	0.745764
2165	2.26578	0.768956
553	2.2608	0.660265
2698	2.25946	0.672627
9129	2.25463	1.28463
8455	2.24976	0.560685
8427	2.24541	2.43743
13125	2.23436	5.27185
5242	2.21441	1.63593
7529	2.1939	0.559556
2623	2.17781	1.49406
13231	2.16986	6.13168
2026	2.16504	2.74727
3006	2.16498	0.480333
5327	2.1534	0.646894
2697	2.15258	1.7785
10539	2.15073	7.72338
3285	2.14726	3.99409
13213	2.1254	2.31267
4614	2.12519	0.626058
10364	2.12512	7.52918
5239	2.11815	0.583886
13750	2.11457	3.05199
3700	2.11428	0.731184
8537	2.11248	0.645179
3214	2.10792	4.66182
4401	2.10287	0.607803
13246	2.10044	6.15095
1982	2.1003	0.518765
4960	2.0985	0.813616
4000	2.09145	0.643545
6946	2.08751	0.766267
1335	2.07765	1.11208
7922	2.06979	2.46238
9635	2.06589	2.28774
5955	2.06425	0.46087
7218	2.06073	1.06741
9213	2.05869	0.980299
8727	2.05375	1.50918
7264	2.04364	1.20286
8760	2.03506	5.15342
5026	2.02499	0.813275
747	2.02454	1.34095
4285	2.02041	0.766367
13660	2.01944	1.61401
921	2.01462	0.918797
5501	2.00311	0.598178
118	1.97101	0.402021
735	1.97075	0.951406
5356	1.9694	2.18626
2577	1.96792	1.24011
7753	1.9558	1.3129
4085	1.95103	0.736383
7582	1.93596	0.55638
984	1.932	6.66426
8143	1.92647	0.576878
5049	1.90003	0.647918
6660	1.89658	0.468784
8861	1.8955	2.55456
11684	1.89192	0.459159
7487	1.89118	2.56922
931	1.88538	3.04058
4634	1.87983	0.733295
11784	1.87794	0.55062
6851	1.87781	1.09175
3143	1.8763	1.34964
11088	1.87621	1.13468
7629	1.87497	0.461705
4876	1.87479	0.45768
3706	1.87055	0.928085
1259	1.85506	2.42796
3377	1.85446	1.78627
10485	1.8521	0.812726
1368	1.85072	0.446181
2968	1.84881	4.37823
6929	1.84646	0.676554
6066	1.84107	2.77871
834	1.8408	0.633921
4084	1.83519	1.22274
10135	1.83167	0.618727
9111	1.82368	0.920491
3679	1.82074	3.17644
2553	1.81933	0.938439
8517	1.81405	0.800461
10376	1.81249	6.25589
1892	1.80756	0.418284
7156	1.80704	0.647145
3049	1.803	0.359826
4068	1.79817	0.656123
3228	1.79745	1.00002
10126	1.79077	1.55356
12024	1.77803	3.01572
4488	1.77574	0.719152
10892	1.77493	4.60732
13122	1.77433	4.03361
884	1.76486	4.67621
1334	1.76444	0.818325
8974	1.75972	0.338486
226	1.75666	0.88405
2306	1.75465	0.744019
7355	1.75154	1.0176
5488	1.74788	6.21485
6208	1.74405	0.583658
13522	1.74326	2.73618
6422	1.74118	0.676761
5447	1.73813	0.607586
6079	1.73805	0.878766
13355	1.72885	0.622633
599	1.72866	4.3876
4542	1.72861	0.70394
8887	1.72845	0.756845
1714	1.72611	0.39293
8099	1.72593	5.60757
1854	1.72099	1.76314
6117	1.71464	0.825861
4929	1.71344	0.609361
1709	1.70831	0.946696
13144	1.70109	1.12252
7478	1.69637	0.414506
9579	1.69535	0.881888
1502	1.68994	0.814075
62	1.68797	2.38807
8522	1.68289	0.822704
10417	1.68039	1.21272
5810	1.6745	1.48305
6184	1.6737	0.667689
5858	1.67193	0.931695
3673	1.66974	1.63637
7211	1.66636	3.7855
5830	1.66159	1.00975
5632	1.65997	1.02587
12318	1.65754	3.47479
464	1.65704	0.642863
9860	1.65631	0.445866
7531	1.65579	0.901614
13133	1.64468	2.83134
5244	1.64456	0.611488
4061	1.64312	0.704372
9481	1.63229	3.27744
2138	1.6266	1.45952
12287	1.62649	1.62016
1091	1.62605	1.23813
9202	1.62517	0.768257
9324	1.62206	1.75234
2354	1.616	0.53384
2513	1.6144	0.399878
3604	1.61153	1.44258
8806	1.60562	0.424685
1078	1.60366	1.34947
3300	1.60257	0.87025
2762	1.60252	0.532023
3266	1.59835	2.95677
2716	1.59538	0.459377
6388	1.59051	0.518062
4312	1.59035	2.88376
6161	1.59001	0.678307
5657	1.58903	1.88882
2727	1.58892	1.03022
738	1.58571	1.74195
864	1.57911	0.564861
7849	1.57424	1.11971
2041	1.57284	0.420263
4172	1.5726	1.72912
8378	1.57041	5.38282
8566	1.56079	1.1528
9792	1.56025	0.325919
4905	1.55389	4.02062
10179	1.55388	1.35761
7475	1.54984	1.62824
597	1.54918	0.343407
3229	1.54716	1.29395
3794	1.54704	0.374001
3296	1.54565	0.814208
13112	1.54376	3.60008
2923	1.53244	4.88403
4974	1.52827	0.442249
3048	1.5242	0.94401
1526	1.52079	0.540992
344	1.51806	2.21081
1519	1.51762	2.46879
4494	1.51716	1.70936
13211	1.51634	2.7526
6578	1.51419	0.676001
3139	1.51316	2.33745
3573	1.51315	0.281538
9225	1.51287	0.669212
7311	1.50907	0.482646
5755	1.50465	0.726622
10973	1.50295	0.958709
3740	1.49975	1.07915
11153	1.49574	0.583604
2786	1.49543	0.302997
1331	1.49321	0.455358
5286	1.49294	2.86087
7047	1.48831	0.817015
3671	1.48751	0.5248
8379	1.48673	0.584793
1257	1.48468	0.391847
8262	1.4844	1.10532
12346	1.48106	0.704855
4923	1.47946	0.460854
1873	1.47615	0.425385
3599	1.47531	1.34704
8704	1.46643	6.49209
4321	1.46528	0.570744
723	1.46088	3.87271
6730	1.46063	1.28533
7097	1.46044	0.955156
1240	1.46013	0.790141
867	1.45674	1.96847
4305	1.45635	0.500714
6887	1.45498	2.88568
1991	1.454	0.829666
3756	1.45372	0.627855
7929	1.45313	0.410798
11272	1.44803	1.17159
3072	1.44589	0.470635
7950	1.44332	0.493512
5181	1.44071	0.363403
2442	1.43892	0.704506
2078	1.43424	0.852851
3866	1.43212	0.998925
7290	1.43087	0.736775
8494	1.42557	0.373316
1039	1.42349	0.289602
5907	1.42057	0.739394
1883	1.42043	1.26386
2	1.42033	0.757666
7927	1.41954	0.449881
6604	1.40953	2.13598
8266	1.40915	0.9002
8193	1.40164	0.704935
2941	1.40159	0.424304
3701	1.40096	0.87454
7075	1.40012	0.525532
1457	1.39868	0.484501
10084	1.39742	0.774345
12089	1.39513	0.905199
5458	1.39481	2.61236
2201	1.39462	0.793506
3755	1.39275	0.493683
2747	1.39243	0.831139
4558	1.39164	1.38371
7119	1.39152	0.544365
5455	1.38927	0.412529
6864	1.38685	1.02918
8121	1.38629	1.17307
4583	1.38298	0.834821
3073	1.38054	0.416478
138	1.37918	0.511892
3663	1.37885	1.28294
2764	1.37722	1.10806
2857	1.37559	0.359731
7245	1.37305	0.73046
11647	1.37156	1.15824
8856	1.36716	0.641253
8875	1.36597	1.30824
13555	1.35953	0.765184
9720	1.35927	0.501513
7954	1.35396	0.376135
3675	1.35338	1.49099
3237	1.35314	2.84802
2563	1.35243	0.521856
7934	1.35025	0.588705
1419	1.34775	0.520427
6183	1.34282	0.565483
4619	1.34266	0.531149
8937	1.3391	0.452777
3361	1.33781	0.904476
3386	1.33754	0.321344
1428	1.33609	0.477436
3685	1.32951	2.37654
7441	1.32567	1.16537
8470	1.3252	1.60647
3231	1.32482	1.42365
3497	1.32288	0.565547
5848	1.32275	3.47913
10665	1.32113	1.81385
9409	1.3185	0.474895
10112	1.31681	0.451578
5763	1.31612	0.9423
10439	1.30995	0.830659
2835	1.30839	1.73321
5835	1.30706	0.817927
3931	1.30655	0.365185
9121	1.30619	0.764369
4374	1.30585	0.717821
7742	1.30409	1.41243
6891	1.30328	4.10084
7026	1.30308	0.637307
3619	1.30284	0.431313
5496	1.30283	1.75007
2249	1.30194	0.340741
6860	1.30055	2.25273
8447	1.29906	1.41989
1147	1.29861	0.692998
9189	1.29464	0.41416
3232	1.29355	1.08837
7188	1.29267	1.38898
7581	1.29141	0.694433
4326	1.29116	0.425403
3712	1.29098	0.699656
2203	1.2902	0.376204
8813	1.2869	0.644431
4417	1.28644	0.96989
1815	1.2809	0.380477
5802	1.27797	4.17885
6431	1.27518	3.69934
9239	1.27389	0.351424
6199	1.27239	1.71088
3029	1.27135	0.88447
8680	1.27107	0.826355
4666	1.26918	1.88475
7120	1.26912	0.324343
5227	1.26897	0.786122
2200	1.26885	0.522158
677	1.26742	0.283113
6721	1.26611	0.348934
1759	1.26599	0.651375
10506	1.26395	0.314562
9240	1.26332	0.385214
6519	1.26079	2.1272
4376	1.26006	1.28417
8939	1.25516	0.542022
13534	1.25169	0.979275
1554	1.24892	0.508018
6099	1.24881	0.730341
9093	1.24567	0.445736
9154	1.2455	0.959834
4868	1.24525	0.606065
7743	1.24523	1.31059
10681	1.24481	1.63799
2881	1.24439	0.891539
7924	1.24404	1.41005
6896	1.24327	1.06967
3347	1.23939	4.78092
4005	1.23903	1.23478
6277	1.23821	1.2126
10468	1.23746	0.592601
11795	1.2373	0.347663
10583	1.23643	0.663441
7455	1.23433	0.582624
5411	1.23388	0.496265
8541	1.23266	0.246049
3027	1.2319	0.769193
13606	1.2295	2.20114
4298	1.22864	0.938955
5956	1.22831	0.938762
7136	1.22723	2.54291
4849	1.22715	0.23884
2038	1.22359	0.903619
10742	1.22065	0.797507
2114	1.2206	0.776175
8292	1.22003	0.518693
7607	1.21955	0.504522
5957	1.21935	0.295121
7395	1.21935	0.450824
6270	1.2187	3.46799
1001	1.21818	0.641238
9229	1.21794	0.698457
4339	1.21634	0.440125
8955	1.21004	0.487876
948	1.20687	0.657449
4927	1.20672	1.03788
7456	1.2026	0.325911
6080	1.20237	0.56251
4026	1.19956	0.459222
4370	1.19924	1.13827
4397	1.1985	0.596993
1156	1.19201	0.521102
12471	1.19134	4.24091
415	1.19014	0.781263
1856	1.18838	0.332157
1915	1.18321	1.01765
1661	1.18285	4.88511
8544	1.18054	0.426392
4367	1.17901	0.699386
5397	1.17837	0.506717
7246	1.17656	0.96547
10584	1.17149	0.491111
7094	1.17107	0.484654
9323	1.17052	0.73683
7490	1.16963	0.633261
9572	1.16802	0.493977
5130	1.16631	0.597614
11693	1.16571	0.293452
1061	1.16288	0.420248
7867	1.16287	0.535153
5611	1.16263	0.693873
12686	1.16233	1.91023
4922	1.16033	0.726151
2760	1.15712	1.20438
9227	1.15638	0.296838
6425	1.15604	3.46417
6362	1.15432	0.2096
5550	1.15342	0.864032
2285	1.15142	0.779663
4616	1.15051	0.114653
2820	1.15005	0.614365
6397	1.1496	0.576275
1682	1.14878	0.432444
5831	1.1473	1.1809
2311	1.14667	0.46024
13526	1.14377	1.46012
8356	1.14338	3.25309
7135	1.14331	0.892406
5821	1.14324	0.6309
6915	1.14228	0.366406
9796	1.14034	1.27098
3855	1.13952	0.662914
9461	1.13847	1.29965
5034	1.1373	0.335592
9721	1.13705	0.178024
6512	1.13606	0.700577
9175	1.1348	0.463466
7282	1.1339	0.74998
1294	1.13265	0.48956
9573	1.13246	1.39412
3889	1.13167	0.248084
4004	1.13015	2.02621
6705	1.12828	0.619719
13331	1.12717	0.538812
10440	1.127	0.742424
8316	1.12524	0.526406
11648	1.1223	0.645918
2307	1.12207	0.549977
10299	1.11777	1.09993
9576	1.11713	0.896073
5241	1.11668	0.431446
5027	1.11497	0.827166
64	1.11437	0.958728
2647	1.11434	0.297548
11089	1.11279	1.86402
10817	1.11214	2.57427
11021	1.1101	4.33049
4319	1.10782	0.479619
13528	1.10686	1.7318
7765	1.10656	0.880724
6031	1.10458	0.782546
4399	1.10373	0.423164
7550	1.10241	0.588637
3433	1.10073	0.499839
7052	1.09973	0.765424
8770	1.09969	0.490368
12995	1.09852	0.829928
3581	1.09825	0.236792
6055	1.09797	0.689949
1699	1.09716	0.636877
5535	1.09387	0.593675
9241	1.09379	0.50622
4053	1.09292	0.949756
7004	1.0898	0.500557
1150	1.08932	0.460594
10547	1.08279	4.63717
7090	1.08018	2.44838
4910	1.0789	0.642252
8681	1.07889	0.735412
12484	1.07844	2.56167
1726	1.07761	0.54072
9502	1.07732	2.0691
2181	1.07647	0.603757
9593	1.07646	2.23836
10243	1.07588	0.91896
7324	1.07475	0.49729
1952	1.06975	0.220701
5807	1.0683	0.618105
10625	1.0682	0.619415
11926	1.06819	0.636419
5079	1.06777	0.333156
4567	1.06653	0.843242
10770	1.06652	0.688651
4554	1.06604	0.498089
2516	1.06583	0.280613
10384	1.06583	0.851857
11853	1.06565	0.453947
5938	1.06551	0.921625
6342	1.06467	0.801602
10696	1.06453	1.19429
2616	1.064	1.37275
4480	1.06291	0.520217
4638	1.06185	1.93177
5259	1.06128	0.688668
9609	1.06086	0.835126
1877	1.05769	0.514319
9661	1.05726	1.14376
8826	1.05701	0.844981
2154	1.05626	0.567386
5409	1.05393	1.98299
2797	1.05348	0.66106
9679	1.05176	0.866702
31	1.05097	0.905803
5516	1.0502	0.381879
4037	1.04981	0.507992
4003	1.04713	0.452705
3609	1.04504	0.960238
13752	1.04194	2.31199
4552	1.04123	0.556021
3771	1.04121	0.342991
9258	1.04072	1.63529
2394	1.04019	2.99169
13394	1.03931	1.58718
8811	1.03836	0.772555
8432	1.03828	0.638172
685	1.03783	2.79522
941	1.03742	0.41604
3907	1.03703	0.90932
3305	1.03423	1.48444
7153	1.03419	0.62076
9518	1.03308	0.50032
10247	1.03154	0.938872
9094	1.02997	0.781502
2871	1.02967	1.34686
6510	1.02925	1.17931
4402	1.0292	0.297376
4233	1.02814	0.949577
6265	1.02796	0.794818
2015	1.02668	0.573107
9280	1.02268	0.76016
2228	1.02247	0.499158
12042	1.02091	1.97141
5119	1.01762	0.535138
3725	1.01684	3.20922
264	1.01565	0.338002
7779	1.01413	0.459914
4250	1.01278	0.846575
3640	1.01142	0.575401
7480	1.01038	0.638287
2761	1.0103	0.454679
7866	1.00898	0.521933
5219	1.00877	0.822839
4472	1.00664	0.592465
9462	1.0051	2.13873
9820	1.00507	0.176446
1727	1.00349	0.651688
968	1.00327	0.900698
11008	1.00205	0.270113
7822	1.0018	0.267729
2371	1.00126	0.527734
9131	0.998271	0.94618
8038	0.997865	0.912782
8474	0.997512	0.914834
4183	0.997353	2.63228
5834	0.997329	0.495369
8540	0.995584	0.626595
3598	0.995242	0.351605
7664	0.991327	0.287237
4498	0.989342	0.625289
1133	0.989001	0.435285
105	0.988791	0.49428
5661	0.988766	0.501756
10265	0.986826	1.32076
1484	0.986778	0.266538
1191	0.986026	0.324249
6188	0.985931	0.670863
5407	0.985377	0.325843
4414	0.985187	1.59712
11955	0.98384	0.708331
4561	0.98342	0.461496
6865	0.983116	0.545653
10081	0.982959	0.74232
11745	0.982418	0.79347
10523	0.982148	4.18635
10388	0.982016	3.53684
10488	0.977934	0.587308
1756	0.975765	1.78993
229	0.975321	0.233694
2011	0.975193	0.762451
1542	0.974202	0.472603
2126	0.973902	1.10392
11380	0.973897	1.54392
4850	0.971964	0.278611
3307	0.970993	1.65849
7283	0.969563	0.562889
12299	0.969191	1.33681
3575	0.96849	0.467836
9630	0.968398	1.02558
7949	0.967667	0.850792
3979	0.966655	0.386321
367	0.966532	1.25759
113	0.966156	2.0832
7457	0.966033	0.655453
11912	0.964536	0.750167
5828	0.964239	0.77497
3075	0.962709	0.446969
4783	0.962622	0.725089
12848	0.962243	1.27517
3767	0.960696	0.535681
13159	0.960442	0.803025
9091	0.960208	0.506143
3001	0.959293	0.412709
4209	0.954279	1.06285
6400	0.954067	1.10616
7508	0.953554	1.09212
7842	0.952584	0.774485
8335	0.952045	0.635388
2202	0.951429	0.400409
10756	0.950986	0.787844
7819	0.949709	0.540129
11087	0.947408	0.203741
8061	0.945029	1.28676
4574	0.943679	0.376902
9724	0.941194	0.32045
8682	0.940787	0.573581
4546	0.940305	0.519837
7988	0.939266	0.682065
6720	0.937431	2.95952
7096	0.93595	3.38146
4320	0.934319	0.318063
4534	0.933308	0.28337
4930	0.932648	0.584592
2488	0.931882	0.516169
2701	0.93116	0.217207
8479	0.930639	0.929362
7691	0.930421	0.272384
13272	0.930346	0.816391
7608	0.930155	0.91064
9483	0.928749	1.88184
7948	0.927273	0.874616
2457	0.927178	1.34228
12332	0.92704	2.67871
3906	0.926238	0.417868
283	0.926208	1.33831
7585	0.926159	0.523877
5979	0.92549	1.21705
2449	0.923988	1.00365
7933	0.923915	0.778769
9155	0.922886	0.958467
7370	0.921508	0.387779
13512	0.921407	2.92757
4924	0.920153	0.950038
3238	0.919943	2.01095
2599	0.919854	0.494085
8663	0.918432	0.424054
7115	0.917023	0.340578
7803	0.916439	0.294292
11581	0.916234	0.37063
5689	0.916218	0.615889
2839	0.915913	2.07512
10292	0.913111	0.896845
3631	0.912985	0.242352
8796	0.912067	0.673381
935	0.911321	0.227939
8103	0.911139	0.602739
7847	0.911009	0.71297
11039	0.909948	0.482216
8975	0.909209	0.67181
3737	0.908871	0.605941
2834	0.908189	0.536915
7409	0.907811	0.710719
13727	0.907193	1.53242
8685	0.903172	0.507543
9703	0.902307	0.371412
5285	0.902139	0.545768
3757	0.901724	0.607265
3119	0.900374	0.470348
12163	0.899696	0.268033
8582	0.89926	0.503422
7328	0.899133	0.492232
9043	0.898599	0.912532
10212	0.898528	0.828366
7353	0.898506	1.14096
1949	0.898298	0.677047
5879	0.897651	0.24641
3374	0.897334	0.712448
1168	0.896937	0.264047
4564	0.896286	0.479077
7843	0.895601	0.550136
8165	0.895146	0.675631
7817	0.894557	0.786059
644	0.894498	1.02228
6399	0.894249	0.499113
6337	0.892575	0.633108
10177	0.890588	0.906872
4394	0.89001	0.250923
6003	0.889845	0.395922
2765	0.889339	0.748708
3060	0.888238	0.290541
5215	0.888122	2.18056
8301	0.887299	0.488142
5789	0.886871	1.96048
2877	0.886629	0.771856
2943	0.886375	0.584004
4079	0.883866	0.441271
6008	0.883784	0.710977
11090	0.882919	1.27945
7129	0.882898	0.625496
2141	0.882383	1.08065
13145	0.881812	2.35412
13365	0.880358	2.01546
2209	0.880112	0.314874
7155	0.879854	1.30473
2722	0.879512	0.27134
7476	0.878454	0.631789
7931	0.878109	0.404163
5373	0.877847	0.896364
5324	0.877196	0.501509
1337	0.877127	0.236359
12337	0.874417	1.28409
4355	0.872235	0.442811
9410	0.87088	0.517231
6387	0.868535	1.18132
7496	0.867477	0.563107
9095	0.867401	0.623295
6605	0.867337	1.37067
12312	0.86547	0.584546
10004	0.864186	0.868567
9652	0.861763	0.850084
9045	0.861286	1.36038
12072	0.861095	1.48992
10366	0.859197	3.35987
5449	0.858841	1.90105
3611	0.858019	0.366105
2976	0.857401	0.380041
13732	0.856939	0.502892
2798	0.856011	0.414097
2994	0.854082	0.278017
1066	0.85394	0.521934
7979	0.851889	0.372099
3621	0.851471	1.58035
5853	0.850472	0.8801
2648	0.849453	2.14838
6884	0.849222	0.527709
4551	0.848235	1.0331
11379	0.848123	1.09453
8786	0.847595	0.819208
11649	0.846857	0.793943
1896	0.845851	0.780223
2751	0.845363	0.748236
11231	0.844893	0.933046
12053	0.84441	1.84211
670	0.841033	0.23602
5302	0.840925	0.997988
1117	0.840643	0.254913
10851	0.840636	0.265095
7952	0.839268	1.24804
2226	0.839022	0.408138
2231	0.838869	0.443506
1256	0.83848	0.379741
6072	0.83823	1.0684
4639	0.837568	0.888455
10930	0.83663	2.2198
10551	0.83462	0.728314
7172	0.833554	0.404566
5533	0.831588	0.385841
6203	0.83134	0.72077
11785	0.828482	0.331742
2223	0.828325	0.313686
5886	0.827356	0.496871
10484	0.826996	0.270063
13138	0.826872	0.905987
6231	0.825676	1.43747
11662	0.825392	0.602547
5695	0.824284	1.46095
2264	0.824192	3.32217
10125	0.824066	0.863709
6916	0.823649	0.763474
8405	0.823202	1.02692
1794	0.818198	0.538826
1955	0.81809	0.188151
7928	0.817618	0.426583
8554	0.817015	0.187617
8126	0.81576	0.337492
6574	0.815274	0.615319
7796	0.814883	0.420308
92	0.814781	0.700867
5707	0.814285	1.54502
8935	0.813853	0.75828
9297	0.813705	0.3028
5935	0.81353	0.835819
8401	0.812732	0.320409
693	0.812456	3.56631
892	0.812118	1.80146
13045	0.811829	0.911883
12043	0.810669	2.08976
11006	0.810642	0.768975
9741	0.81052	0.777981
11674	0.809641	0.452822
11679	0.808913	0.709595
9158	0.808811	0.400878
12943	0.808569	0.262924
11349	0.808246	0.429882
10106	0.808083	1.20998
6780	0.807832	0.536974
9151	0.807532	0.719495
12041	0.806288	1.35747
7932	0.806113	0.510385
2300	0.805568	0.198482
6285	0.805344	0.835827
4264	0.804554	0.408342
10726	0.804524	0.441004
13583	0.80441	0.979767
1261	0.804008	0.80215
7755	0.803085	0.701331
11288	0.802928	1.79365
13692	0.802571	1.6829
2358	0.802495	0.568302
8959	0.802472	0.501721
3000	0.802133	0.49144
1260	0.801842	0.417254
6988	0.801172	0.374235
3501	0.800441	0.400479
7642	0.798852	0.776466
1704	0.798661	0.341768
6950	0.79657	0.657515
7546	0.79468	0.499108
6894	0.794425	0.627761
7527	0.793801	1.00319
5765	0.792052	0.269266
4231	0.79155	0.454921
6774	0.791071	1.83233
13257	0.791064	0.619908
3003	0.790776	0.269634
636	0.790633	1.5703
471	0.790563	0.167542
1390	0.789992	0.183674
1662	0.789737	0.338111
3177	0.788934	0.532119
3885	0.787871	0.459468
10986	0.78784	0.466992
12698	0.787667	0.782805
5973	0.78743	0.322087
12093	0.786378	0.421307
3553	0.786074	3.32861
8098	0.783308	0.580986
10792	0.783039	1.51961
1683	0.782677	1.76041
713	0.782031	0.274628
3513	0.781344	0.755801
3887	0.780092	0.328397
2617	0.778791	0.630195
8263	0.778107	0.362689
4104	0.777997	0.713876
5680	0.776057	0.847219
8386	0.775879	0.328744
3981	0.77574	1.08799
4976	0.774838	0.516812
1947	0.773911	0.624095
7605	0.773782	0.547605
13698	0.772954	1.43741
3813	0.772498	0.590871
4741	0.772053	0.176901
652	0.771463	1.19599
11179	0.770599	0.648772
2467	0.770365	1.80799
12313	0.770231	0.801591
7801	0.770053	0.440619
4578	0.76944	0.343375
1498	0.769374	1.55956
10962	0.769005	0.535665
6594	0.768049	0.517652
9050	0.76706	0.497672
1497	0.766567	1.15482
6748	0.765879	2.69461
3510	0.765732	0.295676
2654	0.765651	0.764037
2743	0.765107	0.378904
4486	0.76483	1.09198
10444	0.764311	1.69148
4778	0.763267	0.344303
4083	0.762146	0.565342
11106	0.762048	0.320188
5007	0.761219	0.841916
6094	0.760955	0.220706
10943	0.760353	0.177501
7814	0.760195	0.634704
10757	0.758866	0.416683
4847	0.75855	0.513328
8082	0.757961	1.03955
9881	0.756952	0.306672
1099	0.756776	0.329966
4618	0.755582	1.42487
13779	0.755458	0.43581
3253	0.755075	0.509991
4949	0.754887	0.207653
8922	0.754872	0.473344
9656	0.754802	1.04889
9631	0.754154	0.7782
4069	0.752531	1.25968
10245	0.752387	0.948549
1413	0.751655	0.525148
2169	0.750602	2.2842
13291	0.750233	1.12438
9839	0.749825	0.113058
2360	0.748921	0.290818
8795	0.747824	1.44976
4999	0.747235	2.66399
3791	0.7463	0.492376
5172	0.745838	0.408909
11007	0.745357	0.478357
1974	0.744087	3.6386
8598	0.74273	2.23555
3074	0.741573	0.309695
724	0.741234	2.86206
4303	0.740311	0.359834
5905	0.739927	0.690271
3123	0.739494	0.481119
9064	0.73923	0.516431
4954	0.738811	0.406932
6453	0.73838	1.99231
1857	0.738261	0.397671
6871	0.737671	0.490862
4063	0.737653	1.36368
10664	0.737266	1.30143
10601	0.734971	0.554315
13586	0.734941	0.870904
4257	0.733499	0.594407
13357	0.732658	1.63645
10128	0.732639	1.40478
2006	0.732484	0.296815
7212	0.731842	0.813918
12268	0.730137	0.23225
4213	0.730062	0.900365
10650	0.730031	0.273911
10505	0.729475	0.531161
12956	0.729417	0.33678
9901	0.728469	0.748857
2702	0.727754	0.48959
258	0.727594	0.915173
6296	0.727396	0.931639
3030	0.727177	0.274978
3124	0.726228	0.730436
5843	0.726124	2.37578
8005	0.725834	0.21159
13529	0.724791	1.91802
13491	0.724491	0.904233
5690	0.72431	0.841123
4525	0.724202	0.59738
12224	0.723192	0.347093
8058	0.722524	2.43101
2785	0.722101	0.410002
8242	0.721902	0.867391
8022	0.721449	0.865215
13400	0.720252	0.854822
6755	0.719723	0.495116
2576	0.719035	0.539646
8318	0.718772	0.213398
2804	0.71857	0.843214
5930	0.718367	1.4754
2745	0.717331	0.175885
4105	0.716342	0.290092
10931	0.716048	0.456054
4512	0.715597	0.340047
6100	0.715356	1.06014
1520	0.715189	0.67589
1158	0.714814	1.7258
8259	0.714245	1.07672
5780	0.712767	0.723669
12635	0.712633	0.65532
1760	0.712594	1.13965
12855	0.712174	0.78682
9618	0.7116	0.659363
102	0.711553	0.45752
4901	0.711413	0.709119
6090	0.710668	0.467208
1442	0.710416	0.431438
3327	0.710162	0.198487
9722	0.709383	0.671527
6770	0.709194	0.543022
12303	0.708527	1.63521
8453	0.707702	0.29344
7104	0.707314	0.194608
5083	0.706543	0.282492
13167	0.706479	0.475296
8373	0.706198	0.677479
7072	0.705802	0.424107
6815	0.705602	0.229849
7214	0.704877	2.51584
10207	0.704039	1.41413
2076	0.703842	0.332315
779	0.703747	0.364945
4816	0.703269	1.5424
3181	0.701535	1.66528
11636	0.701092	1.31484
12546	0.700362	0.359073
1414	0.700167	0.331144
3620	0.699994	2.33056
5468	0.699487	0.399935
6597	0.698673	0.688617
1552	0.698496	0.391686
9107	0.698454	0.690629
4733	0.698142	0.894955
1679	0.696828	0.407108
7845	0.696311	0.408906
12696	0.695754	0.40677
10854	0.694853	0.357118
4027	0.694725	0.301663
1816	0.694596	0.526449
3765	0.694568	0.487784
7453	0.693996	0.53536
9658	0.693373	0.388212
13481	0.69217	0.702806
9428	0.691777	0.625817
10916	0.691566	1.60084
7118	0.691092	0.860461
5390	0.690969	0.421565
2905	0.690281	1.23673
6255	0.690155	0.345104
11514	0.689458	1.74664
3331	0.689437	0.33928
4577	0.68857	0.33101
12790	0.688553	0.821029
3416	0.688425	0.590843
1174	0.687915	1.65345
9026	0.687277	1.20623
4346	0.687262	0.170299
960	0.68711	2.64219
6092	0.684372	0.266316
4925	0.683354	2.01427
9793	0.683255	0.309913
13135	0.68247	0.620052
11104	0.68183	0.159789
8641	0.681099	0.83484
13079	0.680827	0.57489
5170	0.680371	0.410524
11569	0.680246	0.440597
3976	0.679699	0.192856
5178	0.678385	0.840614
3432	0.677965	0.311665
1422	0.677681	0.331209
6033	0.677253	0.982431
7050	0.676923	0.839746
8186	0.676872	1.43492
13262	0.67601	1.82004
3862	0.675706	0.293514
5398	0.67546	3.09848
3056	0.675393	0.445827
6317	0.674723	0.492818
11512	0.674668	0.241986
7289	0.67383	0.825678
11291	0.673733	0.503473
5164	0.672737	0.240845
9109	0.67239	0.838715
9992	0.66918	0.725322
2417	0.668858	1.79832
6202	0.66876	1.10017
7874	0.66833	0.414065
8919	0.668006	0.790237
1609	0.668005	1.61672
8612	0.666486	1.07173
1318	0.666156	0.387239
10462	0.665903	1.14416
6122	0.665243	0.839642
13259	0.663789	1.24529
5101	0.663574	0.761739
11556	0.663178	0.828187
9552	0.662815	0.209054
10724	0.662346	0.396861
7454	0.662071	0.305749
5349	0.661708	0.564344
5815	0.659063	0.228056
2152	0.658918	0.391614
181	0.658345	0.342178
4531	0.657786	2.43209
10232	0.657585	1.486
4081	0.656898	0.317739
12177	0.656341	1.40076
2903	0.656035	1.12679
10822	0.655762	1.85911
1471	0.655637	1.1465
9089	0.655028	0.477225
6273	0.654089	1.84691
8925	0.65325	0.770405
10083	0.652878	0.616531
1291	0.652171	0.714268
936	0.651876	0.238479
10848	0.651442	0.554172
5577	0.651034	0.583275
9782	0.650569	1.22073
5426	0.650099	0.161264
6121	0.648644	0.668682
6230	0.647199	1.355
4837	0.646432	0.375324
6722	0.645904	0.220106
4774	0.645615	0.691948
10705	0.645487	0.483019
1680	0.645462	1.45765
1002	0.645028	2.18006
3600	0.643221	0.70656
5524	0.642805	1.03389
2843	0.642681	0.771431
7641	0.641943	0.342755
4149	0.641465	0.588202
8992	0.641166	2.32911
2337	0.640759	0.0936913
4899	0.640037	1.5393
12649	0.639406	0.509148
3175	0.639334	0.673529
4087	0.638764	0.270465
5353	0.638112	1.49251
212	0.637201	0.33153
13778	0.636789	0.48236
4404	0.634735	0.189821
9298	0.633697	0.51945
773	0.633566	0.343175
6515	0.633554	0.458681
13062	0.633068	1.05914
10803	0.6312	1.60871
8657	0.631036	0.243655
3429	0.630721	0.901083
8269	0.630569	1.46071
5644	0.629442	0.215589
7056	0.629311	0.399639
5730	0.629241	3.38582
70	0.628579	0.290756
4462	0.628533	0.698802
9408	0.628023	0.797724
3413	0.627708	0.682117
9503	0.627636	1.39624
3302	0.627194	4.58269
13401	0.627095	0.207269
2459	0.626816	0.271414
4032	0.626653	0.536179
13780	0.626416	0.72545
1439	0.626344	0.154507
1590	0.625217	0.44706
1092	0.623795	1.8175
13371	0.622654	1.14163
10561	0.622581	2.56165
13154	0.622315	1.53564
6539	0.622183	0.583831
7960	0.621855	0.270949
5311	0.621612	1.92534
5454	0.621384	2.05399
10219	0.621106	0.8673
3301	0.620612	0.755905
10807	0.620415	0.673936
5057	0.620246	0.339676
1930	0.620079	0.68073
9237	0.619075	0.450352
6292	0.617799	1.68496
8267	0.617471	1.901
2327	0.616632	0.398279
11544	0.616112	1.45385
8298	0.614932	0.657568
5395	0.614346	0.274508
5859	0.614248	0.431082
1500	0.61357	0.387875
230	0.613255	0.21105
4795	0.611945	0.32451
8002	0.611506	0.427554
13577	0.611198	0.282381
5797	0.610637	0.178591
6289	0.610038	0.571137
2767	0.610022	0.451598
13063	0.609373	0.446435
6477	0.608844	2.62298
5152	0.608081	0.26067
10153	0.607903	0.406349
7237	0.607784	1.4537
6639	0.607016	0.842758
4106	0.606968	1.06417
7741	0.606631	1.04765
6598	0.606005	2.80619
287	0.604947	0.362822
11964	0.604693	0.759809
11391	0.602729	0.657857
5961	0.602208	0.510391
12277	0.601762	0.29618
11495	0.601479	0.19078
202	0.600897	0.152001
5552	0.600466	0.355853
8431	0.600036	0.5884
3552	0.599656	2.26324
13743	0.599389	0.65374
9862	0.59911	0.479709
1665	0.598702	0.474253
4138	0.59771	0.44406
2966	0.596952	1.87166
2040	0.596324	0.949789
800	0.595032	1.15707
5541	0.594945	0.463435
5909	0.594761	0.417087
10853	0.593165	0.407956
5589	0.593034	1.17378
7865	0.592547	0.558282
3665	0.592508	4.60746
3704	0.5923	0.527992
13677	0.591735	1.03335
11842	0.591546	0.619757
2458	0.590593	0.240062
6543	0.590028	0.215405
1577	0.589809	0.158295
4797	0.588968	0.195351
5475	0.588577	1.20851
6226	0.588098	0.543354
7993	0.588063	0.493178
6681	0.587862	0.787462
11306	0.587575	1.43784
5196	0.587451	0.539928
4607	0.587137	2.59345
13566	0.585057	1.2363
12301	0.584788	0.673476
7835	0.584636	0.599347
3883	0.584186	0.921526
5004	0.584025	1.39465
10849	0.58385	0.678631
571	0.583744	0.617342
7785	0.583471	1.47224
8141	0.583118	0.418159
2573	0.582568	0.19034
2634	0.582506	0.783367
1612	0.582424	0.127743
6151	0.582275	0.271959
4015	0.582215	0.997545
8192	0.582152	0.319304
2250	0.581659	0.275235
6731	0.581439	0.363552
13157	0.58087	1.07914
4611	0.58062	0.591629
8244	0.58059	1.01874
3496	0.580201	0.965777
10582	0.580182	0.268837
13597	0.579622	1.35027
3644	0.579236	0.377827
6542	0.579166	0.935929
8454	0.578697	0.419575
1918	0.578675	0.313815
9801	0.578081	0.495927
3206	0.578056	0.94797
6866	0.57772	0.569086
651	0.576346	0.30409
11132	0.575765	1.81434
5511	0.575393	2.68922
5635	0.574919	0.358079
11102	0.573793	1.25638
1476	0.573739	0.299817
5089	0.573685	0.411992
4212	0.573261	0.778621
7579	0.573072	0.848223
5054	0.573044	0.399919
4959	0.572441	3.15417
8581	0.572396	0.516845
9769	0.572277	0.488347
7647	0.571827	2.38515
5002	0.570253	0.353161
7266	0.569734	1.45809
627	0.569668	1.1596
4716	0.569087	1.01709
6621	0.569	1.13791
10788	0.568278	0.521992
5283	0.567834	0.236497
5087	0.567742	0.579912
1391	0.567311	0.486602
10580	0.566213	1.96721
7111	0.565658	0.7929
1641	0.565247	2.05817
4453	0.56509	0.407849
4007	0.565054	0.514432
10410	0.564009	0.976218
6316	0.563822	0.968979
1081	0.563712	0.429075
5872	0.563191	1.63062
950	0.562927	1.93191
3758	0.56288	0.417612
5284	0.562709	0.48151
6837	0.562499	0.618617
13777	0.562406	0.468085
1833	0.56239	0.328585
10016	0.560948	0.913617
7400	0.560703	1.52917
4170	0.560394	1.35723
2093	0.56017	0.294709
2944	0.560023	0.762281
5790	0.559416	1.7336
8600	0.558696	0.509759
3380	0.557986	0.340907
5358	0.557675	0.984137
7171	0.557572	1.7518
8792	0.557245	0.44864
942	0.557236	0.442611
1576	0.556977	0.234749
6603	0.556415	0.769733
8662	0.555994	0.286298
3323	0.55588	0.35646
13425	0.555787	1.43839
11175	0.555602	0.677231
12477	0.555474	0.48713
4317	0.555288	0.248034
8988	0.555255	0.138636
4825	0.554873	0.632228
3209	0.554851	1.66785
4689	0.554607	0.964175
12371	0.55428	1.31298
7333	0.55389	0.552141
1040	0.553724	0.70145
5914	0.553429	0.89685
4266	0.553009	1.45578
8700	0.55255	4.44896
6105	0.552043	0.247566
1786	0.551185	1.21131
4841	0.55028	1.1978
9106	0.549272	0.171979
8167	0.549188	0.388053
9016	0.548772	0.621869
13773	0.548751	1.08573
358	0.54799	0.694134
2207	0.54797	1.48488
9902	0.547722	0.706872
3325	0.547702	0.263576
4998	0.54719	1.7125
8104	0.546869	0.44429
12978	0.545373	1.05474
7624	0.545291	0.676598
4559	0.545124	0.250692
11999	0.544614	0.360442
9716	0.544358	0.347712
8243	0.544329	0.384613
6472	0.544297	0.267993
12687	0.543926	0.804883
10262	0.543732	1.12846
2096	0.543731	0.308078
5729	0.543657	2.04848
4057	0.543463	0.377633
13604	0.543298	0.385519
5911	0.543297	0.350844
11836	0.54291	1.10096
2635	0.54269	0.384211
13720	0.541831	0.491273
7956	0.541419	3.04383
11740	0.541394	1.25652
6772	0.541215	0.940716
5184	0.541075	1.43403
11037	0.540403	1.62557
221	0.539645	0.253546
8892	0.539634	1.38155
9758	0.539255	1.328
517	0.538933	0.345489
1995	0.538798	0.430437
10585	0.538533	0.240769
8572	0.538398	1.08681
4793	0.53825	0.150045
4365	0.537152	0.794772
1572	0.536359	0.297454
10210	0.536302	0.531574
5962	0.53602	0.495022
3948	0.5359	0.181953
3928	0.534473	0.204854
7268	0.534393	1.19251
5199	0.533789	0.373786
1063	0.533564	1.57292
5355	0.53321	1.09596
1238	0.532908	1.51996
10491	0.532834	2.73084
6892	0.532499	2.17633
4539	0.531796	0.702049
7507	0.531612	0.701332
3197	0.531346	0.347991
1874	0.530713	1.06447
2731	0.530028	0.141705
11935	0.529983	0.28345
9282	0.529903	0.485373
979	0.529698	1.04593
4293	0.529337	0.316732
3095	0.529316	0.345842
13480	0.528919	0.518964
8407	0.527704	0.529831
5581	0.527675	0.418157
7312	0.526903	0.890731
13083	0.526677	0.705211
8957	0.526452	0.53662
1523	0.526405	0.535297
9138	0.526401	0.6257
10697	0.525969	0.407719
8842	0.525833	1.1932
7872	0.525575	0.718896
13158	0.525541	0.455966
10002	0.52488	0.571158
11276	0.524651	0.313668
2594	0.523654	0.299572
2658	0.523406	0.150113
12515	0.52334	0.39268
6185	0.523203	1.51071
12264	0.523194	0.801186
7675	0.5231	0.493572
4771	0.522535	0.354192
9814	0.521551	1.06411
314	0.521379	0.649156
13395	0.521049	0.743368
2795	0.52061	0.580727
10662	0.519532	1.40344
2837	0.519334	0.931503
12056	0.518237	0.722342
2574	0.518193	0.74295
4907	0.517115	1.53453
13332	0.5168	0.475713
6293	0.516057	0.363176
4280	0.515969	0.611589
8814	0.515474	0.411533
9052	0.515471	0.796251
9654	0.515063	1.14087
1421	0.514522	0.398758
5425	0.514372	0.657166
3498	0.514026	0.154941
9748	0.513661	0.792064
13165	0.513434	0.738548
4208	0.513384	0.714772
10194	0.513053	0.730416
2620	0.512722	0.396044
5313	0.512534	1.40704
1019	0.512461	0.491604
3816	0.511911	0.276417
5117	0.511723	0.535002
6430	0.511652	0.636322
3176	0.5114	0.430524
526	0.511365	0.799957
7951	0.511283	0.272466
5493	0.51064	0.313466
7091	0.510589	0.564722
13582	0.510366	0.515536
5499	0.510104	0.352377
12092	0.51008	0.725714
2468	0.509533	0.675311
4030	0.509279	0.652745
3239	0.509129	0.904558
5431	0.509075	0.85511
4436	0.50815	0.410891
11940	0.507849	0.524531
5989	0.507473	0.474366
12388	0.50706	1.8242
9553	0.50689	0.133842
4553	0.50687	0.12076
6318	0.506544	0.41786
9986	0.506226	0.307696
7506	0.506221	0.278521
9429	0.505862	0.44478
13336	0.504782	0.355279
13589	0.504364	0.435977
6862	0.504348	0.886706
2696	0.50378	0.272409
12027	0.503413	0.807098
7309	0.503387	1.86894
1064	0.502869	1.46585
3037	0.502176	0.672821
485	0.501684	1.9009
10414	0.501487	1.11632
4856	0.500652	0.19201
5258	0.500606	0.448078
12479	0.500029	0.534832
620	0.499623	1.35325
8057	0.498747	0.896563
8545	0.497579	0.350273
10685	0.497409	0.827991
4686	0.496669	1.06517
11969	0.496653	0.313071
9385	0.495673	0.840401
10941	0.495399	0.514314
5963	0.495057	0.408455
3382	0.494995	0.227228
8434	0.494404	0.466404
13414	0.494328	0.515054
5404	0.49422	0.401997
8164	0.494104	0.21512
10208	0.493939	0.238609
2679	0.493746	0.315085
11434	0.49358	0.253561
912	0.493508	1.396
8871	0.493276	1.1696
5143	0.493212	1.72142
2227	0.491906	0.475477
5360	0.491868	0.956454
12274	0.491815	0.659064
4565	0.491728	0.335828
7352	0.491618	0.681402
5471	0.491446	0.292561
1954	0.491427	1.72684
2803	0.490973	0.247253
13584	0.489612	0.672455
10638	0.48942	1.11461
11455	0.488592	0.858822
3980	0.488325	0.327594
3448	0.487443	0.997846
4243	0.487405	1.14013
3562	0.486427	1.26032
2766	0.486006	0.416248
6964	0.485914	0.248769
427	0.485885	1.61497
7263	0.484801	2.79546
12597	0.484401	0.280752
12525	0.483941	0.440825
13092	0.483792	0.696902
6038	0.483094	0.88778
5801	0.482271	0.315434
5634	0.482134	0.304911
5489	0.481422	0.532844
11513	0.48135	0.616967
13051	0.481257	0.505484
5427	0.481051	0.245433
5190	0.48097	0.464791
10545	0.480962	0.208911
4187	0.480833	1.38716
3768	0.48069	0.316207
13261	0.480537	0.658098
7632	0.480357	0.619903
6327	0.48018	0.399724
9039	0.480072	0.659071
13631	0.479841	1.17686
6917	0.479534	0.278947
12188	0.479143	0.544223
7385	0.478928	1.78681
7521	0.477051	0.239498
1393	0.476685	0.431247
8084	0.476418	1.10519
6706	0.476324	0.595859
8383	0.476156	0.434457
13564	0.476135	0.568301
5736	0.475279	1.01697
11534	0.475056	0.854795
5154	0.474722	0.703414
9281	0.473977	0.992687
4034	0.473138	0.998368
3808	0.472993	0.63692
7001	0.472082	0.41919
1274	0.471992	1.01518
7306	0.471631	0.68676
2556	0.471535	0.28133
8964	0.471118	1.04368
2469	0.470416	0.628799
10160	0.469637	0.472767
5115	0.469561	0.239531
2279	0.468617	0.410472
438	0.468417	1.09705
2591	0.467899	0.914831
7826	0.467824	0.384724
6664	0.46768	0.89264
2645	0.467511	0.814709
10433	0.465437	1.71581
911	0.465308	0.704129
10229	0.464909	0.847749
11508	0.464613	1.0603
9279	0.464348	0.721035
6452	0.46422	0.212812
9342	0.464038	0.094007
5372	0.463231	0.902637
11310	0.46258	0.498336
5418	0.462559	0.649916
4396	0.462406	0.427351
7603	0.462136	0.826064
4302	0.461716	0.639406
12269	0.461648	0.357517
9340	0.461599	0.3926
11067	0.46152	0.661714
1172	0.461408	1.58093
2732	0.461378	0.0971989
9487	0.461365	0.454253
7192	0.461357	0.491088
12340	0.45996	0.349009
777	0.459737	0.525045
2575	0.459711	0.460088
2657	0.459641	0.402424
3888	0.459509	0.454946
758	0.459465	0.984746
2927	0.45853	1.23779
824	0.458527	0.921743
65	0.457642	0.376754
6268	0.457344	1.09979
9249	0.457285	1.07128
6386	0.456981	0.529393
3658	0.456156	0.360384
10739	0.455609	0.391885
11941	0.455601	0.50462
4216	0.455557	0.55161
2052	0.455539	0.0924839
1441	0.455536	1.59553
8525	0.455376	0.428336
11298	0.454922	0.620668
7987	0.454894	0.33541
4513	0.454508	1.15883
4307	0.454402	1.33282
9882	0.454349	0.529166
9863	0.453818	0.446452
11986	0.452769	0.706308
5155	0.45251	0.662041
5734	0.4525	0.748125
7706	0.452341	0.689381
5941	0.452243	2.18748
2636	0.451779	0.424464
5001	0.451776	0.150509
10382	0.451755	0.650775
7552	0.451676	1.50768
1796	0.451634	0.931734
1976	0.451421	1.29577
8059	0.451313	0.415154
2664	0.451067	0.584118
8477	0.450582	0.183577
9305	0.450576	2.65503
1803	0.450029	0.125846
4205	0.449763	0.993195
9018	0.449563	0.367037
3686	0.449472	1.19587
7725	0.449174	0.276928
10060	0.448864	0.54583
2769	0.448293	0.232725
5849	0.447766	1.60214
3917	0.447444	0.335258
12701	0.447342	1.03045
1317	0.447194	1.09045
11221	0.447005	0.777516
10944	0.446675	0.257021
8712	0.446282	0.402356
10526	0.445831	0.550045
1162	0.445358	0.589634
9744	0.444744	0.471644
7170	0.444705	0.707374
6142	0.444675	0.759634
2319	0.444534	0.134554
5808	0.444266	0.957182
10272	0.443792	1.08719
5856	0.443599	0.223256
5803	0.443436	0.380648
9114	0.443356	1.10271
7396	0.443066	1.77252
9262	0.442924	0.575767
6473	0.442705	0.595614
5245	0.44248	0.163548
3564	0.441785	1.00901
11759	0.440959	0.61302
4897	0.440745	0.267379
8643	0.440614	0.357203
4514	0.440363	0.321855
9651	0.439734	0.631014
4273	0.439473	1.24628
7481	0.43912	0.185121
6536	0.439088	0.732685
9070	0.439086	0.295764
3647	0.438967	0.48314
971	0.438387	0.256027
2613	0.436671	0.57456
13146	0.436501	1.10797
4465	0.436284	0.701861
4272	0.436237	1.53756
7893	0.436213	1.36381
7176	0.436119	0.575122
2975	0.435775	0.608284
5772	0.435668	0.638419
4877	0.435643	1.00865
2964	0.433625	0.153615
192	0.433302	1.81145
3363	0.432794	1.19863
1098	0.432756	0.557605
4484	0.432709	0.85059
12054	0.432595	0.969757
7043	0.432248	0.566545
6389	0.432077	0.366844
4314	0.431067	0.655007
10244	0.430874	0.903507
2906	0.430769	0.515884
9069	0.430729	1.23597
9698	0.430708	0.988323
8679	0.430408	0.555121
2741	0.430372	0.0987461
12537	0.430109	0.792374
7515	0.430108	0.212328
4759	0.42941	1.35991
6009	0.428992	0.373277
8045	0.428805	0.378335
12449	0.428461	0.567405
13740	0.428295	1.0552
7492	0.427673	0.477493
9931	0.42717	0.799047
2205	0.427137	1.69211
5538	0.427018	0.275462
9430	0.426661	0.840471
3286	0.426538	1.41809
4473	0.426267	1.41804
9090	0.426146	1.77834
8490	0.425942	0.178184
3886	0.425697	0.480416
1527	0.425243	0.17489
1297	0.425094	0.918257
435	0.424749	1.18484
7220	0.424596	0.916905
5539	0.424366	0.583675
4932	0.422949	0.223766
4313	0.422649	0.255493
7439	0.422526	2.35375
2771	0.422498	0.198779
11980	0.422168	0.724462
12114	0.422064	0.565925
2326	0.421968	0.208792
5282	0.421892	0.1521
7690	0.421785	0.951955
4275	0.421206	1.09929
3267	0.421129	1.15994
7756	0.421128	0.0619431
1787	0.420776	0.654324
7570	0.420762	0.502753
8139	0.420445	0.310248
3833	0.419943	0.412496
4435	0.419764	0.690533
1111	0.419737	0.120406
8456	0.419642	0.465487
3521	0.419392	0.476261
5032	0.418499	0.722734
13637	0.417988	0.846759
754	0.417718	1.57673
2372	0.417611	0.303068
1095	0.417318	3.12212
4748	0.417175	0.244349
5220	0.417131	0.931332
2430	0.416403	0.99582
5410	0.416164	0.836896
2947	0.416056	1.47
12534	0.414965	0.251451
8745	0.414243	1.83723
13626	0.414032	0.799843
6723	0.412836	0.935958
1367	0.412603	0.42325
10719	0.412294	0.740978
3204	0.411945	1.73078
13281	0.411891	0.382954
8756	0.411745	0.625217
4148	0.411675	0.861779
4039	0.41135	1.31824
11715	0.411311	0.354402
4665	0.411056	1.28564
9718	0.410384	0.39262
1292	0.410359	0.867083
5721	0.410028	0.564178
2861	0.409846	0.5922
3752	0.409674	1.30777
10098	0.40881	0.530255
2260	0.408136	0.505648
10071	0.408065	2.1371
3144	0.407607	0.832266
12253	0.406569	0.190927
2676	0.406283	0.194195
2204	0.406222	0.226594
3414	0.405953	0.169948
2572	0.405713	0.164061
5169	0.405374	0.179452
2184	0.404507	0.756007
6253	0.404309	0.70542
2208	0.404038	1.04856
2225	0.404026	0.16738
4052	0.403672	0.707537
4368	0.40361	0.388347
4599	0.403507	0.454283
5474	0.403015	0.719838
2559	0.403015	0.475901
9678	0.40296	0.815416
10015	0.402603	1.47713
11987	0.40205	0.241102
7117	0.401099	1.58706
1711	0.400805	1.03272
13738	0.400535	0.78063
9041	0.400289	1.14415
3999	0.400105	0.329297
4728	0.400046	0.608024
3367	0.399456	0.180146
2872	0.398708	0.558189
11454	0.398594	0.590828
883	0.398336	0.631585
1369	0.398117	0.226443
2005	0.398111	0.514055
7827	0.39778	0.348636
7666	0.397672	0.194675
5534	0.397478	0.471216
13744	0.397295	0.301927
4707	0.39716	4.4255
9105	0.396928	0.417344
7186	0.395977	0.5601
5503	0.395856	0.987631
2632	0.394889	0.243622
13770	0.39474	1.12296
11259	0.394497	0.500439
163	0.393794	0.580228
6914	0.393654	1.87375
4001	0.393604	0.51381
3533	0.393147	0.118982
1906	0.39307	1.08105
9903	0.392867	0.297968
8584	0.392851	0.34672
1380	0.392568	0.922105
8062	0.39248	0.749938
13323	0.392355	0.809721
9653	0.39133	0.518994
13647	0.390815	1.54424
7600	0.390527	0.591317
407	0.390463	0.754222
9167	0.389801	0.844592
4121	0.38966	0.542733
865	0.389416	0.461407
13639	0.388792	1.98713
7349	0.388717	0.196039
8889	0.388304	0.696037
7303	0.388084	0.224677
3149	0.387904	1.21694
7322	0.387782	0.295104
3283	0.387407	0.468684
3024	0.387331	0.912813
5890	0.387286	1.73992
751	0.3871	0.226985
8087	0.38684	0.78156
75	0.386804	0.678101
1386	0.386792	1.05545
6810	0.386777	2.59368
8037	0.386013	0.385937
2901	0.385588	0.637848
2637	0.385304	0.447498
9083	0.384834	0.881211
10474	0.384753	0.990644
4710	0.38442	0.685652
2387	0.384417	0.194742
5469	0.383991	0.89731
4340	0.383461	0.903768
4218	0.38303	0.790793
1574	0.382802	0.795465
7520	0.382593	0.370648
5512	0.382437	0.139116
5464	0.382241	0.254117
9362	0.382086	0.703449
7551	0.381844	0.194922
1945	0.380573	0.281986
9884	0.380321	0.72186
3606	0.380174	0.803104
12209	0.380126	0.279876
2172	0.379476	0.197972
9067	0.379451	0.298859
5081	0.379339	0.830609
10768	0.379179	0.671086
6227	0.378791	0.452736
772	0.378665	1.41786
7334	0.37846	0.922566
8182	0.378392	0.226729
3213	0.378347	0.495198
8995	0.378241	0.81885
3094	0.378213	0.590975
3766	0.37738	0.0921467
9817	0.377254	0.931387
12343	0.377092	1.28588
3376	0.376695	1.5088
3419	0.376612	0.983322
9150	0.376061	1.34346
1481	0.376006	0.215555
2071	0.375912	0.19931
13185	0.375859	0.722878
3603	0.375461	0.911282
9628	0.374547	0.774501
2304	0.374385	0.418013
8168	0.374092	0.854169
182	0.374026	0.152435
10170	0.373335	0.416634
7048	0.373145	1.33193
1898	0.373118	0.144556
3451	0.373077	0.900898
6985	0.372229	0.784313
9866	0.372115	0.481615
104	0.372023	0.785082
1385	0.371962	1.20718
3790	0.371466	0.298891
11560	0.37113	0.391313
6271	0.370975	0.518994
11290	0.370739	1.018
8534	0.370083	0.662888
9629	0.370066	0.483092
4041	0.370036	1.05647
9582	0.369895	0.572184
3408	0.369864	0.510677
4025	0.369553	0.45779
6229	0.369466	0.399637
9739	0.369299	0.158067
4067	0.368913	1.51781
5760	0.368267	0.757668
276	0.368008	1.12138
12404	0.367983	0.626354
5228	0.36785	0.54631
10738	0.367694	0.39099
4410	0.367667	0.670469
3812	0.367301	0.820062
6257	0.366668	0.215083
1288	0.366496	0.692584
6658	0.366442	0.506927
5783	0.36611	2.17779
7239	0.365996	2.34642
9970	0.365859	0.725543
2187	0.365678	0.369707
11694	0.365561	0.243278
10288	0.364928	1.29901
5616	0.364773	0.752378
2714	0.364684	0.581311
1843	0.364636	0.453422
8707	0.363634	1.95867
11241	0.363502	0.587187
[truncated: 1,874 more rows]
