# Supplementary material for: Metabolomics Study of Different Germplasm Resources for Three Polygonatum Species Using UPLC-Q-TOF-MS/MS
Source: Front Plant Sci. 2022 Mar 11;13:826902. doi: 10.3389/fpls.2022.826902 (PMC8963481; doi:10.3389/fpls.2022.826902)
Supplement: Supplementary Table 2 — Raw LC/MS data of 30 test samples. [file Data_Sheet_1.ZIP › Supplementary Material/VIP value/Positive-VIP.txt]

Var ID (Primary)	M2.VIP[1]	1.89456 * M2.VIP[1]cvSE
648	10.414	10.3598
2176	10.2649	6.08857
1873	8.00722	5.24544
844	7.74936	4.82348
464	7.06928	2.25721
2732	6.94286	3.71436
576	6.67863	2.56402
3282	6.61418	2.08044
2957	6.17506	2.96253
237	6.14578	3.12037
5319	6.13852	16.0625
9	6.10961	3.39528
2683	5.82491	5.44871
2449	5.62542	13.3108
1626	5.48197	4.22069
1739	5.33991	10.9577
127	5.25395	1.59746
534	5.15563	10.05
207	5.09019	2.09717
2436	5.07079	1.83078
2866	4.94364	3.01922
3456	4.78886	4.91473
2460	4.78699	2.16493
453	4.43677	1.5306
4039	4.3712	4.95957
1222	4.33497	7.03605
2220	4.21582	4.07064
3253	4.19363	7.04153
4372	4.1429	3.89692
2199	4.07435	2.39764
1703	4.05371	1.87111
2177	3.99186	3.5029
4473	3.93334	8.84426
2420	3.87459	6.96736
1833	3.83284	2.45089
1430	3.80429	5.31646
3607	3.7682	6.89266
5925	3.73618	5.88014
6596	3.6609	1.92807
3144	3.58804	1.95457
5140	3.46535	3.91282
3182	3.40002	3.46418
5046	3.26813	4.09485
2038	3.2097	7.20911
5798	3.17492	6.86554
1890	3.16394	1.91673
2927	3.13526	5.1094
661	3.13455	3.17511
3280	3.07582	4.68463
265	3.02833	1.28061
1667	2.98712	6.85499
669	2.95493	2.29255
3295	2.93024	1.1869
103	2.90962	1.01827
5928	2.88632	2.84982
507	2.85048	4.88539
2635	2.82496	10.6176
2195	2.79354	5.46981
2448	2.78292	6.27655
3146	2.71895	4.85748
465	2.69795	3.92951
6341	2.68329	1.98207
881	2.66471	4.96154
3928	2.66057	7.05476
3426	2.59637	6.03038
6034	2.57134	2.29681
854	2.57059	1.71052
2081	2.56763	2.94591
2976	2.55989	1.35377
2450	2.54533	5.90024
1856	2.54492	1.90479
5551	2.53883	2.64944
5349	2.51644	4.84554
1132	2.51006	5.18537
6351	2.5051	2.73873
2300	2.49571	6.28821
2925	2.47938	2.50558
893	2.46348	5.36006
1499	2.44824	6.139
4862	2.42184	5.26019
2172	2.40957	1.88637
3215	2.40224	2.18975
4370	2.38075	3.12629
2503	2.38023	5.15869
2666	2.37967	4.41554
1392	2.36836	4.51814
6523	2.34218	2.30832
2324	2.33592	7.58906
1575	2.29113	1.42379
545	2.29062	3.06788
925	2.28999	4.48993
1221	2.26217	2.85636
3638	2.24987	2.62805
2000	2.24778	3.87554
1947	2.2351	5.14923
5590	2.23503	8.72327
1593	2.23081	4.24461
2136	2.22507	4.34707
5888	2.21725	2.15419
2438	2.21398	1.46072
4752	2.21002	2.67575
1594	2.20475	3.35502
1412	2.20472	1.17375
6339	2.19918	8.54356
4088	2.18896	3.78005
6669	2.17701	2.30919
2462	2.17645	1.49608
5926	2.17255	4.20083
478	2.16756	0.708861
5261	2.16017	2.29015
1130	2.15199	3.52799
4093	2.14866	6.89236
1951	2.14286	1.54386
3380	2.14247	2.87524
1006	2.1265	1.37547
4327	2.10476	4.18548
3248	2.09673	2.86963
5083	2.08787	1.75825
3841	2.08249	1.53945
1645	2.07791	3.37506
3502	2.07618	2.12246
2405	2.0458	1.87296
115	2.0434	1.23688
589	2.03843	0.736592
3941	2.03176	1.69804
880	2.02619	3.2972
3032	2.01836	3.13111
4058	2.00561	2.00933
5471	1.98349	4.10631
4420	1.97097	2.35582
4621	1.96182	1.13007
5375	1.95428	0.995413
5318	1.95397	4.0694
2883	1.92912	1.17775
1021	1.92166	2.57325
5353	1.91453	1.43386
4474	1.90473	2.77873
2590	1.87796	1.67847
5858	1.87671	1.98669
2373	1.87535	3.10178
3113	1.87317	0.725685
5811	1.85598	3.89381
4146	1.84416	3.53177
1190	1.84198	3.12168
2878	1.83469	1.62722
2013	1.83456	3.92646
444	1.83374	1.1716
2370	1.82701	3.76689
6296	1.81578	4.92764
2945	1.80062	1.19861
2650	1.80022	0.681143
2668	1.79561	1.60659
5105	1.78692	3.99986
5573	1.78287	1.07474
4636	1.78205	6.4128
4413	1.76865	2.51929
1754	1.76733	4.2261
2581	1.76646	2.96447
3462	1.75897	2.17187
3272	1.75392	3.39967
2119	1.75	1.57802
212	1.74474	1.65512
1517	1.74317	1.21199
3466	1.73854	1.82444
4340	1.73347	4.00467
2090	1.72974	2.26144
5051	1.72541	1.36269
1993	1.72437	3.62276
4153	1.72258	2.14092
175	1.71822	1.4698
5778	1.70772	1.92523
2596	1.69909	3.7063
3974	1.69785	1.65894
6538	1.69339	3.13395
2343	1.69234	3.2212
2189	1.69224	4.49201
5524	1.67961	3.76035
2867	1.67736	1.224
1380	1.66909	1.59656
371	1.66419	1.76133
6602	1.65779	2.4433
2898	1.65756	2.07988
4478	1.65742	0.97468
564	1.64727	2.66661
1013	1.63952	2.97477
300	1.63827	2.29463
2053	1.63132	2.1498
3521	1.63091	3.47466
4233	1.6301	2.12235
2245	1.62841	2.16206
2693	1.62827	1.59751
5505	1.62723	1.74423
3255	1.61842	2.33923
1269	1.61433	4.24765
3050	1.61429	2.05748
6018	1.61375	2.46567
381	1.6113	3.81486
3228	1.6099	2.2456
1741	1.60971	3.02551
2202	1.60462	0.797943
3947	1.59598	3.0876
1888	1.59559	0.919495
2198	1.58678	1.93348
5939	1.58161	1.65934
5077	1.57685	2.30614
3256	1.57386	2.99473
3771	1.5703	2.62758
3259	1.57001	2.63872
3572	1.56005	0.948369
4836	1.55246	4.13073
6100	1.54808	0.736782
4685	1.54793	4.41168
2262	1.54681	2.11569
894	1.54417	3.36415
4304	1.54416	2.00575
1981	1.54244	1.74488
135	1.53902	0.405893
2223	1.5386	1.26843
1721	1.5363	0.55321
2850	1.53485	1.82911
4253	1.53084	1.9279
1139	1.52895	1.81923
733	1.52702	2.19067
3040	1.51826	0.86366
3927	1.51757	4.32878
908	1.50526	3.42017
1673	1.50442	1.56649
2929	1.50318	1.39979
5487	1.49827	4.22999
650	1.48445	1.86755
3246	1.48374	1.51521
3056	1.48168	3.54065
4664	1.48022	1.91908
5571	1.47937	1.58867
4846	1.47653	1.37533
2784	1.46668	3.64628
6340	1.46572	5.63362
1256	1.46547	5.39479
1850	1.46157	0.609023
2058	1.45559	3.28074
1371	1.45113	2.91327
6587	1.44935	3.56437
2016	1.44421	2.71335
3616	1.43854	2.8023
1952	1.43844	3.13039
2236	1.43689	2.65339
761	1.43639	0.817929
4640	1.43477	0.991182
177	1.42994	0.814428
3596	1.42898	1.70773
4331	1.42703	2.64993
872	1.4244	3.65102
5491	1.42413	3.84243
2665	1.42398	2.0826
3157	1.41867	2.09878
2106	1.41728	1.14772
2312	1.4169	1.26317
144	1.41498	1.00056
535	1.41392	1.60094
3273	1.41206	2.83132
1234	1.40974	2.31643
4137	1.40586	1.40689
116	1.39887	1.28034
3480	1.39204	1.71682
4582	1.38865	3.33324
5598	1.38793	5.28157
3826	1.38578	2.24914
5264	1.38088	1.93047
3644	1.37974	2.03422
1157	1.379	3.70267
179	1.37722	2.03736
776	1.37504	2.29703
869	1.37112	2.64833
3959	1.37032	0.566004
2149	1.36373	2.75481
3988	1.36307	1.64877
3505	1.36253	2.19866
3322	1.36118	1.33227
1469	1.35785	3.46385
4490	1.35748	2.2758
5081	1.35623	3.24855
5629	1.35301	2.34194
3287	1.35046	2.00748
329	1.34974	1.3523
4783	1.34815	1.97792
1848	1.34808	1.05951
3895	1.34782	2.44012
3857	1.34613	0.43135
5693	1.34589	2.36668
4947	1.3456	3.56651
2283	1.34068	1.80991
5968	1.33867	1.79148
4654	1.33234	1.48212
2585	1.33184	0.902524
5165	1.32998	1.64056
4213	1.3283	1.20611
6228	1.32676	1.59549
2489	1.32087	1.70674
3087	1.32007	1.72385
6423	1.31116	1.07254
15	1.30548	0.937003
3655	1.30527	2.99085
2871	1.30526	1.16765
3674	1.30519	1.81401
2886	1.3042	1.63063
460	1.30419	0.421367
2203	1.2983	1.05669
1695	1.29576	3.2158
3696	1.2891	1.20979
4750	1.28297	1.55598
2399	1.27702	2.48078
5242	1.27648	2.31047
3887	1.27358	2.47625
3831	1.27297	3.71631
594	1.27267	3.05633
749	1.27051	0.805475
2211	1.27051	2.48409
1305	1.26768	0.715715
5107	1.26683	0.83736
1119	1.2662	1.34965
3100	1.26409	3.1854
1004	1.26285	2.07083
3664	1.25388	1.02608
3737	1.25369	1.39117
3486	1.25116	1.12269
2424	1.25014	0.870416
2604	1.246	2.88473
1444	1.24218	2.06542
4376	1.24142	2.05703
1224	1.23272	2.0411
4447	1.229	3.05194
10	1.22763	1.62693
3834	1.22658	2.48485
5748	1.22472	4.55507
5599	1.22057	3.72417
965	1.21797	2.08383
5942	1.21465	1.56395
605	1.2129	1.37346
1026	1.21198	1.39765
1287	1.20666	3.47044
2875	1.19699	2.61935
336	1.19688	0.9943
4525	1.19557	1.36212
351	1.19553	2.38444
3669	1.1928	1.45585
3222	1.18906	3.75839
2408	1.18611	1.15011
4975	1.18548	1.89206
1243	1.18535	2.61101
5996	1.18244	3.88354
6539	1.17873	1.54154
223	1.17807	0.780663
6744	1.17532	1.1284
2725	1.17411	2.20552
3069	1.17182	0.223031
1877	1.16968	1.68613
342	1.16635	1.88067
1111	1.16616	0.981191
2143	1.16145	2.68064
864	1.16074	2.27138
4544	1.15747	2.48708
3816	1.15698	1.86052
1105	1.15542	1.34539
4073	1.15498	2.9868
2655	1.15471	4.48793
3711	1.15415	1.03467
4499	1.1512	1.67177
2466	1.15099	2.7596
847	1.14823	1.59059
3627	1.14671	0.697832
4222	1.14603	1.53742
3659	1.14359	2.03603
5526	1.14276	1.61684
2540	1.14192	3.67595
1077	1.14192	0.677137
3929	1.14032	3.41114
2967	1.13915	3.46449
1909	1.1357	0.561715
4881	1.13475	2.67445
4108	1.13408	3.60635
4545	1.1337	1.93355
1020	1.13278	2.69816
6110	1.13034	1.13604
1019	1.12667	1.55549
1156	1.12496	1.10505
2517	1.12377	2.32667
129	1.12331	0.444572
4166	1.12092	1.43632
5713	1.12082	3.22463
3439	1.12007	1.11103
820	1.11928	1.35385
5931	1.11827	1.92337
662	1.10878	0.500659
919	1.1086	0.885379
6042	1.10652	0.994384
4141	1.10607	1.50086
2942	1.1018	0.6547
6207	1.09961	1.30499
678	1.09832	0.893547
5673	1.09596	1.91719
3085	1.09519	2.13748
328	1.09305	1.76132
1219	1.09205	1.29697
3060	1.09056	1.8968
3789	1.09052	0.962755
4134	1.08994	2.17998
3680	1.08851	1.78453
4282	1.08723	0.977496
5592	1.08496	3.6635
3803	1.08107	0.800156
241	1.08004	1.33857
6489	1.07915	3.18489
5145	1.07915	2.41254
5217	1.07775	1.37948
3376	1.07706	1.22642
6380	1.07692	1.21954
3337	1.0746	2.38537
4546	1.07431	1.62289
6224	1.07401	1.73364
2999	1.07305	2.20869
6299	1.07076	3.15944
2849	1.06988	1.68971
1919	1.06785	2.50709
350	1.06559	0.516701
2151	1.06047	1.52925
178	1.06008	1.4371
2542	1.05982	1.11507
1414	1.05898	2.04851
1579	1.05887	1.85805
2819	1.0584	1.25925
4949	1.05759	1.22341
1704	1.05621	0.761197
6490	1.05334	2.6919
2464	1.05311	2.47334
4657	1.0517	1.52596
6572	1.05102	0.683002
4550	1.051	0.77588
4154	1.05076	0.573455
2739	1.0495	2.08039
1342	1.04852	1.57473
596	1.04645	0.296074
2947	1.04423	0.736004
3489	1.04397	1.18491
1076	1.04241	0.46041
3196	1.03769	1.51426
5608	1.03704	0.885716
5327	1.03702	2.0725
1459	1.03665	0.706578
4875	1.03553	0.956017
1479	1.03382	0.824928
1398	1.03371	2.10699
4706	1.03285	1.64148
2600	1.02956	1.90114
3382	1.02732	2.53499
2440	1.02629	1.29238
3471	1.02488	3.04297
252	1.02336	1.76219
6187	1.02274	1.42544
3482	1.02231	1.29419
2734	1.02211	2.07056
4100	1.02104	3.74248
6691	1.02026	1.49464
6839	1.01941	1.3334
2726	1.01911	2.00621
4652	1.01843	2.96172
1920	1.01708	2.27965
1306	1.01687	0.569833
6612	1.01572	1.34111
4547	1.01554	2.55556
775	1.01365	2.43047
3035	1.00945	2.06534
4090	1.0067	1.06576
2371	1.00668	1.08209
4416	1.00649	0.463006
3117	1.00644	1.17243
3960	1.00595	0.622202
2949	1.00382	1.09183
4763	0.994229	1.07147
719	0.993042	1.0266
3177	0.99294	0.616467
4950	0.991357	2.46812
5533	0.99115	1.93814
3156	0.991135	2.11411
92	0.988494	0.326211
3108	0.988313	1.95226
3096	0.98762	2.05801
553	0.985399	0.963901
5311	0.983867	0.790209
1705	0.982553	1.16325
6911	0.980369	3.47999
4500	0.978418	1.27378
196	0.97774	0.879627
6297	0.977723	2.72778
2339	0.975361	3.15429
2841	0.973139	0.961295
3851	0.972971	1.41235
1997	0.972962	1.23486
4337	0.97234	0.884622
4878	0.971701	0.543284
188	0.971407	1.08899
4079	0.969756	1.03529
6035	0.968902	1.36284
4005	0.965896	0.818932
2052	0.965628	1.70911
6059	0.964406	0.80307
1613	0.964235	2.52641
2331	0.962889	1.75353
4165	0.96214	1.61561
730	0.961403	0.894617
3966	0.960421	2.2088
3116	0.959837	0.80457
5751	0.959821	3.57483
2505	0.959547	1.13882
1098	0.957515	2.3266
4353	0.957225	1.54542
6021	0.956766	1.93608
5096	0.956156	0.753708
3286	0.956125	1.82557
5485	0.954364	0.424526
1137	0.952576	0.733689
519	0.952446	2.0783
5164	0.948486	1.30253
5108	0.94825	2.80698
5239	0.948236	1.32422
5208	0.948033	0.817509
5011	0.947869	0.42756
2882	0.947307	1.19273
652	0.946406	1.87697
2826	0.946402	1.91849
5347	0.945482	2.34424
2098	0.944786	0.904589
4837	0.944507	3.04609
3230	0.943377	0.750258
264	0.942395	2.41987
3488	0.938192	1.55181
2304	0.933652	1.00884
4429	0.933582	5.27329
3379	0.93342	0.99291
6778	0.933323	0.429352
53	0.930214	1.73851
985	0.928621	2.06952
1608	0.928427	0.333898
1478	0.926786	0.800206
1391	0.92579	1.89108
3586	0.924938	1.37353
3727	0.924754	1.15664
2158	0.92418	5.35458
5210	0.922928	4.80348
846	0.922013	1.62779
1434	0.920786	1.02289
2869	0.916841	2.28804
4987	0.916253	1.29611
6000	0.915743	1.65201
3153	0.915659	1.8205
4977	0.913535	1.23082
1376	0.912787	1.67299
454	0.91219	1.31379
4575	0.910332	2.49935
3568	0.908623	1.85351
6702	0.905428	0.936792
2936	0.903768	2.08989
504	0.903642	0.995733
1167	0.901262	0.77524
1328	0.89714	2.01917
2432	0.896791	2.18643
3682	0.895958	0.378071
5201	0.89565	0.661247
5579	0.895211	1.08291
2978	0.893646	1.72276
6649	0.89317	0.636993
837	0.890543	0.777795
3367	0.890057	1.44677
3445	0.889428	2.00778
1446	0.887985	0.892609
950	0.886553	2.45498
5064	0.884521	2.69851
2818	0.883333	2.20276
3858	0.878418	2.45795
697	0.878362	0.859241
3338	0.878358	1.76726
3805	0.87673	1.19596
2803	0.875951	2.02795
4660	0.875289	3.29887
4993	0.874252	2.85975
4529	0.871392	2.35258
3808	0.871197	0.535585
3630	0.871081	0.525822
3364	0.870179	0.674562
3444	0.869408	2.18292
2815	0.866425	1.24683
4234	0.866318	1.05975
6318	0.865811	1.149
3976	0.864329	0.989105
520	0.862092	0.752843
4099	0.862066	1.43318
1648	0.861891	2.20777
840	0.860979	1.4778
4214	0.860032	1.02235
1034	0.859643	2.03863
2667	0.859516	0.845503
528	0.85785	0.675681
2670	0.857089	2.09855
1022	0.856668	2.02351
5690	0.856551	1.2718
3614	0.855563	1.16859
6367	0.85277	0.9614
6449	0.852341	0.821692
977	0.851234	1.20648
3024	0.850804	1.87935
2021	0.850674	1.61726
3392	0.850236	1.21458
980	0.850154	1.61303
4070	0.849754	1.11055
5949	0.84918	0.996536
128	0.848963	1.70024
6129	0.846476	2.21847
1512	0.844995	2.2453
2802	0.844667	2.07635
6234	0.843643	1.56245
3598	0.842898	1.40927
3131	0.842849	0.458411
6870	0.841947	0.684158
1223	0.841939	1.2878
3317	0.841349	1.64443
666	0.840979	1.80134
5179	0.840276	0.439276
5879	0.839501	2.09062
3297	0.838334	1.42552
1867	0.838291	0.861227
3879	0.83804	1.68883
6155	0.837566	0.919523
4901	0.836381	0.944047
1642	0.83585	0.623329
4604	0.834496	0.905405
1986	0.834136	0.869493
1817	0.834045	1.36143
3642	0.832473	0.989574
5820	0.832103	2.01222
1796	0.831855	1.81901
4492	0.830465	0.814424
3055	0.829734	0.749395
1297	0.829556	0.707826
1759	0.828929	1.06185
2048	0.828277	1.32456
898	0.825714	2.09116
120	0.82544	0.416094
2829	0.824415	1.44076
1218	0.82372	1.50298
1727	0.821529	1.39182
5202	0.820638	1.8894
4148	0.820592	0.695835
5495	0.818149	0.479314
6455	0.817694	1.1239
4825	0.817234	0.717547
2990	0.81702	0.330274
6710	0.815699	1.05636
5639	0.815578	0.756943
5897	0.815549	1.21452
3413	0.815466	1.44657
4661	0.815164	0.973828
2326	0.814167	2.50199
6112	0.813361	0.562311
1596	0.812265	1.60046
641	0.812229	0.390816
3924	0.811691	1.63969
565	0.811613	0.769511
5124	0.810596	1.88712
999	0.810351	1.30235
1958	0.809247	1.02459
1780	0.808496	0.63669
3051	0.808405	2.22765
6441	0.807443	1.02291
4980	0.806678	1.43145
2583	0.804783	1.24815
5463	0.803969	0.691098
4755	0.80364	1.07849
3005	0.802003	0.699922
3316	0.801514	0.945182
3487	0.801247	2.00056
2631	0.800082	1.37859
4629	0.799598	1.35319
2825	0.798048	1.12838
1083	0.797936	0.725548
5244	0.797847	1.38822
5	0.797597	0.375762
1611	0.796535	1.24777
1428	0.79582	0.892109
2900	0.792814	0.454702
1880	0.792678	0.64612
6263	0.792049	1.16285
681	0.791419	1.49986
4858	0.791334	0.727492
213	0.791235	1.13022
3574	0.791052	0.922381
1744	0.790429	0.825052
546	0.790331	0.63539
902	0.790082	0.509318
4029	0.788672	1.2753
4118	0.788596	1.17901
236	0.787606	0.371812
4503	0.787241	0.896959
5637	0.787108	1.32973
5283	0.785829	2.06564
3989	0.785049	0.948797
3001	0.784503	0.653218
4501	0.783891	1.95319
6202	0.782959	0.643896
801	0.781123	0.498047
3229	0.780334	1.24035
5714	0.780293	2.21775
6450	0.778679	0.626604
1440	0.778359	4.87877
3204	0.778125	0.626506
683	0.778054	0.553325
6329	0.77788	0.900776
2212	0.777048	1.49554
4215	0.776986	0.874613
2692	0.776063	1.08748
1838	0.775195	0.97534
819	0.774124	3.41499
1080	0.772468	0.653271
169	0.770844	1.5352
2837	0.770499	0.541705
5445	0.770298	1.05303
5817	0.770015	0.922617
3057	0.769685	0.982158
4352	0.769644	0.953679
5454	0.767607	1.77739
3506	0.767447	2.32535
3304	0.766254	2.03946
2375	0.766237	1.73056
2390	0.76592	0.597737
2475	0.765897	1.98583
3349	0.765637	1.25781
5718	0.765403	1.08118
3997	0.765252	0.686086
16	0.765242	0.505914
3112	0.764322	0.836037
1027	0.764105	0.878682
1330	0.761264	1.77467
1085	0.761058	0.828436
526	0.760584	0.445215
5038	0.760564	1.16815
2735	0.759857	0.541382
5312	0.759648	0.422256
5919	0.759466	1.01783
1345	0.759172	0.913533
2880	0.756781	1.23956
4648	0.755753	1.74748
4354	0.7533	1.84598
6041	0.753096	2.28943
2154	0.752632	1.73702
1278	0.752614	0.467651
1253	0.75201	0.907488
527	0.751465	0.44702
3425	0.751423	0.519116
1058	0.751272	0.404159
1701	0.75097	1.41722
2270	0.74781	1.15382
5689	0.746559	0.818025
5735	0.745486	0.821875
3825	0.742315	1.78962
2728	0.740088	0.891451
1612	0.739718	1.64558
4103	0.739704	2.16053
915	0.739084	1.41666
2812	0.738928	0.439773
3284	0.738505	1.17796
2790	0.737076	0.79697
550	0.736856	0.545253
5104	0.736696	1.74608
4067	0.734815	3.1173
4796	0.734713	0.571986
5631	0.734355	0.991471
4056	0.733741	0.348836
998	0.733545	0.998672
3802	0.728535	1.69109
1327	0.728494	1.50244
4645	0.727652	1.22923
5333	0.727642	0.585945
3186	0.726874	1.83215
6238	0.726528	0.695274
2830	0.726355	2.54306
5634	0.726284	1.10229
5274	0.725675	0.932959
2451	0.725381	0.549064
132	0.725293	2.32673
4344	0.723789	1.26298
1150	0.722458	0.591922
1171	0.720822	0.623761
781	0.720565	0.652328
2750	0.719797	0.941632
2132	0.719391	0.861321
1934	0.71911	1.8728
5480	0.718435	0.889877
1187	0.718168	0.952015
5796	0.716582	1.20945
5709	0.716306	0.694844
4826	0.715353	2.04502
4817	0.715077	1.20348
6005	0.714797	0.338367
1540	0.714779	1.17482
2765	0.714495	1.2655
2225	0.713768	1.53449
2332	0.713036	1.63632
6696	0.712533	1.13731
2568	0.712395	1.78643
4930	0.71239	1.16891
2482	0.712334	1.47868
3378	0.711972	0.607047
1614	0.711682	2.84083
4696	0.711303	1.91878
4820	0.711214	1.1151
2322	0.711009	1.98004
1766	0.709597	1.7324
3746	0.708609	0.992675
4850	0.708522	1.9997
1865	0.707414	0.318934
6432	0.705787	1.24703
5782	0.705354	0.735844
4603	0.705065	0.911553
1847	0.704782	0.514924
5187	0.704434	0.449553
1686	0.704275	0.371071
5859	0.703694	0.397264
1053	0.703118	1.62982
5844	0.70271	2.74197
4662	0.701813	1.43537
616	0.701701	0.310558
3267	0.70131	0.988562
3358	0.701284	1.00249
5503	0.701234	0.743334
4339	0.700617	1.51247
3877	0.70049	1.62887
5295	0.699308	1.01799
5636	0.697817	0.673106
6013	0.697279	0.383827
3599	0.69702	0.521425
824	0.696289	0.326777
6690	0.696217	1.15195
5981	0.695015	0.278271
2948	0.69363	1.83037
3093	0.693554	0.541132
3757	0.693328	1.38407
2627	0.692558	0.406298
1245	0.692167	1.71012
2832	0.691853	0.711056
2648	0.691576	0.235732
1047	0.691457	0.534153
4966	0.690641	1.72553
6050	0.689697	1.72597
4589	0.689621	1.60137
1500	0.68932	2.06136
1599	0.688338	1.57868
5936	0.687874	0.76698
3385	0.687324	3.78977
2950	0.686892	0.690981
4965	0.685135	1.32983
4212	0.684758	1.21276
3886	0.684674	0.990692
463	0.683972	1.0439
3731	0.68359	1.0622
1995	0.683561	0.987554
3500	0.683262	0.578068
4006	0.681078	0.34216
5303	0.680908	1.05668
3948	0.680585	2.14361
5049	0.680523	1.33629
2785	0.679238	3.50346
3062	0.679218	0.452323
6706	0.678771	1.27762
2559	0.678655	2.10061
2066	0.678511	1.10251
2504	0.677805	0.868623
5192	0.676952	2.20619
26	0.676779	3.38028
1166	0.675361	0.851761
5171	0.675241	0.962908
2619	0.674988	1.43487
6004	0.674791	0.95182
1227	0.674582	1.06691
3134	0.673576	0.702243
4646	0.673433	0.831535
1155	0.673253	1.3557
727	0.6728	0.966311
3086	0.670456	0.823506
4658	0.670341	0.369764
926	0.669521	1.01845
5470	0.667928	0.678492
6078	0.667353	0.789088
4638	0.667057	2.0324
5870	0.666729	0.438146
4114	0.664909	2.54714
2897	0.664572	0.495512
6024	0.663349	1.58292
2571	0.663066	0.940922
4695	0.662381	0.50748
1564	0.661924	0.712511
876	0.661831	1.76474
3058	0.66086	0.506967
5222	0.660667	0.842929
6141	0.660391	0.904086
3360	0.660225	1.53707
3613	0.660136	1.29039
4619	0.660044	1.93937
626	0.659736	0.798743
482	0.659357	1.32626
1801	0.659043	1.87007
2033	0.658009	0.863585
2372	0.658002	1.3317
2233	0.657762	1.65683
2608	0.657711	0.492918
4969	0.657523	0.380077
2328	0.656546	0.859636
744	0.655436	1.68096
748	0.654525	0.818867
354	0.654342	1.5909
753	0.654242	1.64047
2403	0.653373	0.663729
2012	0.652312	1.69043
1044	0.650964	0.953713
420	0.650756	0.908977
5410	0.650486	0.774691
1445	0.649823	0.769497
6863	0.649412	0.624006
2842	0.648806	0.873821
1191	0.648696	1.7047
3693	0.648447	0.724901
4682	0.648342	1.45376
4854	0.647198	0.840039
4548	0.646792	1.09238
3891	0.64596	0.85982
4025	0.645025	1.2255
5659	0.644365	1.56329
6015	0.643852	0.330068
1687	0.643678	1.2658
5460	0.643637	0.833433
448	0.641501	0.835131
3474	0.641327	0.962829
5109	0.640788	0.735906
5322	0.6405	1.59323
622	0.639407	1.72351
421	0.639365	0.807428
6289	0.638954	2.20923
4556	0.636174	1.95045
2896	0.635961	0.719439
3946	0.635815	0.244403
4591	0.635546	0.482596
4673	0.635435	0.823447
5827	0.635399	0.571705
3409	0.633713	1.41237
2653	0.63267	0.775339
1048	0.63219	0.83388
4577	0.631473	1.05736
2434	0.631281	1.62783
2139	0.630924	0.843372
1054	0.630841	1.63068
1179	0.630662	0.826159
5626	0.630429	0.731354
4958	0.628418	1.30961
3812	0.628028	0.403766
93	0.626839	0.393173
3878	0.624688	1.72749
4302	0.621829	1.70393
1692	0.62175	0.664087
4982	0.621738	1.2501
3097	0.619298	0.84212
5720	0.619072	0.466282
1896	0.61905	0.666845
2417	0.619002	2.26409
4873	0.618649	0.517101
4208	0.618634	0.428982
5235	0.614742	1.45625
497	0.614014	0.785035
4708	0.611722	0.415242
5510	0.611259	0.392926
3383	0.610705	1.6694
4721	0.610556	1.47761
6558	0.610152	0.464855
2092	0.609777	0.741027
563	0.607793	0.541506
981	0.607191	1.44512
117	0.607102	0.820472
76	0.603839	0.595354
5984	0.602968	0.912635
3077	0.602092	1.00661
5102	0.600643	0.753252
3438	0.59982	0.767204
3472	0.599688	0.537998
4425	0.599441	0.659028
3591	0.598844	0.486374
1255	0.598248	0.685079
6387	0.595931	0.945666
3447	0.595716	0.717668
3403	0.59564	1.14468
2421	0.595514	1.01575
5355	0.595335	0.541783
6294	0.595327	0.301752
515	0.594083	0.81551
5473	0.59326	0.70968
4795	0.592975	1.98843
6433	0.592259	0.592422
3758	0.591981	1.38026
2215	0.591777	1.05014
5423	0.590844	0.309131
6149	0.590122	1.05821
2461	0.588401	2.43755
235	0.588362	0.335429
5893	0.588102	1.54388
502	0.586769	0.624296
3648	0.58567	1.3771
4614	0.585373	0.783108
2284	0.585353	0.988691
2192	0.58498	0.36114
1590	0.584285	0.730193
3936	0.58423	1.42735
6159	0.584106	1.36582
3238	0.583924	0.917247
335	0.58225	0.400683
3128	0.58129	1.05816
1777	0.58125	1.47131
2193	0.581017	1.66945
1468	0.579977	1.05063
4770	0.579747	1.44469
3440	0.57705	1.33712
4578	0.576237	1.21341
4046	0.575913	0.767826
2760	0.575857	1.03247
1128	0.575474	0.57566
3369	0.574242	1.32116
3743	0.573622	0.268846
1036	0.572819	1.00654
3894	0.571747	0.934606
4891	0.571377	1.79356
5195	0.570873	0.432817
3797	0.570169	1.11422
863	0.569887	0.554727
1138	0.569418	0.968356
4297	0.568569	1.73165
1456	0.568286	1.26505
590	0.568158	0.533969
2251	0.566077	0.443155
209	0.565591	1.83571
1835	0.565457	1.18485
4000	0.565246	0.354658
6302	0.564187	1.65739
5896	0.563307	0.800757
5341	0.56246	0.456303
4002	0.562357	0.921998
3411	0.562193	0.68342
4477	0.560942	1.88951
6541	0.559806	0.653203
4336	0.558465	1.58307
6378	0.558052	1.5996
4406	0.558032	0.887489
4515	0.557896	1.48812
3800	0.556912	0.390561
493	0.555089	0.512596
5412	0.554731	0.382045
6323	0.554573	0.731094
3247	0.554348	1.54379
2904	0.552049	0.454585
2102	0.551351	1.05431
2271	0.551246	0.827741
1815	0.5497	1.24746
3906	0.549255	0.204717
941	0.548721	1.84704
2964	0.547952	1.29913
1273	0.546565	0.28749
6012	0.545022	0.462403
4732	0.543353	1.93398
222	0.542905	0.400713
3698	0.542891	0.797889
2138	0.542108	0.458671
5177	0.541508	0.850404
5552	0.541421	1.6456
5868	0.54118	1.47096
375	0.541151	0.493368
2700	0.540797	0.326141
2816	0.540797	1.00038
3138	0.540191	1.01709
5141	0.540037	0.580361
5630	0.539959	1.10384
3208	0.539944	0.629093
1508	0.539448	1.20966
4768	0.539345	0.701861
3346	0.538568	0.515278
1845	0.538266	1.38299
5013	0.536398	1.43068
2495	0.535198	1.38815
747	0.535023	1.26967
667	0.534623	1.04691
4252	0.534164	1.51167
1775	0.534033	0.400363
6220	0.533914	0.464558
6440	0.533722	0.759212
2376	0.533246	0.725212
6382	0.532934	0.857803
4203	0.532932	0.4274
4512	0.532784	0.499384
4893	0.532444	1.0993
1358	0.531595	1.19873
2439	0.531404	0.61485
2710	0.531167	0.661395
6362	0.530211	0.594848
3127	0.530086	0.814422
6162	0.530083	0.261134
4393	0.52977	1.30755
2276	0.529384	0.550657
4890	0.529118	0.417078
814	0.52889	0.670107
4680	0.528888	1.12958
3715	0.52828	0.570347
1334	0.528248	1.18052
250	0.528233	1.39985
2249	0.527354	1.31002
5719	0.525037	0.988212
4506	0.524866	1.62932
1040	0.524059	0.618124
5163	0.523327	0.890257
4019	0.523143	0.863122
2539	0.52233	0.837055
359	0.521512	0.614868
5601	0.521446	0.624194
3518	0.520881	0.471801
7	0.520775	0.281656
2993	0.520572	0.823409
2607	0.520479	0.888391
625	0.520226	0.517594
797	0.519364	0.281695
2977	0.518946	0.886612
5185	0.518719	0.645569
410	0.518353	1.44696
3268	0.51779	0.607237
4077	0.516754	0.880944
2337	0.515646	1.61562
5435	0.515522	1.21161
441	0.515076	1.66254
1782	0.514726	1.37998
5477	0.513698	0.614195
5829	0.513497	1.45636
6580	0.513303	0.465927
5575	0.512901	0.778752
1793	0.512875	0.759286
185	0.511247	0.564997
3022	0.511133	0.218963
4757	0.510397	0.740683
1188	0.509691	1.12604
6082	0.509133	1.2143
3477	0.508171	0.452649
5155	0.507377	1.19796
2831	0.505684	0.522807
4584	0.504952	0.372486
3575	0.504931	0.692491
2162	0.50464	0.447398
723	0.503613	0.784403
4626	0.502295	1.75835
2226	0.501768	0.441499
4590	0.501594	0.663838
4066	0.501145	1.67907
1152	0.500482	1.51171
5290	0.500108	0.615254
2616	0.498733	1.14103
6163	0.498563	0.613514
5344	0.497187	1.57988
4386	0.496187	0.271468
852	0.496119	0.453152
5220	0.495004	0.605623
4417	0.494509	0.540198
1470	0.493699	1.28186
2398	0.493299	0.598957
83	0.493206	0.429879
1768	0.493115	1.25277
4863	0.492865	1.50428
4558	0.492155	1.05338
5534	0.490766	0.930534
3835	0.489764	1.3005
4505	0.487717	0.224958
5224	0.486994	0.346252
3671	0.486319	1.29672
6908	0.486287	0.700049
1298	0.486278	0.309809
2047	0.486009	1.66954
3632	0.485933	0.677067
5425	0.485093	0.395121
6265	0.48316	0.861753
5130	0.482802	0.714181
3185	0.482605	1.313
6369	0.481986	0.884303
305	0.481312	0.798323
2068	0.480449	0.879915
2345	0.479865	0.924427
3579	0.479354	0.413905
5035	0.479318	0.743392
1953	0.479163	0.734772
1373	0.478938	1.32284
6083	0.478719	0.378113
1891	0.47868	1.12134
629	0.478435	0.605006
5581	0.478417	1.04428
392	0.478115	0.319685
215	0.478066	0.880963
6053	0.477894	1.14268
2287	0.477844	2.54468
4131	0.477025	0.935532
3706	0.476728	0.522646
5801	0.476688	0.339983
4276	0.476472	0.908981
6190	0.476095	0.769349
1124	0.476061	0.647166
486	0.475686	0.874446
4511	0.475507	1.20201
6065	0.474614	0.367426
4580	0.473715	0.216271
3872	0.47368	1.2478
4531	0.473061	1.34025
1535	0.472907	0.5485
496	0.472886	0.774849
2197	0.472842	1.57164
2523	0.472837	1.13261
5789	0.472749	1.05742
789	0.472532	1.09904
4140	0.472023	0.344477
3793	0.47193	0.489274
6868	0.471264	0.617289
5103	0.47124	1.26004
3494	0.47027	0.449306
4198	0.470136	0.738838
1820	0.469844	1.04272
3550	0.469523	0.796086
37	0.469489	0.331524
5586	0.469171	0.506175
773	0.469038	0.835715
5901	0.468524	1.34586
3676	0.467357	0.561338
126	0.467112	0.980029
2134	0.466526	0.82075
5127	0.46624	1.84796
4369	0.465915	0.783281
4319	0.465722	1.7407
6152	0.464327	0.442689
3118	0.464162	0.490041
1585	0.463991	0.575176
3601	0.463015	0.790213
2632	0.462131	0.431183
5281	0.461581	0.381651
1359	0.461149	1.73792
2602	0.461131	0.908284
5663	0.459871	0.600091
1799	0.458869	0.632572
2965	0.458852	0.316471
1315	0.458576	1.41512
5323	0.456341	0.724982
2507	0.45603	0.265691
3889	0.455812	1.3177
933	0.45566	1.01839
6262	0.455225	0.605688
412	0.455103	0.414307
3810	0.454985	0.264026
4686	0.454902	2.03953
5089	0.454342	1.50533
3504	0.454277	1.06579
1685	0.453966	0.516349
3330	0.453875	0.559894
3169	0.453796	1.20064
3658	0.453649	1.4964
218	0.453313	0.425287
161	0.452742	0.329758
2527	0.452587	1.29641
1682	0.452545	0.574318
6429	0.44951	0.501449
5519	0.449285	1.25326
6033	0.448897	1.4015
1151	0.448477	1.01823
3402	0.448329	1.08431
968	0.44824	0.524185
2519	0.44702	0.297246
3557	0.446929	1.00545
5287	0.446898	0.771958
2624	0.446187	1.59482
3933	0.446119	1.48933
349	0.446103	0.452071
3162	0.445889	0.177453
3868	0.44532	0.723715
2230	0.445234	0.294542
4348	0.444819	0.179265
2295	0.444122	0.665513
2508	0.443946	1.27434
3541	0.443841	0.348626
480	0.443541	1.08049
3078	0.443071	0.65876
5732	0.442776	1.30649
352	0.442634	0.82372
2428	0.442515	0.307567
1173	0.442293	1.36122
1623	0.442259	0.690082
4205	0.44203	0.640802
3522	0.442015	0.628727
435	0.441493	0.521288
1795	0.441454	0.863834
916	0.44145	0.853523
2341	0.441286	1.344
1806	0.44087	0.238176
2870	0.440639	0.582123
2441	0.440532	0.465922
2402	0.44022	0.64888
5758	0.440106	0.255344
3860	0.439025	0.457496
4361	0.438727	1.08106
5387	0.43848	1.58854
5199	0.437946	1.54114
5518	0.437541	0.848126
1452	0.437166	0.729166
549	0.437006	0.690469
5269	0.436708	1.52809
5245	0.435679	0.981344
929	0.435612	1.21478
5288	0.434843	0.572745
5830	0.434346	0.46138
904	0.433712	0.567413
485	0.433488	0.284758
2051	0.433012	0.958242
714	0.432852	1.6253
5861	0.43277	0.394797
355	0.432215	1.05459
5958	0.431669	0.308412
6287	0.430806	0.584227
3019	0.43059	0.521089
4964	0.429759	0.841832
4821	0.42957	0.596147
5983	0.429207	0.291957
953	0.428617	0.334176
1511	0.428058	0.581774
918	0.427944	0.658492
2761	0.427404	0.279229
4998	0.426376	1.41373
2695	0.425852	0.780975
2334	0.424781	0.892692
1762	0.424599	0.316755
960	0.424464	0.819973
4592	0.424417	1.15841
3423	0.423776	0.260578
42	0.423633	0.66206
4288	0.423625	0.441875
4121	0.423551	1.32731
858	0.422981	0.233154
3149	0.422885	0.587659
5215	0.422488	2.20699
5467	0.421916	0.794737
5188	0.421794	0.587414
14	0.421293	0.685423
5032	0.420902	1.40221
2594	0.420627	0.250569
4449	0.420171	1.55445
5379	0.420039	0.218195
3712	0.419833	0.265548
529	0.419812	1.28517
5531	0.419765	0.842057
3091	0.419746	0.558051
125	0.418916	0.210044
1290	0.418755	0.7816
2797	0.418623	1.30274
5676	0.418295	1.48005
3130	0.417979	0.468504
4728	0.417964	0.622624
2142	0.416845	2.13538
6189	0.416837	0.801287
4877	0.416722	0.953882
5508	0.41667	1.2297
1258	0.415146	1.61115
2740	0.414847	0.701279
4804	0.414651	0.894244
1756	0.414409	0.94776
865	0.413438	0.521503
3832	0.413319	0.238184
2599	0.413221	0.477851
1773	0.413109	0.209624
208	0.412975	1.81521
2159	0.412754	0.94454
1491	0.412685	0.477229
4637	0.412674	1.09791
1415	0.412628	0.846894
5012	0.41153	0.307563
2374	0.411517	1.03876
4722	0.411491	1.3216
4798	0.411413	1.23733
3289	0.410293	0.771772
780	0.408937	0.606044
5892	0.408726	0.257382
5644	0.40844	0.73776
6161	0.408038	0.673219
3103	0.407821	0.887998
5371	0.407594	0.602949
2847	0.406399	0.587507
3401	0.405991	0.273908
6903	0.405935	0.847798
569	0.405317	0.383807
3677	0.404777	0.866614
3578	0.404232	0.957566
4994	0.40406	1.62084
3347	0.403415	1.18003
121	0.403368	0.576007
5726	0.403227	1.12181
3553	0.402746	2.33398
4617	0.402245	0.359073
2715	0.401752	0.437653
4782	0.401297	0.537612
4239	0.401082	0.960752
152	0.400922	0.315096
4326	0.400771	0.687853
5240	0.400644	2.74168
382	0.400323	1.1631
3767	0.398529	1.60546
3394	0.398494	1.65255
3535	0.398428	0.357595
1144	0.397965	0.260738
3079	0.397622	0.697249
3270	0.397492	0.539687
3183	0.397343	1.02205
5863	0.397056	0.991073
3753	0.396954	0.440216
2789	0.396213	1.28821
3675	0.395693	0.452611
558	0.394999	0.917264
2155	0.39472	1.06252
2958	0.394017	1.10393
4223	0.393596	0.201052
6583	0.393564	0.907219
4694	0.393199	0.535783
368	0.392562	0.683083
1556	0.3923	1.89449
829	0.39116	0.742766
2055	0.390498	0.704186
6434	0.390375	0.714504
1338	0.39013	0.854759
5617	0.389952	0.256409
2404	0.389861	0.886195
3468	0.389491	0.327257
1346	0.389321	0.516048
63	0.389029	0.632049
5722	0.388856	1.1211
903	0.388186	0.296632
1872	0.387964	0.8576
5539	0.387818	0.751621
6651	0.387639	0.955149
4083	0.387263	0.312913
1901	0.386932	0.703153
1087	0.386262	1.03555
165	0.385777	0.657542
4579	0.385593	0.466732
3269	0.385186	1.08552
259	0.384599	0.47163
2073	0.384283	0.683171
739	0.384014	0.275924
6051	0.383951	0.58004
2872	0.383647	0.543991
1979	0.382796	0.262138
3566	0.382738	0.780082
774	0.382267	0.852995
784	0.382135	0.52616
1271	0.381743	1.43631
1742	0.381657	0.698044
6237	0.38164	0.989215
4650	0.381632	0.365893
1055	0.381509	0.383125
1972	0.38141	1.03078
3884	0.381048	0.245708
1987	0.380603	0.231227
4415	0.38039	1.23168
140	0.379691	0.396376
4450	0.379509	1.33482
4072	0.378934	1.53844
4754	0.378867	0.494511
758	0.378803	1.09561
5279	0.378155	1.17443
498	0.377639	0.647773
2654	0.377506	0.719005
5715	0.376776	0.575593
6556	0.376718	0.837597
5846	0.376534	0.434595
5250	0.376388	0.259328
4610	0.376028	0.482135
2643	0.375842	0.299267
408	0.375328	0.382163
315	0.375118	0.515087
2817	0.375093	0.773786
979	0.374177	2.2832
911	0.373991	0.189237
2714	0.373747	0.930709
1750	0.373504	0.503395
1852	0.37326	0.729477
337	0.372451	0.630182
6554	0.371722	0.278672
5994	0.37139	0.527382
195	0.371147	0.579295
899	0.370821	1.22208
521	0.370586	0.407179
4849	0.370512	1.22652
571	0.370281	0.137444
6896	0.370073	0.435424
782	0.37006	0.677479
2265	0.369883	0.687547
3752	0.369715	0.150064
3765	0.36922	0.384835
3235	0.368698	1.20058
2913	0.368202	0.649717
6301	0.368001	0.463243
3180	0.367928	0.6919
3090	0.367927	2.65668
539	0.367647	0.269183
4879	0.367446	0.480758
3092	0.366999	0.758427
3453	0.366722	0.273475
123	0.365647	0.37704
5756	0.365088	0.421398
2007	0.364369	0.466882
1769	0.364311	0.789325
1536	0.364088	0.398586
458	0.363813	0.196958
1266	0.363728	0.521124
1064	0.363562	1.05702
2010	0.362938	0.972
1289	0.362629	0.972116
5023	0.362273	0.831263
713	0.362094	1.03577
4022	0.361858	0.26212
5664	0.361648	1.78177
1563	0.361223	0.682128
1062	0.361068	0.503091
762	0.361049	0.92273
5946	0.361003	0.362489
5627	0.360472	0.99461
3231	0.360153	0.565488
2955	0.36009	0.397405
735	0.35998	1.66816
3688	0.359756	1.29353
1944	0.359753	0.420148
2065	0.359156	0.417966
5776	0.358922	0.917788
5831	0.358797	0.286469
3855	0.358763	0.719255
6211	0.358226	0.649266
665	0.35808	0.459176
6304	0.357935	0.406748
6427	0.357884	0.285199
657	0.357736	0.40672
2141	0.357534	0.278436
2558	0.357135	0.733403
3065	0.356982	0.971252
1059	0.356397	0.265489
5181	0.355593	0.341869
3942	0.355544	0.163613
3741	0.355359	0.260604
1758	0.355278	1.30504
693	0.354102	0.41822
5021	0.354038	0.508672
4095	0.353922	0.227465
3709	0.353711	0.31421
3265	0.353236	0.583861
5975	0.353124	0.235724
1748	0.352979	0.481654
6292	0.35286	0.413337
718	0.352841	1.02794
1033	0.352748	0.555638
3339	0.352461	0.512644
6743	0.352448	0.412324
2485	0.352174	0.3707
3136	0.352078	0.382152
5158	0.352038	0.382196
263	0.351771	0.687694
1357	0.351238	0.955242
2766	0.350986	1.10301
4794	0.350818	1.35738
3419	0.350736	0.676023
2346	0.350294	0.587478
4296	0.350182	0.535881
5625	0.349638	0.319428
2378	0.349203	0.253862
1818	0.348908	0.809469
1466	0.348269	1.03995
3278	0.348199	0.410734
2649	0.348032	0.944161
764	0.347856	0.384959
59	0.347782	0.582334
2174	0.347681	0.483647
321	0.347178	1.33821
3148	0.346925	0.638004
4717	0.346728	0.804759
288	0.346501	0.567012
5750	0.346448	0.949895
2160	0.346387	0.765582
1284	0.346336	0.854702
3193	0.346298	0.893544
6277	0.346095	0.780157
3577	0.346067	0.957614
82	0.345721	0.509337
6205	0.345076	0.551347
1893	0.344801	0.635353
5572	0.344534	0.980709
4068	0.344231	0.308834
5717	0.343703	0.152606
5716	0.343662	0.60988
6200	0.343443	1.40289
4738	0.342735	0.274764
5137	0.342104	1.47979
5289	0.341615	0.777772
4520	0.341509	0.247275
4983	0.341335	0.645808
3921	0.341174	0.757005
3708	0.341168	0.256967
327	0.34068	0.422408
4226	0.340271	0.384693
6347	0.339547	1.05608
5135	0.339237	0.143814
638	0.338644	0.650244
5833	0.338453	0.895619
5027	0.337847	0.404688
4793	0.337462	0.736348
5466	0.337437	1.11199
6462	0.337301	1.10346
4281	0.337149	1.19083
3530	0.337058	0.731419
2266	0.336555	0.860652
627	0.336276	0.9177
2044	0.335811	0.238156
1726	0.3357	0.68444
6909	0.335504	0.433362
3890	0.335228	0.295505
3864	0.334037	0.476019
690	0.333284	0.516533
1828	0.332485	0.32741
2196	0.332319	0.363355
5563	0.332107	1.50922
5538	0.331856	2.08862
5151	0.331817	0.633038
692	0.331524	0.747626
6260	0.330912	0.454598
4325	0.330866	0.496009
3588	0.330758	0.7235
4569	0.33046	0.32055
1831	0.330059	0.266514
4743	0.329507	1.23889
4538	0.328453	0.444837
3076	0.327453	0.414391
6366	0.326684	0.675863
5246	0.325159	0.751925
483	0.324937	0.340588
1991	0.324859	0.822699
6267	0.324823	0.721562
5646	0.324493	0.542817
2758	0.324458	0.85462
1450	0.324454	0.402335
4534	0.324349	0.200162
6447	0.323951	0.730903
4178	0.323816	0.708712
6056	0.323784	0.209095
1340	0.323532	0.923154
2323	0.323355	0.257624
2860	0.323214	0.285459
4127	0.323172	1.34051
2479	0.323123	0.589128
3730	0.32309	0.294628
2130	0.32293	0.845031
3120	0.322556	3.00878
409	0.322392	0.348492
757	0.32237	0.299995
540	0.321978	0.760573
6693	0.321854	0.55448
4995	0.321694	0.391725
3126	0.321576	0.431218
1032	0.320257	0.818435
1104	0.3197	0.600942
494	0.31946	0.478647
3909	0.31943	0.432059
4388	0.319174	0.292444
3066	0.318608	0.818763
4155	0.318349	1.41957
5953	0.318073	0.595798
4188	0.318042	0.878284
2863	0.317733	0.623673
3508	0.317667	0.901419
431	0.317626	0.67613
2259	0.317597	0.841462
4871	0.317454	0.141988
5832	0.317215	0.845673
3122	0.317138	0.909944
4724	0.316711	0.185835
2537	0.316554	1.53792
6763	0.31655	0.685745
2213	0.316466	1.04756
3306	0.316299	0.920406
6235	0.316131	0.450486
3357	0.316107	0.833762
5991	0.31568	0.243988
5809	0.315036	0.848184
162	0.314683	0.542001
21	0.314587	0.475114
4635	0.314435	0.48325
2125	0.314343	0.598197
6184	0.314179	0.357564
2135	0.31412	1.29358
6363	0.314052	0.740203
205	0.314018	0.507558
5345	0.313475	1.16114
109	0.312715	0.503161
1389	0.312636	1.68221
4960	0.312571	0.488985
364	0.312216	0.4849
3873	0.311027	0.281914
1529	0.31094	0.468076
5576	0.310684	1.44614
1633	0.310519	0.436984
4668	0.310107	0.797678
289	0.310104	0.645823
5838	0.31004	0.298574
1786	0.309466	0.349272
4773	0.309422	1.12793
2848	0.308897	0.318077
4593	0.308727	0.89534
6413	0.307688	0.966236
522	0.307663	0.454289
2987	0.307282	0.616066
724	0.307183	0.890054
1792	0.306666	0.260465
1854	0.30646	0.497937
5252	0.30638	1.53608
4439	0.304708	0.608902
6630	0.304284	0.844526
4053	0.304251	0.454289
5816	0.304243	0.630795
4378	0.304139	0.474778
370	0.304032	0.2623
2642	0.303905	0.482142
2805	0.30295	0.380735
6173	0.302842	0.328891
1205	0.302194	0.782942
4693	0.301694	0.426816
715	0.301655	1.32338
1129	0.301557	0.180894
1264	0.300712	0.703482
3303	0.300609	0.432013
5351	0.300342	0.714257
1402	0.300145	0.772712
785	0.299747	0.209597
5286	0.299495	0.104449
5176	0.298021	0.135267
3896	0.297681	0.134638
5174	0.297586	0.438691
1545	0.297568	0.419565
1520	0.296667	0.670538
606	0.296628	0.558779
5308	0.296311	0.79884
1196	0.296285	0.251545
923	0.29615	0.759509
914	0.296005	0.337377
4316	0.295906	1.09397
4599	0.295782	0.870884
198	0.294575	0.555129
5727	0.294095	0.904657
442	0.293965	0.466745
326	0.293872	0.424808
4175	0.293855	1.95123
4368	0.293685	0.178394
3549	0.293331	0.627512
2247	0.292817	1.10096
4778	0.2928	1.18282
591	0.292791	0.72077
3779	0.292788	1.063
750	0.292697	0.36912
4132	0.292448	1.13724
3982	0.291996	0.577114
4314	0.29197	0.820053
6009	0.291948	0.294754
3525	0.291704	0.565596
1115	0.291348	0.41036
3496	0.291301	0.390749
5643	0.290964	0.332261
3823	0.290622	1.91922
4209	0.290435	0.473438
1858	0.29013	0.327588
3707	0.290086	0.277979
258	0.290002	0.369832
3847	0.289911	0.423289
317	0.289553	0.779628
607	0.289537	0.575916
2566	0.289509	0.771012
199	0.289432	0.745492
1108	0.28915	0.391806
4440	0.28759	2.31749
4320	0.286695	0.667225
868	0.286623	0.690415
670	0.286478	0.456828
1049	0.286465	0.707308
1580	0.286145	0.686415
850	0.284898	0.310346
2824	0.284601	0.267515
285	0.283753	0.274123
3892	0.283589	0.6561
256	0.28358	0.675672
6781	0.283557	0.743131
6521	0.283418	0.809534
937	0.282942	0.331051
4176	0.282842	0.473691
3932	0.282577	1.15234
3542	0.282527	0.416128
5662	0.282332	0.403316
5112	0.281425	0.492603
4330	0.280972	0.956847
3234	0.280917	0.28763
1017	0.280889	0.813664
2562	0.280876	0.734175
3497	0.280411	0.62278
4436	0.280227	1.25459
1045	0.279953	0.760312
3898	0.279563	0.164546
4725	0.278426	0.245196
4726	0.277825	0.258701
704	0.277695	1.53417
585	0.277392	0.966993
2905	0.277052	1.08553
2524	0.276664	0.640427
6461	0.276275	0.425991
3523	0.276154	0.258694
393	0.276152	0.494404
5632	0.275255	0.715803
3414	0.275185	0.280822
5918	0.274973	0.195792
4784	0.274962	0.795143
3804	0.274686	0.656722
5255	0.274472	0.249711
3836	0.274217	0.663965
3484	0.274149	0.821185
621	0.273996	0.702636
1388	0.273362	0.742157
4494	0.273311	0.361908
81	0.272583	1.46499
609	0.272397	1.98202
917	0.271386	0.843311
3292	0.271195	0.307913
4317	0.271189	2.10556
6203	0.270944	0.849718
357	0.270682	0.574375
645	0.270603	1.49332
4741	0.270498	0.696884
277	0.27014	1.03286
1136	0.270111	0.560493
6506	0.270027	0.541491
2257	0.269882	0.394721
2694	0.269146	0.775415
4030	0.268326	0.690972
969	0.268166	0.407939
6195	0.267955	0.291402
4910	0.266252	0.562093
4136	0.266078	0.600178
6279	0.266076	1.66044
6983	0.265245	0.614002
886	0.264702	0.484839
935	0.264673	0.614755
2248	0.264582	0.862633
1116	0.26434	0.720191
2601	0.26421	0.519046
6191	0.264097	0.546116
4872	0.264016	0.981586
251	0.263267	0.724668
4882	0.26307	0.758554
4522	0.262915	1.02412
6197	0.262653	0.639223
3421	0.262516	0.584168
772	0.262466	0.308854
2895	0.262229	0.304708
4588	0.262114	0.14967
1968	0.261847	0.333381
3171	0.261816	0.255356
4224	0.261411	0.54961
226	0.261274	0.812066
1092	0.261243	0.426713
2319	0.261222	0.33232
2614	0.261104	0.291
5017	0.260808	0.223161
4758	0.260668	0.582367
1464	0.260653	0.23568
2973	0.260606	0.427223
275	0.260601	0.331254
173	0.26049	0.383226
297	0.260443	0.342532
5226	0.260106	0.987809
6721	0.259551	0.713118
4047	0.259538	0.614694
2814	0.259265	0.97192
1496	0.259143	0.596157
3515	0.258978	0.240086
5651	0.258305	0.494493
2675	0.257638	0.308618
5837	0.257428	0.19634
3852	0.257394	0.831055
36	0.257377	0.403583
5434	0.257341	0.551721
4164	0.257167	0.22085
555	0.256733	0.799853
1481	0.256593	0.377907
4390	0.256571	0.365994
6374	0.255797	0.315028
4496	0.255309	0.450527
875	0.255233	0.662337
2985	0.255219	0.0987398
1716	0.255206	0.485627
278	0.253847	0.399422
932	0.253717	0.556732
4718	0.253206	0.405106
2382	0.252884	0.94956
1070	0.252543	0.143828
3205	0.252026	0.414787
3768	0.251724	0.335515
1228	0.251272	0.398358
1571	0.251163	0.226558
4485	0.250852	0.552718
2035	0.250837	0.336729
4418	0.250688	0.748153
1698	0.250121	0.284926
1395	0.250001	0.92281
1217	0.249817	0.645088
4451	0.248984	0.575987
3764	0.248361	0.0563524
5920	0.248335	0.464053
6275	0.248074	1.15194
4827	0.247963	0.585781
653	0.247948	0.824621
3140	0.247939	0.625635
4521	0.247528	0.36851
5784	0.247167	1.18568
862	0.246957	0.460606
4269	0.246854	0.164824
358	0.246761	0.502065
5414	0.24646	1.01305
1719	0.245977	0.673739
279	0.245836	0.555461
5416	0.245623	0.387284
1625	0.245606	0.796545
6049	0.244659	0.628898
1174	0.244601	0.624907
6668	0.243824	0.351957
5562	0.243728	2.05707
1200	0.243509	0.379964
5724	0.242884	0.527199
4719	0.242685	0.811352
1199	0.242395	0.330508
1494	0.242214	0.847736
4628	0.240915	0.709666
1887	0.240812	0.824683
777	0.240515	0.427915
4911	0.240325	0.799221
319	0.240099	1.21424
612	0.240046	0.648708
5493	0.239782	0.536085
5912	0.239561	0.325509
189	0.239194	0.484577
4698	0.238119	0.581888
3869	0.238068	0.361264
55	0.237632	0.431058
1301	0.237518	0.215836
5455	0.237225	0.296111
4809	0.237042	0.918872
6749	0.237038	0.419987
3534	0.236586	0.182743
4656	0.235433	0.422938
1849	0.23515	0.373002
2261	0.234684	0.167389
5806	0.233975	0.360571
5826	0.233887	0.732946
4383	0.233651	0.785867
3436	0.233479	0.391066
6534	0.233469	0.502392
531	0.232901	0.592879
655	0.232872	0.160316
6217	0.232858	0.549211
1007	0.232809	0.627031
2514	0.232755	0.233004
4074	0.232734	0.4106
2457	0.232308	2.74912
5911	0.232243	0.319028
3760	0.231872	0.322613
2556	0.231797	0.829357
4328	0.231347	0.791799
1351	0.231293	0.241632
4674	0.231122	0.473761
5734	0.231013	0.154257
1516	0.230988	0.25795
1118	0.230539	0.653828
167	0.230519	0.203042
3930	0.230281	0.948269
4736	0.230243	0.474462
5396	0.229536	0.632314
3548	0.229392	0.409602
3963	0.229275	0.336868
6264	0.229191	0.522503
1743	0.229108	0.364863
2256	0.228913	0.874745
6765	0.228781	0.381601
3319	0.22846	0.679282
[truncated: 944 more rows]
