# Supplementary material for: Metabolomics Study of Different Germplasm Resources for Three Polygonatum Species Using UPLC-Q-TOF-MS/MS
Source: Front Plant Sci. 2022 Mar 11;13:826902. doi: 10.3389/fpls.2022.826902 (PMC8963481; doi:10.3389/fpls.2022.826902)
Supplement: Supplementary file 3 [file Data_Sheet_2.ZIP]

Archive with 56 entries (46 files):
- corrplot-master/
- corrplot-master/.Rbuildignore
- corrplot-master/.github/
- corrplot-master/.github/workflows/
- corrplot-master/.github/workflows/R-CMD-check.yml
- corrplot-master/.github/workflows/test-coverage.yaml
- corrplot-master/.gitignore
- corrplot-master/DESCRIPTION
- corrplot-master/LICENSE
- corrplot-master/NAMESPACE
- corrplot-master/NEWS.md
- corrplot-master/R/
- corrplot-master/R/colorlegend.R
- corrplot-master/R/colors.R
- corrplot-master/R/cor-mtest.R
- corrplot-master/R/corrMatOrder.R
- corrplot-master/R/corrRect.R
- corrplot-master/R/corrRect.hclust.R
- corrplot-master/R/corrplot-package.R
- corrplot-master/R/corrplot.R
- corrplot-master/R/corrplot.mixed.R
- corrplot-master/README.md
- corrplot-master/codecov.yml
- corrplot-master/corrplot.Rproj
- corrplot-master/inst/
- corrplot-master/inst/CITATION
- corrplot-master/inst/NEWS
- corrplot-master/man/
- corrplot-master/man/col1.Rd
- corrplot-master/man/col2.Rd
- corrplot-master/man/colorlegend.Rd
- corrplot-master/man/cor.mtest.Rd
- corrplot-master/man/corrMatOrder.Rd
- corrplot-master/man/corrRect.Rd
- corrplot-master/man/corrRect.hclust.Rd
- corrplot-master/man/corrplot-package.Rd
- corrplot-master/man/corrplot.Rd
- corrplot-master/man/corrplot.mixed.Rd
- corrplot-master/tests/
- corrplot-master/tests/testthat.R
- corrplot-master/tests/testthat/
- corrplot-master/tests/testthat/test-colorlegend.R
- corrplot-master/tests/testthat/test-cor-mtest.R
- corrplot-master/tests/testthat/test-corrRect.R
- corrplot-master/tests/testthat/test-corrplot.R
- corrplot-master/vignettes/
- corrplot-master/vignettes/.DS_Store
- corrplot-master/vignettes/corrplot-intro.Rmd
- corrplot-master/vignettes/example-colorlegend.R
- corrplot-master/vignettes/example-corrMatOrder.R
- corrplot-master/vignettes/example-corrRect.R
- corrplot-master/vignettes/example-corrRect.hclust.R
- corrplot-master/vignettes/example-corrplot.R
- corrplot-master/vignettes/example-corrplot.mixed.R
- corrplot-master/vignettes/webimg/
- corrplot-master/vignettes/webimg/rectangles-1.png
