# Supplementary material for: Metabolomics Study of Different Germplasm Resources for Three Polygonatum Species Using UPLC-Q-TOF-MS/MS
Source: Front Plant Sci. 2022 Mar 11;13:826902. doi: 10.3389/fpls.2022.826902 (PMC8963481; doi:10.3389/fpls.2022.826902)
Supplement: Supplementary file 3 [file Data_Sheet_2.ZIP › corrplot-master/.github/workflows/test-coverage.yaml]

on:
  push:
    branches:
      - main
      - master

name: test-coverage

jobs:
  test-coverage:
    runs-on: windows-latest
    env:
      GITHUB_PAT: ${{ secrets.CODECOV_TOKEN }}
      # don't treat missing suggested packages as error
      _R_CHECK_FORCE_SUGGESTS_: false
    steps:
      - uses: actions/checkout@v2

      - uses: r-lib/actions/setup-r@v1

      - uses: r-lib/actions/setup-pandoc@v1

      - name: Query dependencies
        run: |
          install.packages('remotes')
          saveRDS(remotes::dev_package_deps(dependencies = TRUE), ".github/depends.Rds", version = 2)
          writeLines(sprintf("R-%i.%i", getRversion()$major, getRversion()$minor), ".github/R-version")
        shell: Rscript {0}

      - name: Cache R packages
        uses: actions/cache@v2
        with:
          path: ${{ env.R_LIBS_USER }}
          key: ${{ runner.os }}-${{ hashFiles('.github/R-version') }}-1-${{ hashFiles('.github/depends.Rds') }}
          restore-keys: ${{ runner.os }}-${{ hashFiles('.github/R-version') }}-1-

      - name: Install dependencies
        run: |
          install.packages(c("remotes"))
          remotes::install_deps(dependencies = TRUE)
          remotes::install_cran("covr")
        shell: Rscript {0}

      - name: Test coverage
        run: covr::codecov()
        shell: Rscript {0}
