# Supplementary material for: Metabolomics Study of Different Germplasm Resources for Three Polygonatum Species Using UPLC-Q-TOF-MS/MS
Source: Front Plant Sci. 2022 Mar 11;13:826902. doi: 10.3389/fpls.2022.826902 (PMC8963481; doi:10.3389/fpls.2022.826902)
Supplement: Supplementary file 3 [file Data_Sheet_2.ZIP › corrplot-master/DESCRIPTION]

Package: corrplot
Type: Package
Title: Visualization of a Correlation Matrix
Version: 0.92
Date: 2021-11-11
Authors@R: c(
  person('Taiyun', 'Wei', email = 'weitaiyun@gmail.com', role = c('cre', 'aut')),
  person('Viliam', 'Simko', email = 'viliam.simko@gmail.com', role = 'aut'),
  person('Michael', 'Levy', email = 'michael.levy@healthcatalyst.com', role = 'ctb'),
  person('Yihui', 'Xie', email = 'xie@yihui.name', role = 'ctb'),
  person('Yan', 'Jin', email = 'jyfeather@gmail.com', role = 'ctb'),
  person('Jeff', 'Zemla', email = 'zemla@wisc.edu', role = 'ctb'),
  person('Moritz', 'Freidank', email = 'freidankm@googlemail.com', role = 'ctb'),
  person('Jun', 'Cai', email = 'cai-j12@mails.tsinghua.edu.cn', role = 'ctb'),
  person('Tomas', 'Protivinsky', email = 'tomas.protivinsky@gmail.com', role = 'ctb')
  )
Maintainer: Taiyun Wei <weitaiyun@gmail.com>
Suggests:
    seriation,
    knitr,
    RColorBrewer,
    rmarkdown,
    magrittr,
    prettydoc,
    testthat
Description: Provides a visual exploratory tool on correlation matrix that supports automatic variable reordering to help detect hidden patterns among variables.
License: MIT + file LICENSE
URL: https://github.com/taiyun/corrplot
BugReports: https://github.com/taiyun/corrplot/issues
VignetteBuilder: knitr
RoxygenNote: 7.1.1
