# Supplementary material for: Metabolomics Study of Different Germplasm Resources for Three Polygonatum Species Using UPLC-Q-TOF-MS/MS
Source: Front Plant Sci. 2022 Mar 11;13:826902. doi: 10.3389/fpls.2022.826902 (PMC8963481; doi:10.3389/fpls.2022.826902)
Supplement: Supplementary file 3 [file Data_Sheet_2.ZIP › corrplot-master/NAMESPACE]

# Generated by roxygen2: do not edit by hand

export(COL1)
export(COL2)
export(colorlegend)
export(cor.mtest)
export(corrMatOrder)
export(corrRect)
export(corrRect.hclust)
export(corrplot)
export(corrplot.mixed)
import(grDevices)
import(graphics)
import(stats)
