# Supplementary material for: Metabolomics Study of Different Germplasm Resources for Three Polygonatum Species Using UPLC-Q-TOF-MS/MS
Source: Front Plant Sci. 2022 Mar 11;13:826902. doi: 10.3389/fpls.2022.826902 (PMC8963481; doi:10.3389/fpls.2022.826902)
Supplement: Supplementary file 3 [file Data_Sheet_2.ZIP › corrplot-master/man/colorlegend.Rd]

% Generated by roxygen2: do not edit by hand
% Please edit documentation in R/colorlegend.R
\name{colorlegend}
\alias{colorlegend}
\title{Draw color legend.}
\usage{
colorlegend(
  colbar,
  labels,
  at = NULL,
  xlim = c(0, 1),
  ylim = c(0, 1),
  vertical = TRUE,
  ratio.colbar = 0.4,
  lim.segment = "auto",
  align = c("c", "l", "r"),
  addlabels = TRUE,
  ...
)
}
\arguments{
\item{colbar}{Vector, color of colbar.}

\item{labels}{Vector, numeric or character to be written.}

\item{at}{Numeric vector (quantile), the position to put labels. See examples
for details.}

\item{xlim}{See in \code{\link{plot}}}

\item{ylim}{See in \code{\link{plot}}}

\item{vertical}{Logical, whether the colorlegend is vertical or horizon.}

\item{ratio.colbar}{The width ratio of colorbar to the total colorlegend
(including colorbar, segments and labels).}

\item{lim.segment}{Vector (quantile) of length 2, the elements should be in
[0,1], giving segments coordinates ranges. If the value is NULL or 'auto',
then the ranges are derived automatically.}

\item{align}{Character, alignment type of labels, \code{'l'} means left,
\code{'c'} means center and \code{'r'} right.
Only valid when \code{vertical} is \code{TRUE}.}

\item{addlabels}{Logical, whether add text label or not.}

\item{\dots}{Additional arguments, passed to \code{\link{plot}}}
}
\description{
Draw color legend.
}
\examples{
## diverging colors
par(mar = c(0, 0, 0, 0) + 0.1)
plot(0, xlim = c(-0.1, 1), ylim = c(0, 1), type = 'n')

col = c('RdBu', 'BrBG', 'PiYG', 'PRGn', 'PuOr', 'RdYlBu')

for(i in 1:length(col)) {
  colorlegend(COL2(col[i]), -10:10/10, align = 'l', cex = 0.8, xlim = c(0, 1),
              ylim = c(i/length(col)-0.1, i/length(col)), vertical = FALSE)
  text(-0.01, i/length(col)-0.02, col[i], adj = 0.5, pos = 2, cex = 0.8)
}


## sequential colors
par(mar = c(0, 0, 0, 0) + 0.1)
plot(0, xlim = c(-0.1, 1), ylim = c(0, 1), type = 'n')

col = c('Oranges', 'Purples', 'Reds', 'Blues', 'Greens', 'Greys', 'OrRd',
        'YlOrRd', 'YlOrBr', 'YlGn')

for(i in 1:length(col)) {
  colorlegend(COL1(col[i]), 0:10, align = 'l', cex = 0.8, xlim = c(0, 1),
              ylim = c(i/length(col)-0.1, i/length(col)), vertical = FALSE)
  text(-0.01, i/length(col)-0.02, col[i], adj = 0.5, pos = 2)
}


## other examples to show colorlegend function
par(mar = rep(0, 4))
plot(0, xlim = c(0, 6), ylim = c(-0.5, 1.2), type = 'n')

colorlegend(rainbow(100), 0:9)

colorlegend(heat.colors(100), LETTERS[1:12], xlim = c(1, 2))

colorlegend(terrain.colors(100), 0:9, ratio.colbar = 0.6,
            lim.segment = c(0, 0.6), xlim = c(2, 3), align = 'l')

colorlegend(topo.colors(100), 0:9, lim.segment = c(0, 0.6),
            xlim = c(3, 4), align = 'l', offset = 0)

colorlegend(cm.colors(100), 1:5, xlim = c(4, 5))

colorlegend(sample(rainbow(12)), labels = LETTERS[1:12],
            at = seq(0.05, 0.95, len = 12), xlim = c(5, 6), align = 'r')

colorlegend(colbar = grey(1:100 / 100), 1:10, col = 'red', align = 'l',
            xlim = c(0, 6), ylim = c(-0.5, -0.1), vertical = FALSE)

colorlegend(sample(rainbow(12)),
            labels = LETTERS[1:12], at = seq(0.05, 0.95, len = 12),
            xlim = c(0, 6), ylim = c(1.1, 1.2), vertical = FALSE)
}
\author{
Taiyun Wei
}
\keyword{hplot}
