# Supplementary material for: Metabolomics Study of Different Germplasm Resources for Three Polygonatum Species Using UPLC-Q-TOF-MS/MS
Source: Front Plant Sci. 2022 Mar 11;13:826902. doi: 10.3389/fpls.2022.826902 (PMC8963481; doi:10.3389/fpls.2022.826902)
Supplement: Supplementary file 3 [file Data_Sheet_2.ZIP › corrplot-master/man/corrMatOrder.Rd]

% Generated by roxygen2: do not edit by hand
% Please edit documentation in R/corrMatOrder.R
\name{corrMatOrder}
\alias{corrMatOrder}
\title{Reorder a correlation matrix.}
\usage{
corrMatOrder(
  corr,
  order = c("AOE", "FPC", "hclust", "alphabet"),
  hclust.method = c("complete", "ward", "ward.D", "ward.D2", "single", "average",
    "mcquitty", "median", "centroid")
)
}
\arguments{
\item{corr}{Correlation matrix to reorder.}

\item{order}{Character, the ordering method for the correlation matrix.
\itemize{
   \item{\code{'AOE'} for the angular order of the eigenvectors.
     It is calculated from the order of the angles, \eqn{a_i}:
     \deqn{ a_i = arctan (e_{i2} / e_{i1}), if e_{i1} > 0}
     \deqn{ a_i = arctan (e_{i2} / e_{i1}) + \pi, otherwise.}
     where \eqn{e_1} and \eqn{e_2} are the largest two eigenvalues
     of matrix \code{corr}.
     See Michael Friendly (2002) for details.}
   \item{\code{'FPC'} for the first principal component order.}
   \item{\code{'hclust'} for hierarchical clustering order.}
   \item{\code{'alphabet'} for alphabetical order.}
}}

\item{hclust.method}{Character, the agglomeration method to be used when
\code{order} is \code{hclust}. This should be one of \code{'ward'},
\code{'ward.D'}, \code{'ward.D2'}, \code{'single'}, \code{'complete'},
\code{'average'}, \code{'mcquitty'}, \code{'median'} or \code{'centroid'}.}
}
\value{
Returns a single permutation vector.
}
\description{
Draw rectangle(s) around the chart of corrrlation matrix based on the number
of each cluster's members.
}
\examples{
M = cor(mtcars)

(order.AOE = corrMatOrder(M, order = 'AOE'))
(order.FPC = corrMatOrder(M, order = 'FPC'))
(order.hc = corrMatOrder(M, order = 'hclust'))
(order.hc2 = corrMatOrder(M, order = 'hclust', hclust.method = 'ward.D'))

M.AOE = M[order.AOE, order.AOE]
M.FPC = M[order.FPC, order.FPC]
M.hc  = M[order.hc, order.hc]
M.hc2 = M[order.hc2, order.hc2]


par(ask = TRUE)
corrplot(M)
corrplot(M.AOE)
corrplot(M.FPC)
corrplot(M.hc)

corrplot(M.hc)
corrRect.hclust(corr = M.hc, k = 2)

corrplot(M.hc)
corrRect.hclust(corr = M.hc, k = 3)

corrplot(M.hc2)
corrRect.hclust(M.hc2, k = 2, method = 'ward.D')
}
\seealso{
Package \code{seriation} offers more methods to reorder matrices,
  such as ARSA, BBURCG, BBWRCG, MDS, TSP, Chen and so forth.
}
\author{
Taiyun Wei
}
\keyword{hplot}
