# Supplementary material for: Metabolomics Study of Different Germplasm Resources for Three Polygonatum Species Using UPLC-Q-TOF-MS/MS
Source: Front Plant Sci. 2022 Mar 11;13:826902. doi: 10.3389/fpls.2022.826902 (PMC8963481; doi:10.3389/fpls.2022.826902)
Supplement: Supplementary file 3 [file Data_Sheet_2.ZIP › corrplot-master/man/corrplot-package.Rd]

% Generated by roxygen2: do not edit by hand
% Please edit documentation in R/corrplot-package.R
\docType{package}
\name{corrplot-package}
\alias{corrplot-package}
\title{Visualization of a correlation matrix}
\description{
The corrplot package is a graphical display of a correlation matrix,
confidence interval or general matrix. It also contains some algorithms to do
matrix reordering. In addition, corrplot is good at details, including
choosing color, text labels, color labels, layout, etc.
}
\references{
Michael Friendly (2002).
\emph{Corrgrams: Exploratory displays for correlation matrices}.
The American Statistician, 56, 316--324.

D.J. Murdoch, E.D. Chow (1996).
\emph{A graphical display of large correlation matrices}.
The American Statistician, 50, 178--180.
}
\seealso{
The \code{plotcorr} function in the \code{ellipse} package and
\code{corrgram} function in the \code{corrgram} package has some
similarities.
}
\author{
Taiyun Wei (weitaiyun@gmail.com)

Viliam Simko (viliam.simko@gmail.com)

Maintainer: Taiyun Wei (weitaiyun@gmail.com)
}
\keyword{correlation}
\keyword{correlogram}
\keyword{dimensionality}
\keyword{feature}
\keyword{hplot}
\keyword{reduction}
\keyword{selection}
