# Supplementary material for: Metabolomics Study of Different Germplasm Resources for Three Polygonatum Species Using UPLC-Q-TOF-MS/MS
Source: Front Plant Sci. 2022 Mar 11;13:826902. doi: 10.3389/fpls.2022.826902 (PMC8963481; doi:10.3389/fpls.2022.826902)
Supplement: Supplementary file 3 [file Data_Sheet_2.ZIP › corrplot-master/man/corrplot.Rd]

% Generated by roxygen2: do not edit by hand
% Please edit documentation in R/corrplot.R
\name{corrplot}
\alias{corrplot}
\title{A visualization of a correlation matrix.}
\usage{
corrplot(
  corr,
  method = c("circle", "square", "ellipse", "number", "shade", "color", "pie"),
  type = c("full", "lower", "upper"),
  col = NULL,
  col.lim = NULL,
  bg = "white",
  title = "",
  is.corr = TRUE,
  add = FALSE,
  diag = TRUE,
  outline = FALSE,
  mar = c(0, 0, 0, 0),
  addgrid.col = NULL,
  addCoef.col = NULL,
  addCoefasPercent = FALSE,
  order = c("original", "AOE", "FPC", "hclust", "alphabet"),
  hclust.method = c("complete", "ward", "ward.D", "ward.D2", "single", "average",
    "mcquitty", "median", "centroid"),
  addrect = NULL,
  rect.col = "black",
  rect.lwd = 2,
  tl.pos = NULL,
  tl.cex = 1,
  tl.col = "red",
  tl.offset = 0.4,
  tl.srt = 90,
  cl.pos = NULL,
  cl.length = NULL,
  cl.cex = 0.8,
  cl.ratio = 0.15,
  cl.align.text = "c",
  cl.offset = 0.5,
  number.cex = 1,
  number.font = 2,
  number.digits = NULL,
  addshade = c("negative", "positive", "all"),
  shade.lwd = 1,
  shade.col = "white",
  p.mat = NULL,
  sig.level = 0.05,
  insig = c("pch", "p-value", "blank", "n", "label_sig"),
  pch = 4,
  pch.col = "black",
  pch.cex = 3,
  plotCI = c("n", "square", "circle", "rect"),
  lowCI.mat = NULL,
  uppCI.mat = NULL,
  na.label = "?",
  na.label.col = "black",
  win.asp = 1,
  ...
)
}
\arguments{
\item{corr}{The correlation matrix to visualize, must be square if
\code{order} is not \code{'original'}. For general matrix, please using
\code{is.corr = FALSE} to convert.}

\item{method}{Character, the visualization method of correlation matrix to be
  used. Currently, it supports seven methods, named \code{'circle'}
  (default), \code{'square'}, \code{'ellipse'}, \code{'number'},
  \code{'pie'}, \code{'shade'} and \code{'color'}. See examples for details.

  The areas of circles or squares show the absolute value of corresponding
  correlation coefficients. Method \code{'pie'} and \code{'shade'} came from
  Michael Friendly's job (with some adjustment about the shade added on), and
  \code{'ellipse'} came from D.J. Murdoch and E.D. Chow's job, see in section
  References.}

\item{type}{Character, \code{'full'} (default), \code{'upper'} or
\code{'lower'}, display full matrix, lower triangular or upper triangular
matrix.}

\item{col}{Vector, the colors of glyphs. They are distributed uniformly in
\code{col.lim} interval.
If \code{is.corr} is \code{TRUE}, the default value will be \code{COL2('RdBu', 200)}.
If \code{is.corr} is \code{FALSE} and \code{corr} is a non-negative or non-positive matrix,
the default value will be \code{COL1('YlOrBr', 200)};
otherwise (elements are partly positive and partly negative),
the default value will be \code{COL2('RdBu', 200)}.}

\item{col.lim}{The limits \code{(x1, x2)} interval for assigning color by
  \code{col}. If \code{NULL},
  \code{col.lim} will be \code{c(-1, 1)} when \code{is.corr} is  \code{TRUE},
  \code{col.lim} will be \code{c(min(corr), max(corr))} when \code{is.corr}
  is \code{FALSE}

  NOTICE: if you set \code{col.lim} when \code{is.corr} is \code{TRUE}, the assigning colors
  are still distributed uniformly in [-1, 1], it only affect the display
  on color-legend.}

\item{bg}{The background color.}

\item{title}{Character, title of the graph.}

\item{is.corr}{Logical, whether the input matrix is a correlation matrix or
not. We can visualize the non-correlation matrix by setting
\code{is.corr = FALSE}.}

\item{add}{Logical, if \code{TRUE}, the graph is added to an existing plot,
otherwise a new plot will be created.}

\item{diag}{Logical, whether display the correlation coefficients on the
principal diagonal.}

\item{outline}{Logical or character, whether plot outline of circles, square
and ellipse, or the color of these glyphs. For pie, this represents the
color of the circle outlining the pie. If \code{outline} is \code{TRUE},
the default value is \code{'black'}.}

\item{mar}{See \code{\link{par}}.}

\item{addgrid.col}{The color of the grid. If \code{NA}, don't add grid. If
\code{NULL} the default value is chosen. The default value depends on
\code{method}, if \code{method} is \code{color} or \code{shade}, the color
of the grid is \code{NA}, that is, not draw grid; otherwise \code{'grey'}.}

\item{addCoef.col}{Color of coefficients added on the graph. If \code{NULL}
(default), add no coefficients.}

\item{addCoefasPercent}{Logic, whether translate coefficients into percentage
style for spacesaving.}

\item{order}{Character, the ordering method of the correlation matrix.
\itemize{
  \item{\code{'original'} for original order (default).}
  \item{\code{'AOE'} for the angular order of the eigenvectors.}
  \item{\code{'FPC'} for the first principal component order.}
  \item{\code{'hclust'} for the hierarchical clustering order.}
  \item{\code{'alphabet'} for alphabetical order.}
}

See function \code{\link{corrMatOrder}} for details.}

\item{hclust.method}{Character, the agglomeration method to be used when
\code{order} is \code{\link{hclust}}. This should be one of \code{'ward'},
\code{'ward.D'}, \code{'ward.D2'}, \code{'single'}, \code{'complete'},
\code{'average'}, \code{'mcquitty'}, \code{'median'} or \code{'centroid'}.}

\item{addrect}{Integer, the number of rectangles draws on the graph according
to the hierarchical cluster, only valid when \code{order} is \code{hclust}.
If \code{NULL} (default), then add no rectangles.}

\item{rect.col}{Color for rectangle border(s), only valid when \code{addrect}
is equal or greater than 1.}

\item{rect.lwd}{Numeric, line width for borders for rectangle border(s), only
valid when \code{addrect} is equal or greater than 1.}

\item{tl.pos}{Character or logical, position of text labels. If character, it
must be one of \code{'lt'}, \code{'ld'}, \code{'td'}, \code{'d'} or
\code{'n'}. \code{'lt'}(default if \code{type=='full'}) means left and top,
\code{'ld'}(default if \code{type=='lower'}) means left and diagonal,
\code{'td'}(default if \code{type=='upper'}) means top and diagonal(near),
\code{'l'} means left,
\code{'d'} means diagonal, \code{'n'} means don't add text-label.}

\item{tl.cex}{Numeric, for the size of text label (variable names).}

\item{tl.col}{The color of text label.}

\item{tl.offset}{Numeric, for text label, see \code{\link{text}}.}

\item{tl.srt}{Numeric, for text label string rotation in degrees, see
\code{\link{text}}.}

\item{cl.pos}{Character or logical, position of color-legend; If character,
it must be one of \code{'r'} (default if \code{type=='upper'} or
\code{'full'}), \code{'b'} (default if \code{type=='lower'}) or \code{'n'},
\code{'n'} means don't draw color-legend.}

\item{cl.length}{Integer, the number of number-text in color-legend, passed to
\code{\link{colorlegend}}. If \code{NULL}, \code{cl.length} is
\code{length(col) + 1} when \code{length(col) <=20}; \code{cl.length} is 11
when \code{length(col) > 20}}

\item{cl.cex}{Numeric, cex of number-label in color-legend,  passed to
\code{\link{colorlegend}}.}

\item{cl.ratio}{Numeric, to justify the width of color-legend, 0.1~0.2 is
suggested.}

\item{cl.align.text}{Character, \code{'l'}, \code{'c'} (default) or
\code{'r'}, for number-label in color-legend, \code{'l'} means left,
\code{'c'} means center, and \code{'r'} means right.}

\item{cl.offset}{Numeric, for number-label in color-legend, see
\code{\link{text}}.}

\item{number.cex}{The \code{cex} parameter to send to the call to \code{text}
when writing the correlation coefficients into the plot.}

\item{number.font}{the \code{font} parameter to send to the call to
\code{text} when writing the correlation coefficients into the plot.}

\item{number.digits}{indicating the number of decimal digits to be
added into the plot. Non-negative integer or NULL, default NULL.}

\item{addshade}{Character for shade style, \code{'negative'},
\code{'positive'} or \code{'all'}, only valid when \code{method} is
\code{'shade'}. If \code{'all'}, all correlation coefficients' glyph will
be shaded; if \code{'positive'}, only the positive will be shaded; if
\code{'negative'}, only the negative will be shaded. Note: the angle of
shade line is different, 45 degrees for positive and 135 degrees for
negative.}

\item{shade.lwd}{Numeric, the line width of shade.}

\item{shade.col}{The color of shade line.}

\item{p.mat}{Matrix of p-value, if \code{NULL}, parameter \code{sig.level},
\code{insig}, \code{pch}, \code{pch.col}, \code{pch.cex} are invalid.}

\item{sig.level}{Significant level,  if the p-value in \code{p-mat} is bigger
than \code{sig.level}, then the corresponding correlation coefficient is
regarded as insignificant. If \code{insig} is \code{'label_sig'}, this may
be an increasing vector of significance levels, in which case \code{pch}
will be used once for the highest p-value interval and multiple times
(e.g. '*', '**', '***') for each lower p-value interval.}

\item{insig}{Character, specialized insignificant correlation coefficients,
\code{'pch'} (default), \code{'p-value'}, \code{'blank'}, \code{'n'}, or
\code{'label_sig'}. If \code{'blank'}, wipe away the corresponding glyphs;
if \code{'p-value'}, add p-values the corresponding glyphs;
if \code{'pch'}, add characters (see \code{pch} for details) on
corresponding glyphs; if \code{'n'}, don't take any measures; if
\code{'label_sig'}, mark significant correlations with pch
(see \code{sig.level}).}

\item{pch}{Add character on the glyphs of insignificant correlation
coefficients(only valid when \code{insig} is \code{'pch'}). See
\code{\link{par}}.}

\item{pch.col}{The color of pch (only valid when \code{insig} is
\code{'pch'}).}

\item{pch.cex}{The cex of pch (only valid when \code{insig} is \code{'pch'}).}

\item{plotCI}{Character, method of ploting confidence interval. If
\code{'n'}, don't plot confidence interval. If 'rect', plot rectangles
whose upper side means upper bound and lower side means lower bound,
respectively. If 'circle', first plot a circle with the bigger absolute
bound, and then plot the smaller. Warning: if the two bounds are the same
sign, the smaller circle will be wiped away, thus forming a ring. Method
'square' is similar to 'circle'.}

\item{lowCI.mat}{Matrix of the lower bound of confidence interval.}

\item{uppCI.mat}{Matrix of the upper bound of confidence interval.}

\item{na.label}{Label to be used for rendering \code{NA} cells. Default is
\code{'?'}. If 'square', then the cell is rendered as a square with the
\code{na.label.col} color.}

\item{na.label.col}{Color used for rendering \code{NA} cells. Default is
\code{'black'}.}

\item{win.asp}{Aspect ration for the whole plot. Value other than 1 is
currently compatible only with methods 'circle' and 'square'.}

\item{\dots}{Additional arguments passing to function \code{text} for drawing
text label.}
}
\value{
(Invisibly) returns a \code{list(corr, corrTrans, arg)}.
\code{corr} is a reordered correlation matrix for plotting.
\code{corrPos} is a data frame with \code{xName, yName, x, y, corr} and
\code{p.value}(if p.mat is not NULL)
column, which x and y are the position on the correlation matrix plot.
\code{arg} is a list of some corrplot() input parameters' value.
Now \code{type} is in.
}
\description{
A graphical display of a correlation matrix, confidence interval. The details
are paid great attention to. It can also visualize a general matrix by
setting \code{is.corr = FALSE}.
}
\details{
\code{corrplot} function offers flexible ways to visualize
  correlation matrix, lower and upper bound of confidence interval matrix.
}
\note{
\code{Cairo} and \code{cairoDevice} packages is strongly recommended to
  produce high-quality PNG, JPEG, TIFF bitmap files, especially for that
  \code{method} \code{circle}, \code{ellipse}.

Row- and column names of the input matrix are used as labels rendered
  in the corrplot. Plothmath expressions will be used if the name is prefixed
  by one of the following characters: \code{:}, \code{=} or \code{$}.
  For example \code{':alpha + beta'}.
}
\examples{
data(mtcars)
M = cor(mtcars)
set.seed(0)

##  different color series
## COL2: Get diverging colors
## c('RdBu', 'BrBG', 'PiYG', 'PRGn', 'PuOr', 'RdYlBu')
## COL1: Get sequential colors
## c('Oranges', 'Purples', 'Reds', 'Blues', 'Greens', 'Greys', 'OrRd', 'YlOrRd', 'YlOrBr', 'YlGn')

wb = c('white', 'black')

par(ask = TRUE)

## different color scale and methods to display corr-matrix
corrplot(M, method = 'number', col = 'black', cl.pos = 'n')
corrplot(M, method = 'number')
corrplot(M)
corrplot(M, order = 'AOE')
corrplot(M, order = 'AOE', addCoef.col = 'grey')

corrplot(M, order = 'AOE',  cl.length = 21, addCoef.col = 'grey')
corrplot(M, order = 'AOE', col = COL2(n=10), addCoef.col = 'grey')

corrplot(M, order = 'AOE', col = COL2('PiYG'))
corrplot(M, order = 'AOE', col = COL2('PRGn'), addCoef.col = 'grey')
corrplot(M, order = 'AOE', col = COL2('PuOr', 20), cl.length = 21, addCoef.col = 'grey')
corrplot(M, order = 'AOE', col = COL2('PuOr', 10), addCoef.col = 'grey')

corrplot(M, order = 'AOE', col = COL2('RdYlBu', 100))
corrplot(M, order = 'AOE', col = COL2('RdYlBu', 10))


corrplot(M, method = 'color', col = COL2(n=20), cl.length = 21, order = 'AOE',
         addCoef.col = 'grey')
corrplot(M, method = 'square', col = COL2(n=200), order = 'AOE')
corrplot(M, method = 'ellipse', col = COL2(n=200), order = 'AOE')
corrplot(M, method = 'shade', col = COL2(n=20), order = 'AOE')
corrplot(M, method = 'pie', order = 'AOE')

## col = wb
corrplot(M, col = wb, order = 'AOE', outline = TRUE, cl.pos = 'n')

## like Chinese wiqi, suit for either on screen or white-black print.
corrplot(M, col = wb, bg = 'gold2',  order = 'AOE', cl.pos = 'n')


## mixed methods: It's more efficient if using function 'corrplot.mixed'
## circle + ellipse
corrplot(M, order = 'AOE', type = 'upper', tl.pos = 'd')
corrplot(M, add = TRUE, type = 'lower', method = 'ellipse', order = 'AOE',
         diag = FALSE, tl.pos = 'n', cl.pos = 'n')

## circle + square
corrplot(M, order = 'AOE', type = 'upper', tl.pos = 'd')
corrplot(M, add = TRUE, type = 'lower', method = 'square', order = 'AOE',
         diag = FALSE, tl.pos = 'n', cl.pos = 'n')

## circle + colorful number
corrplot(M, order = 'AOE', type = 'upper', tl.pos = 'd')
corrplot(M, add = TRUE, type = 'lower', method = 'number', order = 'AOE',
         diag = FALSE, tl.pos = 'n', cl.pos = 'n')

## circle + black number
corrplot(M, order = 'AOE', type = 'upper', tl.pos = 'tp')
corrplot(M, add = TRUE, type = 'lower', method = 'number', order = 'AOE',
         col = 'black', diag = FALSE, tl.pos = 'n', cl.pos = 'n')


## order is hclust and draw rectangles
corrplot(M, order = 'hclust')
corrplot(M, order = 'hclust', addrect = 2)
corrplot(M, order = 'hclust', addrect = 3, rect.col = 'red')
corrplot(M, order = 'hclust', addrect = 4, rect.col = 'blue')
corrplot(M, order = 'hclust', hclust.method = 'ward.D2', addrect = 4)

## visualize a  matrix in [0, 1]
corrplot(abs(M), order = 'AOE', col.lim = c(0, 1))
corrplot(abs(M), order = 'AOE', is.corr = FALSE,  col.lim = c(0, 1))


# when is.corr=TRUE, col.lim only affect the color legend
# If you change it, the color is still assigned on [-1, 1]
corrplot(M/2)
corrplot(M/2, col.lim = c(-0.5, 0.5))

# when is.corr=FALSE, col.lim is also used to assign colors
# if the matrix have both positive and negative values
# the matrix transformation keep every values positive and negative
corrplot(M*2, is.corr = FALSE, col.lim = c(-2, 2))
corrplot(M*2, is.corr = FALSE, col.lim = c(-2, 2) * 2)
corrplot(M*2, is.corr = FALSE, col.lim = c(-2, 2) * 4)

## 0.5~0.6
corrplot(abs(M)/10+0.5, col = COL1('Greens', 10))
corrplot(abs(M)/10+0.5, is.corr = FALSE, col.lim = c(0.5, 0.6), col = COL1('YlGn', 10))


## visualize a  matrix in [-100, 100]
ran = round(matrix(runif(225, -100, 100), 15))
corrplot(ran, is.corr = FALSE)
corrplot(ran, is.corr = FALSE, col.lim = c(-100, 100))

## visualize a matrix in [100, 300]
ran2 = ran + 200

# bad color, not suitable for a matrix in [100, 300]
corrplot(ran2, is.corr = FALSE, col.lim = c(100, 300), col = COL2(, 100))

# good color
corrplot(ran2, is.corr = FALSE, col.lim = c(100, 300), col = COL1(, 100))


## text-labels and plot type
corrplot(M, order = 'AOE', tl.srt = 45)
corrplot(M, order = 'AOE', tl.srt = 60)
corrplot(M, order = 'AOE', tl.pos = 'd', cl.pos = 'n')
corrplot(M, order = 'AOE', diag = FALSE, tl.pos = 'd')
corrplot(M, order = 'AOE', type = 'upper')
corrplot(M, order = 'AOE', type = 'upper', diag = FALSE)
corrplot(M, order = 'AOE', type = 'lower', cl.pos = 'b')
corrplot(M, order = 'AOE', type = 'lower', cl.pos = 'b', diag = FALSE)


#### color-legend
corrplot(M, order = 'AOE', cl.ratio = 0.2, cl.align = 'l')
corrplot(M, order = 'AOE', cl.ratio = 0.2, cl.align = 'c')
corrplot(M, order = 'AOE', cl.ratio = 0.2, cl.align = 'r')
corrplot(M, order = 'AOE', cl.pos = 'b')
corrplot(M, order = 'AOE', cl.pos = 'b', tl.pos = 'd')
corrplot(M, order = 'AOE', cl.pos = 'n')


## deal with missing Values
M2 = M
diag(M2) = NA
corrplot(M2)
corrplot(M2, na.label = 'o')
corrplot(M2, na.label = 'NA')


##the input matrix is not square
corrplot(M[1:8, ])
corrplot(M[, 1:8])

testRes = cor.mtest(mtcars, conf.level = 0.95)

## specialized the insignificant value according to the significant level
corrplot(M, p.mat = testRes$p, sig.level = 0.05, order = 'hclust', addrect = 2)

## leave blank on no significant coefficient
corrplot(M, p.mat = testRes$p, method = 'circle', type = 'lower', insig ='blank',
         addCoef.col ='black', number.cex = 0.8, order = 'AOE', diag = FALSE)

## add p-values on no significant coefficients
corrplot(M, p.mat = testRes$p, insig = 'p-value')

## add all p-values
corrplot(M, p.mat = testRes$p, insig = 'p-value', sig.level = -1)

## add significant level stars
corrplot(M, p.mat = testRes$p, method = 'color', diag = FALSE, type = 'upper',
         sig.level = c(0.001, 0.01, 0.05), pch.cex = 0.9,
         insig = 'label_sig', pch.col = 'grey20', order = 'AOE')

## add significant level stars and cluster rectangles
corrplot(M, p.mat = testRes$p, tl.pos = 'd', order = 'hclust', addrect = 2,
         insig = 'label_sig', sig.level = c(0.001, 0.01, 0.05),
         pch.cex = 0.9, pch.col = 'grey20')

# Visualize confidence interval
corrplot(M, lowCI = testRes$lowCI, uppCI = testRes$uppCI, order = 'hclust',
         tl.pos = 'd', rect.col = 'navy', plotC = 'rect', cl.pos = 'n')

# Visualize confidence interval and cross the significant coefficients
corrplot(M, p.mat = testRes$p, lowCI = testRes$lowCI, uppCI = testRes$uppCI,
         addrect = 3, rect.col = 'navy', plotC = 'rect', cl.pos = 'n')


res1 = cor.mtest(mtcars, conf.level = 0.95)
res2 = cor.mtest(mtcars, conf.level = 0.99)


## plot confidence interval(0.95), 'circle' method
corrplot(M, low = res1$uppCI, upp = res1$uppCI,
         plotCI = 'circle', addg = 'grey20', cl.pos = 'n')
corrplot(M, p.mat = res1$p, low = res1$lowCI, upp = res1$uppCI,
         plotCI = 'circle', addg = 'grey20', cl.pos = 'n')
corrplot(M, low = res1$lowCI, upp = res1$uppCI,
         col = c('white', 'black'), bg = 'gold2', order = 'AOE',
         plotCI = 'circle', cl.pos = 'n', pch.col = 'red')
corrplot(M, p.mat = res1$p, low = res1$lowCI, upp = res1$uppCI,
         col = c('white', 'black'), bg = 'gold2', order = 'AOE',
         plotCI = 'circle', cl.pos = 'n', pch.col = 'red')

## plot confidence interval(0.95), 'square' method
corrplot(M, low = res1$lowCI, upp = res1$uppCI,
         col = c('white', 'black'), bg = 'gold2', order = 'AOE',
         plotCI = 'square', addg = NULL, cl.pos = 'n')
corrplot(M, p.mat = res1$p, low = res1$lowCI, upp = res1$uppCI,
         col = c('white', 'black'), bg = 'gold2', order = 'AOE', pch.col = 'red',
         plotCI = 'square', addg = NULL, cl.pos = 'n')

## plot confidence interval0.95, 0.95, 0.99, 'rect' method
corrplot(M, low = res1$lowCI, upp = res1$uppCI, order = 'hclust',
         rect.col = 'navy', plotCI = 'rect', cl.pos = 'n')
corrplot(M, p.mat = res1$p, low = res1$lowCI, upp = res1$uppCI,
         order = 'hclust', pch.col = 'red', sig.level = 0.05, addrect = 3,
         rect.col = 'navy', plotCI = 'rect', cl.pos = 'n')
corrplot(M, p.mat = res2$p, low = res2$lowCI, upp = res2$uppCI,
         order = 'hclust', pch.col = 'red', sig.level = 0.01, addrect = 3,
         rect.col = 'navy', plotCI = 'rect', cl.pos = 'n')


## an animation of changing confidence interval in different significance level
## begin.animaton
par(ask = FALSE)
for (i in seq(0.1, 0, -0.005)) {
  tmp = cor.mtest(mtcars, conf.level = 1 - i)
  corrplot(M, p.mat = tmp$p, low = tmp$lowCI, upp = tmp$uppCI, order = 'hclust',
           pch.col = 'red', sig.level = i, plotCI = 'rect', cl.pos = 'n',
           mar = c(0, 0, 1, 0),
           title = substitute(alpha == x,
                              list(x = format(i, digits = 3, nsmall = 3))))
  Sys.sleep(0.15)
}
## end.animaton
}
\references{
Michael Friendly (2002).
\emph{Corrgrams: Exploratory displays for correlation matrices}.
The American Statistician, 56, 316--324.

D.J. Murdoch, E.D. Chow (1996).
\emph{A graphical display of large correlation matrices}.
The American Statistician, 50, 178--180.
}
\seealso{
Function \code{plotcorr}  in the \code{ellipse} package and
  \code{corrgram}  in the \code{corrgram} package have some similarities.

  Package \code{seriation} offered more methods to reorder matrices, such as
  ARSA, BBURCG, BBWRCG, MDS, TSP, Chen and so forth.
}
\author{
Taiyun Wei (weitaiyun@gmail.com)

Viliam Simko (viliam.simko@gmail.com)

Michael Levy (michael.levy@healthcatalyst.com)
}
