# Supplementary material for: Metabolomics Study of Different Germplasm Resources for Three Polygonatum Species Using UPLC-Q-TOF-MS/MS
Source: Front Plant Sci. 2022 Mar 11;13:826902. doi: 10.3389/fpls.2022.826902 (PMC8963481; doi:10.3389/fpls.2022.826902)
Supplement: Supplementary file 3 [file Data_Sheet_2.ZIP › corrplot-master/man/corrplot.mixed.Rd]

% Generated by roxygen2: do not edit by hand
% Please edit documentation in R/corrplot.mixed.R
\name{corrplot.mixed}
\alias{corrplot.mixed}
\title{Using mixed methods to visualize a correlation matrix.}
\usage{
corrplot.mixed(
  corr,
  lower = "number",
  upper = "circle",
  tl.pos = c("d", "lt", "n"),
  diag = c("n", "l", "u"),
  bg = "white",
  addgrid.col = "grey",
  lower.col = NULL,
  upper.col = NULL,
  plotCI = c("n", "square", "circle", "rect"),
  mar = c(0, 0, 0, 0),
  ...
)
}
\arguments{
\item{corr}{Matrix, the correlation matrix to visualize.}

\item{lower}{Character, the visualization method for the lower triangular
correlation matrix.}

\item{upper}{Character, the visualization method for the upper triangular
correlation matrix.}

\item{tl.pos}{Character, \code{'lt'}, \code{'d'} or \code{'n'}, giving
position of text labels, \code{'lt'} means left and top,  \code{'d'} means
diagonal. If \code{'n'},  add no textlabel.}

\item{diag}{Character, for specifying the glyph on the principal diagonal. It
is one of \code{'n'} (default,  draw nothing), \code{'l'} (draw the glyphs
of lower triangular) or \code{'u'} (draw the glyphs of upper triangular).}

\item{bg}{The background color.}

\item{addgrid.col}{See the \code{addgrid.col} parameter in the function
\code{\link{corrplot}}}

\item{lower.col}{Passed as \code{col} parameter to the lower matrix.}

\item{upper.col}{Passed as \code{col} parameter to the upper matrix.}

\item{plotCI}{See the \code{plotCI} parameter in the function
\code{\link{corrplot}}}

\item{mar}{See \code{\link{par}}.}

\item{\dots}{Additional arguments for corrplot's wrappers}
}
\description{
Using mixed methods to visualize a correlation matrix.
}
\examples{
M = cor(mtcars)
ord = corrMatOrder(M, order = 'AOE')
M2 = M[ord, ord]


corrplot.mixed(M2)
corrplot.mixed(M2, lower = 'ellipse', upper = 'circle')
corrplot.mixed(M2, lower = 'square', upper = 'circle')
corrplot.mixed(M2, lower = 'shade', upper = 'circle')
corrplot.mixed(M2, tl.pos = 'lt')
corrplot.mixed(M2, tl.pos = 'lt', diag = 'u')
corrplot.mixed(M2, tl.pos = 'lt', diag = 'l')
corrplot.mixed(M2, tl.pos = 'n')
}
\author{
Taiyun Wei
}
