# Supplementary material for: Metabolomics Study of Different Germplasm Resources for Three Polygonatum Species Using UPLC-Q-TOF-MS/MS
Source: Front Plant Sci. 2022 Mar 11;13:826902. doi: 10.3389/fpls.2022.826902 (PMC8963481; doi:10.3389/fpls.2022.826902)
Supplement: Supplementary file 3 [file Data_Sheet_2.ZIP › corrplot-master/tests/testthat/test-cor-mtest.R]

context('cor.mtest - significance test and confidence intervals')

test_that('Basic usage of cor.mtest', {

  res1 = cor.mtest(mtcars)

  expect_true(is.list(res1))
  expect_true(is.matrix(res1$p))
  expect_true(is.matrix(res1$lowCI))
  expect_true(is.matrix(res1$uppCI))

  expect_equal(dim(res1$p), c(11, 11))

  expect_equal(dim(res1$p), dim(res1$lowCI))
  expect_equal(dim(res1$p), dim(res1$uppCI))

})

test_that('Additional params', {
  expect_silent(cor.mtest(mtcars, conf.level = 0.95))
  expect_silent(cor.mtest(mtcars, method = 'spearman', exact = FALSE))

  # unknown parameters are silently ignored
  expect_silent(cor.mtest(mtcars, dummy = 'dummy'))
})
