# Supplementary material for: Metabolomics Study of Different Germplasm Resources for Three Polygonatum Species Using UPLC-Q-TOF-MS/MS
Source: Front Plant Sci. 2022 Mar 11;13:826902. doi: 10.3389/fpls.2022.826902 (PMC8963481; doi:10.3389/fpls.2022.826902)
Supplement: Supplementary file 3 [file Data_Sheet_2.ZIP › corrplot-master/vignettes/example-colorlegend.R]

## diverging colors
par(mar = c(0, 0, 0, 0) + 0.1)
plot(0, xlim = c(-0.1, 1), ylim = c(0, 1), type = 'n')

col = c('RdBu', 'BrBG', 'PiYG', 'PRGn', 'PuOr', 'RdYlBu')

for(i in 1:length(col)) {
  colorlegend(COL2(col[i]), -10:10/10, align = 'l', cex = 0.8, xlim = c(0, 1),
              ylim = c(i/length(col)-0.1, i/length(col)), vertical = FALSE)
  text(-0.01, i/length(col)-0.02, col[i], adj = 0.5, pos = 2, cex = 0.8)
}


## sequential colors
par(mar = c(0, 0, 0, 0) + 0.1)
plot(0, xlim = c(-0.1, 1), ylim = c(0, 1), type = 'n')

col = c('Oranges', 'Purples', 'Reds', 'Blues', 'Greens', 'Greys', 'OrRd',
        'YlOrRd', 'YlOrBr', 'YlGn')

for(i in 1:length(col)) {
  colorlegend(COL1(col[i]), 0:10, align = 'l', cex = 0.8, xlim = c(0, 1),
              ylim = c(i/length(col)-0.1, i/length(col)), vertical = FALSE)
  text(-0.01, i/length(col)-0.02, col[i], adj = 0.5, pos = 2)
}


## other examples to show colorlegend function
par(mar = rep(0, 4))
plot(0, xlim = c(0, 6), ylim = c(-0.5, 1.2), type = 'n')

colorlegend(rainbow(100), 0:9)

colorlegend(heat.colors(100), LETTERS[1:12], xlim = c(1, 2))

colorlegend(terrain.colors(100), 0:9, ratio.colbar = 0.6,
            lim.segment = c(0, 0.6), xlim = c(2, 3), align = 'l')

colorlegend(topo.colors(100), 0:9, lim.segment = c(0, 0.6),
            xlim = c(3, 4), align = 'l', offset = 0)

colorlegend(cm.colors(100), 1:5, xlim = c(4, 5))

colorlegend(sample(rainbow(12)), labels = LETTERS[1:12],
            at = seq(0.05, 0.95, len = 12), xlim = c(5, 6), align = 'r')

colorlegend(colbar = grey(1:100 / 100), 1:10, col = 'red', align = 'l',
            xlim = c(0, 6), ylim = c(-0.5, -0.1), vertical = FALSE)

colorlegend(sample(rainbow(12)),
            labels = LETTERS[1:12], at = seq(0.05, 0.95, len = 12),
            xlim = c(0, 6), ylim = c(1.1, 1.2), vertical = FALSE)
