# Supplementary material for: Metabolomics Study of Different Germplasm Resources for Three Polygonatum Species Using UPLC-Q-TOF-MS/MS
Source: Front Plant Sci. 2022 Mar 11;13:826902. doi: 10.3389/fpls.2022.826902 (PMC8963481; doi:10.3389/fpls.2022.826902)
Supplement: Supplementary file 3 [file Data_Sheet_2.ZIP › corrplot-master/vignettes/example-corrRect.hclust.R]

data(mtcars)
M = cor(mtcars)
corrplot(M, order = 'FPC') -> p
corrRect(p, index = c(1, 6, 11))

if(getRversion() >= '4.1.0') {
  corrplot(M, order = 'FPC') |> corrRect(index = c(1, 6, 11))
}

(order.hc = corrMatOrder(M, order = 'hclust'))
(order.hc2 = corrMatOrder(M, order = 'hclust', hclust.method = 'ward.D2'))
M.hc  = M[order.hc, order.hc]
M.hc2 = M[order.hc2, order.hc2]

par(ask = TRUE)

# same as: corrplot(M, order = 'hclust', addrect = 2)
corrplot(M.hc)
corrRect.hclust(corr = M.hc, k = 2)

# same as: corrplot(M, order = 'hclust', addrect = 3)
corrplot(M.hc)
corrRect.hclust(corr = M.hc, k = 3)

# same as: corrplot(M, order = 'hclust', hclust.method = 'ward.D2', addrect = 2)
corrplot(M.hc2)
corrRect.hclust(M.hc2, k = 2, method = 'ward.D2')

# same as: corrplot(M, order = 'hclust', hclust.method = 'ward.D2', addrect = 3)
corrplot(M.hc2)
corrRect.hclust(M.hc2, k = 3, method = 'ward.D2')

# same as: corrplot(M, order = 'hclust', hclust.method = 'ward.D2', addrect = 4)
corrplot(M.hc2)
corrRect.hclust(M.hc2, k = 4, method = 'ward.D2')
