# Supplementary material for: Metabolomics Study of Different Germplasm Resources for Three Polygonatum Species Using UPLC-Q-TOF-MS/MS
Source: Front Plant Sci. 2022 Mar 11;13:826902. doi: 10.3389/fpls.2022.826902 (PMC8963481; doi:10.3389/fpls.2022.826902)
Supplement: Supplementary file 3 [file Data_Sheet_2.ZIP › corrplot-master/vignettes/example-corrplot.mixed.R]

M = cor(mtcars)
ord = corrMatOrder(M, order = 'AOE')
M2 = M[ord, ord]


corrplot.mixed(M2)
corrplot.mixed(M2, lower = 'ellipse', upper = 'circle')
corrplot.mixed(M2, lower = 'square', upper = 'circle')
corrplot.mixed(M2, lower = 'shade', upper = 'circle')
corrplot.mixed(M2, tl.pos = 'lt')
corrplot.mixed(M2, tl.pos = 'lt', diag = 'u')
corrplot.mixed(M2, tl.pos = 'lt', diag = 'l')
corrplot.mixed(M2, tl.pos = 'n')
